# Supplementary material for: Mini-Multilocus Sequence Typing Scheme for the Global Population of Neisseria gonorrhoeae
Source: Int J Mol Sci. 2024 May 26;25(11):5781. doi: 10.3390/ijms25115781 (PMC11171571; doi:10.3390/ijms25115781)
Supplement: Supplementary file 1 [file ijms-25-05781-s001.zip › MLST_db_v2.csv]

MLST	34	205	565	611	1112	1271	1526	1646	1649	1685	1691	1886	1937	2028	2282	2513	2775	3276	MLST_Profile	Genogroup
1901	C	A	G	G	G	G	C	C	G	T	C	C	C	A	G	A	T	G	CAGGGGCCGTCCCAGATG	1901
6814	C	A	G	G	G	G	C	C	G	T	C	C	C	A	G	A	T	G	CAGGGGCCGTCCCAGATG	1901
9365	C	A	G	G	G	G	C	C	G	T	C	C	C	A	G	A	T	G	CAGGGGCCGTCCCAGATG	1901
9751	C	A	G	G	G	G	C	C	G	T	C	C	C	A	G	A	T	G	CAGGGGCCGTCCCAGATG	1901
10312	C	A	G	G	G	G	C	C	G	T	C	C	C	A	G	A	T	G	CAGGGGCCGTCCCAGATG	1901
10315	C	A	G	G	G	G	C	C	G	T	C	C	C	A	G	A	T	G	CAGGGGCCGTCCCAGATG	1901
10884	C	A	G	G	G	G	C	C	G	T	C	C	C	A	G	A	T	G	CAGGGGCCGTCCCAGATG	1901
10885	C	A	G	G	G	G	C	C	G	T	C	C	C	A	G	A	T	G	CAGGGGCCGTCCCAGATG	1901
10886	C	A	G	G	G	G	C	C	G	T	C	C	C	A	G	A	T	G	CAGGGGCCGTCCCAGATG	1901
10887	C	A	G	G	G	G	C	C	G	T	C	C	C	A	G	A	T	G	CAGGGGCCGTCCCAGATG	1901
10888	C	A	G	G	G	G	C	C	G	T	C	C	C	A	G	A	T	G	CAGGGGCCGTCCCAGATG	1901
10889	C	A	G	G	G	G	C	C	G	T	C	C	C	A	G	A	T	G	CAGGGGCCGTCCCAGATG	1901
10890	C	A	G	G	G	G	C	C	G	T	C	C	C	A	G	A	T	G	CAGGGGCCGTCCCAGATG	1901
10891	C	A	G	G	G	G	C	C	G	T	C	C	C	A	G	A	T	G	CAGGGGCCGTCCCAGATG	1901
10892	C	A	G	G	G	G	C	C	G	T	C	C	C	A	G	A	T	G	CAGGGGCCGTCCCAGATG	1901
10894	C	A	G	G	G	G	C	C	G	T	C	C	C	A	G	A	T	G	CAGGGGCCGTCCCAGATG	1901
10896	C	A	G	G	G	G	C	C	G	T	C	C	C	A	G	A	T	G	CAGGGGCCGTCCCAGATG	1901
10897	C	A	G	G	G	G	C	C	G	T	C	C	C	A	G	A	T	G	CAGGGGCCGTCCCAGATG	1901
10898	C	A	G	G	G	G	C	C	G	T	C	C	C	A	G	A	T	G	CAGGGGCCGTCCCAGATG	1901
11107	C	A	G	G	G	G	C	C	G	T	C	C	C	A	G	A	T	G	CAGGGGCCGTCCCAGATG	1901
11232	C	A	G	G	G	G	C	C	G	T	C	C	C	A	G	A	T	G	CAGGGGCCGTCCCAGATG	1901
11427	C	A	G	G	G	G	C	C	G	T	C	C	C	A	G	A	T	G	CAGGGGCCGTCCCAGATG	1901
11992	C	A	G	G	G	G	C	C	G	T	C	C	C	A	G	A	T	G	CAGGGGCCGTCCCAGATG	1901
12088	C	A	G	G	G	G	C	C	G	T	C	C	C	A	G	A	T	G	CAGGGGCCGTCCCAGATG	1901
12517	C	A	G	G	G	G	C	C	G	T	C	C	C	A	G	A	T	G	CAGGGGCCGTCCCAGATG	1901
12519	C	A	G	G	G	G	C	C	G	T	C	C	C	A	G	A	T	G	CAGGGGCCGTCCCAGATG	1901
12530	C	A	G	G	G	G	C	C	G	T	C	C	C	A	G	A	T	G	CAGGGGCCGTCCCAGATG	1901
12534	C	A	G	G	G	G	C	C	G	T	C	C	C	A	G	A	T	G	CAGGGGCCGTCCCAGATG	1901
12538	C	A	G	G	G	G	C	C	G	T	C	C	C	A	G	A	T	G	CAGGGGCCGTCCCAGATG	1901
12539	C	A	G	G	G	G	C	C	G	T	C	C	C	A	G	A	T	G	CAGGGGCCGTCCCAGATG	1901
12540	C	A	G	G	G	G	C	C	G	T	C	C	C	A	G	A	T	G	CAGGGGCCGTCCCAGATG	1901
12541	C	A	G	G	G	G	C	C	G	T	C	C	C	A	G	A	T	G	CAGGGGCCGTCCCAGATG	1901
12542	C	A	G	G	G	G	C	C	G	T	C	C	C	A	G	A	T	G	CAGGGGCCGTCCCAGATG	1901
12544	C	A	G	G	G	G	C	C	G	T	C	C	C	A	G	A	T	G	CAGGGGCCGTCCCAGATG	1901
13589	C	A	G	G	G	G	C	C	G	T	C	C	C	A	G	A	T	G	CAGGGGCCGTCCCAGATG	1901
13590	C	A	G	G	G	G	C	C	G	T	C	C	C	A	G	A	T	G	CAGGGGCCGTCCCAGATG	1901
13592	C	A	G	G	G	G	C	C	G	T	C	C	C	A	G	A	T	G	CAGGGGCCGTCCCAGATG	1901
13616	C	A	G	G	G	G	C	C	G	T	C	C	C	A	G	A	T	G	CAGGGGCCGTCCCAGATG	1901
13759	C	A	G	G	G	G	C	C	G	T	C	C	C	A	G	A	T	G	CAGGGGCCGTCCCAGATG	1901
13772	C	A	G	G	G	G	C	C	G	T	C	C	C	A	G	A	T	G	CAGGGGCCGTCCCAGATG	1901
13830	C	A	G	G	G	G	C	C	G	T	C	C	C	A	G	A	T	G	CAGGGGCCGTCCCAGATG	1901
13833	C	A	G	G	G	G	C	C	G	T	C	C	C	A	G	A	T	G	CAGGGGCCGTCCCAGATG	1901
13843	C	A	G	G	G	G	C	C	G	T	C	C	C	A	G	A	T	G	CAGGGGCCGTCCCAGATG	1901
13845	C	A	G	G	G	G	C	C	G	T	C	C	C	A	G	A	T	G	CAGGGGCCGTCCCAGATG	1901
13963	C	A	G	G	G	G	C	C	G	T	C	C	C	A	G	A	T	G	CAGGGGCCGTCCCAGATG	1901
14011	C	A	G	G	G	G	C	C	G	T	C	C	C	A	G	A	T	G	CAGGGGCCGTCCCAGATG	1901
14296	C	A	G	G	G	G	C	C	G	T	C	C	C	A	G	A	T	G	CAGGGGCCGTCCCAGATG	1901
14334	C	A	G	G	G	G	C	C	G	T	C	C	C	A	G	A	T	G	CAGGGGCCGTCCCAGATG	1901
14336	C	A	G	G	G	G	C	C	G	T	C	C	C	A	G	A	T	G	CAGGGGCCGTCCCAGATG	1901
14353	C	A	G	G	G	G	C	C	G	T	C	C	C	A	G	A	T	G	CAGGGGCCGTCCCAGATG	1901
14562	C	A	G	G	G	G	C	C	G	T	C	C	C	A	G	A	T	G	CAGGGGCCGTCCCAGATG	1901
14948	C	A	G	G	G	G	C	C	G	T	C	C	C	A	G	A	T	G	CAGGGGCCGTCCCAGATG	1901
15240	C	A	G	G	G	G	C	C	G	T	C	C	C	A	G	A	T	G	CAGGGGCCGTCCCAGATG	1901
15375	C	A	G	G	G	G	C	C	G	T	C	C	C	A	G	A	T	G	CAGGGGCCGTCCCAGATG	1901
15575	C	A	G	G	G	G	C	C	G	T	C	C	C	A	G	A	T	G	CAGGGGCCGTCCCAGATG	1901
16260	C	A	G	G	G	G	C	C	G	T	C	C	C	A	G	A	T	G	CAGGGGCCGTCCCAGATG	1901
16283	C	A	G	G	G	G	C	C	G	T	C	C	C	A	G	A	T	G	CAGGGGCCGTCCCAGATG	1901
16325	C	A	G	G	G	G	C	C	G	T	C	C	C	A	G	A	T	G	CAGGGGCCGTCCCAGATG	1901
17830	C	A	G	G	G	G	C	C	G	T	C	C	C	A	G	A	T	G	CAGGGGCCGTCCCAGATG	1901
9363	T	G	G	G	G	T	C	C	A	T	T	C	C	A	G	A	T	C	TGGGGTCCATTCCAGATC	9363
11420	T	G	G	G	G	T	C	C	A	T	T	C	C	A	G	A	T	C	TGGGGTCCATTCCAGATC	9363
11463	T	G	G	G	G	T	C	C	A	T	T	C	C	A	G	A	T	C	TGGGGTCCATTCCAGATC	9363
11900	T	G	G	G	G	T	C	C	A	T	T	C	C	A	G	A	T	C	TGGGGTCCATTCCAGATC	9363
12396	T	G	G	G	G	T	C	C	A	T	T	C	C	A	G	A	T	C	TGGGGTCCATTCCAGATC	9363
12535	T	G	G	G	G	T	C	C	A	T	T	C	C	A	G	A	T	C	TGGGGTCCATTCCAGATC	9363
14101	T	G	G	G	G	T	C	C	A	T	T	C	C	A	G	A	T	C	TGGGGTCCATTCCAGATC	9363
14274	T	G	G	G	G	T	C	C	A	T	T	C	C	A	G	A	T	C	TGGGGTCCATTCCAGATC	9363
14339	T	G	G	G	G	T	C	C	A	T	T	C	C	A	G	A	T	C	TGGGGTCCATTCCAGATC	9363
14354	T	G	G	G	G	T	C	C	A	T	T	C	C	A	G	A	T	C	TGGGGTCCATTCCAGATC	9363
14367	T	G	G	G	G	T	C	C	A	T	T	C	C	A	G	A	T	C	TGGGGTCCATTCCAGATC	9363
14400	T	G	G	G	G	T	C	C	A	T	T	C	C	A	G	A	T	C	TGGGGTCCATTCCAGATC	9363
14771	T	G	G	G	G	T	C	C	A	T	T	C	C	A	G	A	T	C	TGGGGTCCATTCCAGATC	9363
15573	T	G	G	G	G	T	C	C	A	T	T	C	C	A	G	A	T	C	TGGGGTCCATTCCAGATC	9363
15731	T	G	G	G	G	T	C	C	A	T	T	C	C	A	G	A	T	C	TGGGGTCCATTCCAGATC	9363
15806	T	G	G	G	G	T	C	C	A	T	T	C	C	A	G	A	T	C	TGGGGTCCATTCCAGATC	9363
16135	T	G	G	G	G	T	C	C	A	T	T	C	C	A	G	A	T	C	TGGGGTCCATTCCAGATC	9363
16203	T	G	G	G	G	T	C	C	A	T	T	C	C	A	G	A	T	C	TGGGGTCCATTCCAGATC	9363
16394	T	G	G	G	G	T	C	C	A	T	T	C	C	A	G	A	T	C	TGGGGTCCATTCCAGATC	9363
16707	T	G	G	G	G	T	C	C	A	T	T	C	C	A	G	A	T	C	TGGGGTCCATTCCAGATC	9363
16764	T	G	G	G	G	T	C	C	A	T	T	C	C	A	G	A	T	C	TGGGGTCCATTCCAGATC	9363
16986	T	G	G	G	G	T	C	C	A	T	T	C	C	A	G	A	T	C	TGGGGTCCATTCCAGATC	9363
17605	T	G	G	G	G	T	C	C	A	T	T	C	C	A	G	A	T	C	TGGGGTCCATTCCAGATC	9363
17635	T	G	G	G	G	T	C	C	A	T	T	C	C	A	G	A	T	C	TGGGGTCCATTCCAGATC	9363
7363	C	G	G	G	G	T	C	C	G	C	C	C	C	A	G	A	T	G	CGGGGTCCGCCCCAGATG	7363
7832	C	G	G	G	G	T	C	C	G	C	C	C	C	A	G	A	T	G	CGGGGTCCGCCCCAGATG	7363
10243	C	G	G	G	G	T	C	C	G	C	C	C	C	A	G	A	T	G	CGGGGTCCGCCCCAGATG	7363
11052	C	G	G	G	G	T	C	C	G	C	C	C	C	A	G	A	T	G	CGGGGTCCGCCCCAGATG	7363
11656	C	G	G	G	G	T	C	C	G	C	C	C	C	A	G	A	T	G	CGGGGTCCGCCCCAGATG	7363
11659	C	G	G	G	G	T	C	C	G	C	C	C	C	A	G	A	T	G	CGGGGTCCGCCCCAGATG	7363
12083	C	G	G	G	G	T	C	C	G	C	C	C	C	A	G	A	T	G	CGGGGTCCGCCCCAGATG	7363
12546	C	G	G	G	G	T	C	C	G	C	C	C	C	A	G	A	T	G	CGGGGTCCGCCCCAGATG	7363
12906	C	G	G	G	G	T	C	C	G	C	C	C	C	A	G	A	T	G	CGGGGTCCGCCCCAGATG	7363
12959	C	G	G	G	G	T	C	C	G	C	C	C	C	A	G	A	T	G	CGGGGTCCGCCCCAGATG	7363
13831	C	G	G	G	G	T	C	C	G	C	C	C	C	A	G	A	T	G	CGGGGTCCGCCCCAGATG	7363
13844	C	G	G	G	G	T	C	C	G	C	C	C	C	A	G	A	T	G	CGGGGTCCGCCCCAGATG	7363
14108	C	G	G	G	G	T	C	C	G	C	C	C	C	A	G	A	T	G	CGGGGTCCGCCCCAGATG	7363
14283	C	G	G	G	G	T	C	C	G	C	C	C	C	A	G	A	T	G	CGGGGTCCGCCCCAGATG	7363
14304	C	G	G	G	G	T	C	C	G	C	C	C	C	A	G	A	T	G	CGGGGTCCGCCCCAGATG	7363
14341	C	G	G	G	G	T	C	C	G	C	C	C	C	A	G	A	T	G	CGGGGTCCGCCCCAGATG	7363
14346	C	G	G	G	G	T	C	C	G	C	C	C	C	A	G	A	T	G	CGGGGTCCGCCCCAGATG	7363
14416	C	G	G	G	G	T	C	C	G	C	C	C	C	A	G	A	T	G	CGGGGTCCGCCCCAGATG	7363
14425	C	G	G	G	G	T	C	C	G	C	C	C	C	A	G	A	T	G	CGGGGTCCGCCCCAGATG	7363
14569	C	G	G	G	G	T	C	C	G	C	C	C	C	A	G	A	T	G	CGGGGTCCGCCCCAGATG	7363
14596	C	G	G	G	G	T	C	C	G	C	C	C	C	A	G	A	T	G	CGGGGTCCGCCCCAGATG	7363
14920	C	G	G	G	G	T	C	C	G	C	C	C	C	A	G	A	T	G	CGGGGTCCGCCCCAGATG	7363
15252	C	G	G	G	G	T	C	C	G	C	C	C	C	A	G	A	T	G	CGGGGTCCGCCCCAGATG	7363
15626	C	G	G	G	G	T	C	C	G	C	C	C	C	A	G	A	T	G	CGGGGTCCGCCCCAGATG	7363
15648	C	G	G	G	G	T	C	C	G	C	C	C	C	A	G	A	T	G	CGGGGTCCGCCCCAGATG	7363
15679	C	G	G	G	G	T	C	C	G	C	C	C	C	A	G	A	T	G	CGGGGTCCGCCCCAGATG	7363
15804	C	G	G	G	G	T	C	C	G	C	C	C	C	A	G	A	T	G	CGGGGTCCGCCCCAGATG	7363
15807	C	G	G	G	G	T	C	C	G	C	C	C	C	A	G	A	T	G	CGGGGTCCGCCCCAGATG	7363
16234	C	G	G	G	G	T	C	C	G	C	C	C	C	A	G	A	T	G	CGGGGTCCGCCCCAGATG	7363
16339	C	G	G	G	G	T	C	C	G	C	C	C	C	A	G	A	T	G	CGGGGTCCGCCCCAGATG	7363
16427	C	G	G	G	G	T	C	C	G	C	C	C	C	A	G	A	T	G	CGGGGTCCGCCCCAGATG	7363
16987	C	G	G	G	G	T	C	C	G	C	C	C	C	A	G	A	T	G	CGGGGTCCGCCCCAGATG	7363
17154	C	G	G	G	G	T	C	C	G	C	C	C	C	A	G	A	T	G	CGGGGTCCGCCCCAGATG	7363
17500	C	G	G	G	G	T	C	C	G	C	C	C	C	A	G	A	T	G	CGGGGTCCGCCCCAGATG	7363
17501	C	G	G	G	G	T	C	C	G	C	C	C	C	A	G	A	T	G	CGGGGTCCGCCCCAGATG	7363
17503	C	G	G	G	G	T	C	C	G	C	C	C	C	A	G	A	T	G	CGGGGTCCGCCCCAGATG	7363
17505	C	G	G	G	G	T	C	C	G	C	C	C	C	A	G	A	T	G	CGGGGTCCGCCCCAGATG	7363
17506	C	G	G	G	G	T	C	C	G	C	C	C	C	A	G	A	T	G	CGGGGTCCGCCCCAGATG	7363
17507	C	G	G	G	G	T	C	C	G	C	C	C	C	A	G	A	T	G	CGGGGTCCGCCCCAGATG	7363
17508	C	G	G	G	G	T	C	C	G	C	C	C	C	A	G	A	T	G	CGGGGTCCGCCCCAGATG	7363
17509	C	G	G	G	G	T	C	C	G	C	C	C	C	A	G	A	T	G	CGGGGTCCGCCCCAGATG	7363
17510	C	G	G	G	G	T	C	C	G	C	C	C	C	A	G	A	T	G	CGGGGTCCGCCCCAGATG	7363
17525	C	G	G	G	G	T	C	C	G	C	C	C	C	A	G	A	T	G	CGGGGTCCGCCCCAGATG	7363
17836	C	G	G	G	G	T	C	C	G	C	C	C	C	A	G	A	T	G	CGGGGTCCGCCCCAGATG	7363
8156	C	G	G	G	G	T	C	C	G	T	C	C	C	A	A	A	T	G	CGGGGTCCGTCCCAAATG	8156
12503	C	G	G	G	G	T	C	C	G	T	C	C	C	A	A	A	T	G	CGGGGTCCGTCCCAAATG	8156
14340	C	G	G	G	G	T	C	C	G	T	C	C	C	A	A	A	T	G	CGGGGTCCGTCCCAAATG	8156
15678	C	G	G	G	G	T	C	C	G	T	C	C	C	A	A	A	T	G	CGGGGTCCGTCCCAAATG	8156
16637	C	G	G	G	G	T	C	C	G	T	C	C	C	A	A	A	T	G	CGGGGTCCGTCCCAAATG	8156
16700	C	G	G	G	G	T	C	C	G	T	C	C	C	A	A	A	T	G	CGGGGTCCGTCCCAAATG	8156
16779	C	G	G	G	G	T	C	C	G	T	C	C	C	A	A	A	T	G	CGGGGTCCGTCCCAAATG	8156
1588	C	G	G	G	G	T	G	C	G	C	C	C	C	A	G	G	T	G	CGGGGTGCGCCCCAGGTG	1588
11966	C	G	G	G	G	T	G	C	G	C	C	C	C	A	G	G	T	G	CGGGGTGCGCCCCAGGTG	1588
13552	C	G	G	G	G	T	G	C	G	C	C	C	C	A	G	G	T	G	CGGGGTGCGCCCCAGGTG	1588
13587	C	G	G	G	G	T	G	C	G	C	C	C	C	A	G	G	T	G	CGGGGTGCGCCCCAGGTG	1588
13834	C	G	G	G	G	T	G	C	G	C	C	C	C	A	G	G	T	G	CGGGGTGCGCCCCAGGTG	1588
13972	C	G	G	G	G	T	G	C	G	C	C	C	C	A	G	G	T	G	CGGGGTGCGCCCCAGGTG	1588
14342	C	G	G	G	G	T	G	C	G	C	C	C	C	A	G	G	T	G	CGGGGTGCGCCCCAGGTG	1588
14604	C	G	G	G	G	T	G	C	G	C	C	C	C	A	G	G	T	G	CGGGGTGCGCCCCAGGTG	1588
14935	C	G	G	G	G	T	G	C	G	C	C	C	C	A	G	G	T	G	CGGGGTGCGCCCCAGGTG	1588
14937	C	G	G	G	G	T	G	C	G	C	C	C	C	A	G	G	T	G	CGGGGTGCGCCCCAGGTG	1588
15607	C	G	G	G	G	T	G	C	G	C	C	C	C	A	G	G	T	G	CGGGGTGCGCCCCAGGTG	1588
15818	C	G	G	G	G	T	G	C	G	C	C	C	C	A	G	G	T	G	CGGGGTGCGCCCCAGGTG	1588
15824	C	G	G	G	G	T	G	C	G	C	C	C	C	A	G	G	T	G	CGGGGTGCGCCCCAGGTG	1588
15893	C	G	G	G	G	T	G	C	G	C	C	C	C	A	G	G	T	G	CGGGGTGCGCCCCAGGTG	1588
16294	C	G	G	G	G	T	G	C	G	C	C	C	C	A	G	G	T	G	CGGGGTGCGCCCCAGGTG	1588
16313	C	G	G	G	G	T	G	C	G	C	C	C	C	A	G	G	T	G	CGGGGTGCGCCCCAGGTG	1588
16320	C	G	G	G	G	T	G	C	G	C	C	C	C	A	G	G	T	G	CGGGGTGCGCCCCAGGTG	1588
16501	C	G	G	G	G	T	G	C	G	C	C	C	C	A	G	G	T	G	CGGGGTGCGCCCCAGGTG	1588
16616	C	G	G	G	G	T	G	C	G	C	C	C	C	A	G	G	T	G	CGGGGTGCGCCCCAGGTG	1588
16703	C	G	G	G	G	T	G	C	G	C	C	C	C	A	G	G	T	G	CGGGGTGCGCCCCAGGTG	1588
17021	C	G	G	G	G	T	G	C	G	C	C	C	C	A	G	G	T	G	CGGGGTGCGCCCCAGGTG	1588
17524	C	G	G	G	G	T	G	C	G	C	C	C	C	A	G	G	T	G	CGGGGTGCGCCCCAGGTG	1588
17932	C	G	G	G	G	T	G	C	G	C	C	C	C	A	G	G	T	G	CGGGGTGCGCCCCAGGTG	1588
7822	T	G	G	G	G	G	C	C	G	T	C	C	C	A	G	A	T	G	TGGGGGCCGTCCCAGATG	7822
13770	T	G	G	G	G	G	C	C	G	T	C	C	C	A	G	A	T	G	TGGGGGCCGTCCCAGATG	7822
13777	T	G	G	G	G	G	C	C	G	T	C	C	C	A	G	A	T	G	TGGGGGCCGTCCCAGATG	7822
15274	T	G	G	G	G	G	C	C	G	T	C	C	C	A	G	A	T	G	TGGGGGCCGTCCCAGATG	7822
15374	T	G	G	G	G	G	C	C	G	T	C	C	C	A	G	A	T	G	TGGGGGCCGTCCCAGATG	7822
16278	T	G	G	G	G	G	C	C	G	T	C	C	C	A	G	A	T	G	TGGGGGCCGTCCCAGATG	7822
16414	T	G	G	G	G	G	C	C	G	T	C	C	C	A	G	A	T	G	TGGGGGCCGTCCCAGATG	7822
17031	T	G	G	G	G	G	C	C	G	T	C	C	C	A	G	A	T	G	TGGGGGCCGTCCCAGATG	7822
17431	T	G	G	G	G	G	C	C	G	T	C	C	C	A	G	A	T	G	TGGGGGCCGTCCCAGATG	7822
17602	T	G	G	G	G	G	C	C	G	T	C	C	C	A	G	A	T	G	TGGGGGCCGTCCCAGATG	7822
17604	T	G	G	G	G	G	C	C	G	T	C	C	C	A	G	A	T	G	TGGGGGCCGTCCCAGATG	7822
7827	C	G	G	G	G	T	G	C	G	C	C	C	C	A	G	A	T	G	CGGGGTGCGCCCCAGATG	7827
9324	C	G	G	G	G	T	G	C	G	C	C	C	C	A	G	A	T	G	CGGGGTGCGCCCCAGATG	7827
11995	C	G	G	G	G	T	G	C	G	C	C	C	C	A	G	A	T	G	CGGGGTGCGCCCCAGATG	7827
12545	C	G	G	G	G	T	G	C	G	C	C	C	C	A	G	A	T	G	CGGGGTGCGCCCCAGATG	7827
13143	C	G	G	G	G	T	G	C	G	C	C	C	C	A	G	A	T	G	CGGGGTGCGCCCCAGATG	7827
13489	C	G	G	G	G	T	G	C	G	C	C	C	C	A	G	A	T	G	CGGGGTGCGCCCCAGATG	7827
14369	C	G	G	G	G	T	G	C	G	C	C	C	C	A	G	A	T	G	CGGGGTGCGCCCCAGATG	7827
14561	C	G	G	G	G	T	G	C	G	C	C	C	C	A	G	A	T	G	CGGGGTGCGCCCCAGATG	7827
14566	C	G	G	G	G	T	G	C	G	C	C	C	C	A	G	A	T	G	CGGGGTGCGCCCCAGATG	7827
15231	C	G	G	G	G	T	G	C	G	C	C	C	C	A	G	A	T	G	CGGGGTGCGCCCCAGATG	7827
16180	C	G	G	G	G	T	G	C	G	C	C	C	C	A	G	A	T	G	CGGGGTGCGCCCCAGATG	7827
16182	C	G	G	G	G	T	G	C	G	C	C	C	C	A	G	A	T	G	CGGGGTGCGCCCCAGATG	7827
16437	C	G	G	G	G	T	G	C	G	C	C	C	C	A	G	A	T	G	CGGGGTGCGCCCCAGATG	7827
16997	C	G	G	G	G	T	G	C	G	C	C	C	C	A	G	A	T	G	CGGGGTGCGCCCCAGATG	7827
1579	C	A	G	G	G	T	C	C	G	T	C	C	C	A	G	A	T	G	CAGGGTCCGTCCCAGATG	1579
1896	C	A	G	G	G	T	C	C	G	T	C	C	C	A	G	A	T	G	CAGGGTCCGTCCCAGATG	1579
12091	C	A	G	G	G	T	C	C	G	T	C	C	C	A	G	A	T	G	CAGGGTCCGTCCCAGATG	1579
12907	C	A	G	G	G	T	C	C	G	T	C	C	C	A	G	A	T	G	CAGGGTCCGTCCCAGATG	1579
13637	C	A	G	G	G	T	C	C	G	T	C	C	C	A	G	A	T	G	CAGGGTCCGTCCCAGATG	1579
13762	C	A	G	G	G	T	C	C	G	T	C	C	C	A	G	A	T	G	CAGGGTCCGTCCCAGATG	1579
14808	C	A	G	G	G	T	C	C	G	T	C	C	C	A	G	A	T	G	CAGGGTCCGTCCCAGATG	1579
15743	C	A	G	G	G	T	C	C	G	T	C	C	C	A	G	A	T	G	CAGGGTCCGTCCCAGATG	1579
16267	C	A	G	G	G	T	C	C	G	T	C	C	C	A	G	A	T	G	CAGGGTCCGTCCCAGATG	1579
7359	C	A	G	G	G	G	C	C	G	T	T	T	T	G	G	G	T	G	CAGGGGCCGTTTTGGGTG	7359
7825	C	A	G	G	G	G	C	C	G	T	T	T	T	G	G	G	T	G	CAGGGGCCGTTTTGGGTG	7359
7826	C	A	G	G	G	G	C	C	G	T	T	T	T	G	G	G	T	G	CAGGGGCCGTTTTGGGTG	7359
13586	C	A	G	G	G	G	C	C	G	T	T	T	T	G	G	G	T	G	CAGGGGCCGTTTTGGGTG	7359
1599	C	G	G	G	G	T	C	T	G	T	C	C	C	A	G	A	T	G	CGGGGTCTGTCCCAGATG	1599
10934	C	G	G	G	G	T	C	T	G	T	C	C	C	A	G	A	T	G	CGGGGTCTGTCCCAGATG	1599
13347	C	G	G	G	G	T	C	T	G	T	C	C	C	A	G	A	T	G	CGGGGTCTGTCCCAGATG	1599
13965	C	G	G	G	G	T	C	T	G	T	C	C	C	A	G	A	T	G	CGGGGTCTGTCCCAGATG	1599
14006	C	G	G	G	G	T	C	T	G	T	C	C	C	A	G	A	T	G	CGGGGTCTGTCCCAGATG	1599
14313	C	G	G	G	G	T	C	T	G	T	C	C	C	A	G	A	T	G	CGGGGTCTGTCCCAGATG	1599
15653	C	G	G	G	G	T	C	T	G	T	C	C	C	A	G	A	T	G	CGGGGTCTGTCCCAGATG	1599
15680	C	G	G	G	G	T	C	T	G	T	C	C	C	A	G	A	T	G	CGGGGTCTGTCCCAGATG	1599
16432	C	G	G	G	G	T	C	T	G	T	C	C	C	A	G	A	T	G	CGGGGTCTGTCCCAGATG	1599
16610	C	G	G	G	G	T	C	T	G	T	C	C	C	A	G	A	T	G	CGGGGTCTGTCCCAGATG	1599
17611	C	G	G	G	G	T	C	T	G	T	C	C	C	A	G	A	T	G	CGGGGTCTGTCCCAGATG	1599
1580	T	G	G	G	G	T	C	C	G	T	C	C	C	A	G	A	T	C	TGGGGTCCGTCCCAGATC	1580
1923	T	G	G	G	G	T	C	C	G	T	C	C	C	A	G	A	T	C	TGGGGTCCGTCCCAGATC	1580
11416	T	G	G	G	G	T	C	C	G	T	C	C	C	A	G	A	T	C	TGGGGTCCGTCCCAGATC	1580
11999	T	G	G	G	G	T	C	C	G	T	C	C	C	A	G	A	T	C	TGGGGTCCGTCCCAGATC	1580
12037	T	G	G	G	G	T	C	C	G	T	C	C	C	A	G	A	T	C	TGGGGTCCGTCCCAGATC	1580
12533	T	G	G	G	G	T	C	C	G	T	C	C	C	A	G	A	T	C	TGGGGTCCGTCCCAGATC	1580
13773	T	G	G	G	G	T	C	C	G	T	C	C	C	A	G	A	T	C	TGGGGTCCGTCCCAGATC	1580
13775	T	G	G	G	G	T	C	C	G	T	C	C	C	A	G	A	T	C	TGGGGTCCGTCCCAGATC	1580
13776	T	G	G	G	G	T	C	C	G	T	C	C	C	A	G	A	T	C	TGGGGTCCGTCCCAGATC	1580
15522	T	G	G	G	G	T	C	C	G	T	C	C	C	A	G	A	T	C	TGGGGTCCGTCCCAGATC	1580
16306	T	G	G	G	G	T	C	C	G	T	C	C	C	A	G	A	T	C	TGGGGTCCGTCCCAGATC	1580
16470	T	G	G	G	G	T	C	C	G	T	C	C	C	A	G	A	T	C	TGGGGTCCGTCCCAGATC	1580
17029	T	G	G	G	G	T	C	C	G	T	C	C	C	A	G	A	T	C	TGGGGTCCGTCCCAGATC	1580
17095	T	G	G	G	G	T	C	C	G	T	C	C	C	A	G	A	T	C	TGGGGTCCGTCCCAGATC	1580
17102	T	G	G	G	G	T	C	C	G	T	C	C	C	A	G	A	T	C	TGGGGTCCGTCCCAGATC	1580
17498	T	G	G	G	G	T	C	C	G	T	C	C	C	A	G	A	T	C	TGGGGTCCGTCCCAGATC	1580
17526	T	G	G	G	G	T	C	C	G	T	C	C	C	A	G	A	T	C	TGGGGTCCGTCCCAGATC	1580
17528	T	G	G	G	G	T	C	C	G	T	C	C	C	A	G	A	T	C	TGGGGTCCGTCCCAGATC	1580
17530	T	G	G	G	G	T	C	C	G	T	C	C	C	A	G	A	T	C	TGGGGTCCGTCCCAGATC	1580
17533	T	G	G	G	G	T	C	C	G	T	C	C	C	A	G	A	T	C	TGGGGTCCGTCCCAGATC	1580
1583	C	G	G	G	G	T	C	C	G	T	C	C	C	A	G	A	T	G	CGGGGTCCGTCCCAGATG	1583
9361	C	G	G	G	G	T	C	C	G	T	C	C	C	A	G	A	T	G	CGGGGTCCGTCCCAGATG	1583
12078	C	G	G	G	G	T	C	C	G	T	C	C	C	A	G	A	T	G	CGGGGTCCGTCCCAGATG	1583
12242	C	G	G	G	G	T	C	C	G	T	C	C	C	A	G	A	T	G	CGGGGTCCGTCCCAGATG	1583
12243	C	G	G	G	G	T	C	C	G	T	C	C	C	A	G	A	T	G	CGGGGTCCGTCCCAGATG	1583
12246	C	G	G	G	G	T	C	C	G	T	C	C	C	A	G	A	T	G	CGGGGTCCGTCCCAGATG	1583
12529	C	G	G	G	G	T	C	C	G	T	C	C	C	A	G	A	T	G	CGGGGTCCGTCCCAGATG	1583
13409	C	G	G	G	G	T	C	C	G	T	C	C	C	A	G	A	T	G	CGGGGTCCGTCCCAGATG	1583
13564	C	G	G	G	G	T	C	C	G	T	C	C	C	A	G	A	T	G	CGGGGTCCGTCCCAGATG	1583
13828	C	G	G	G	G	T	C	C	G	T	C	C	C	A	G	A	T	G	CGGGGTCCGTCCCAGATG	1583
14421	C	G	G	G	G	T	C	C	G	T	C	C	C	A	G	A	T	G	CGGGGTCCGTCCCAGATG	1583
15271	C	G	G	G	G	T	C	C	G	T	C	C	C	A	G	A	T	G	CGGGGTCCGTCCCAGATG	1583
15641	C	G	G	G	G	T	C	C	G	T	C	C	C	A	G	A	T	G	CGGGGTCCGTCCCAGATG	1583
16265	C	G	G	G	G	T	C	C	G	T	C	C	C	A	G	A	T	G	CGGGGTCCGTCCCAGATG	1583
16364	C	G	G	G	G	T	C	C	G	T	C	C	C	A	G	A	T	G	CGGGGTCCGTCCCAGATG	1583
16697	C	G	G	G	G	T	C	C	G	T	C	C	C	A	G	A	T	G	CGGGGTCCGTCCCAGATG	1583
1584	C	G	G	G	G	T	C	C	G	T	T	C	C	A	A	A	T	G	CGGGGTCCGTTCCAAATG	1584
8128	C	G	G	G	G	T	C	C	G	T	T	C	C	A	A	A	T	G	CGGGGTCCGTTCCAAATG	1584
10242	C	G	G	G	G	T	C	C	G	T	T	C	C	A	A	A	T	G	CGGGGTCCGTTCCAAATG	1584
12505	C	G	G	G	G	T	C	C	G	T	T	C	C	A	A	A	T	G	CGGGGTCCGTTCCAAATG	1584
14110	C	G	G	G	G	T	C	C	G	T	T	C	C	A	A	A	T	G	CGGGGTCCGTTCCAAATG	1584
14350	C	G	G	G	G	T	C	C	G	T	T	C	C	A	A	A	T	G	CGGGGTCCGTTCCAAATG	1584
15447	C	G	G	G	G	T	C	C	G	T	T	C	C	A	A	A	T	G	CGGGGTCCGTTCCAAATG	1584
16152	C	G	G	G	G	T	C	C	G	T	T	C	C	A	A	A	T	G	CGGGGTCCGTTCCAAATG	1584
17485	C	G	G	G	G	T	C	C	G	T	T	C	C	A	A	A	T	G	CGGGGTCCGTTCCAAATG	1584
17486	C	G	G	G	G	T	C	C	G	T	T	C	C	A	A	A	T	G	CGGGGTCCGTTCCAAATG	1584
1893	C	G	G	G	G	T	C	T	G	T	C	C	C	G	G	A	T	C	CGGGGTCTGTCCCGGATC	1893
10893	C	G	G	G	G	T	C	T	G	T	C	C	C	G	G	A	T	C	CGGGGTCTGTCCCGGATC	1893
12087	C	G	G	G	G	T	C	T	G	T	C	C	C	G	G	A	T	C	CGGGGTCTGTCCCGGATC	1893
16162	C	G	G	G	G	T	C	T	G	T	C	C	C	G	G	A	T	C	CGGGGTCTGTCCCGGATC	1893
16328	C	G	G	G	G	T	C	T	G	T	C	C	C	G	G	A	T	C	CGGGGTCTGTCCCGGATC	1893
16330	C	G	G	G	G	T	C	T	G	T	C	C	C	G	G	A	T	C	CGGGGTCTGTCCCGGATC	1893
11428	T	G	G	G	G	G	C	C	A	T	T	C	C	A	G	A	T	C	TGGGGGCCATTCCAGATC	11428
13148	T	G	G	G	G	G	C	C	A	T	T	C	C	A	G	A	T	C	TGGGGGCCATTCCAGATC	11428
13528	T	G	G	G	G	G	C	C	A	T	T	C	C	A	G	A	T	C	TGGGGGCCATTCCAGATC	11428
8143	C	G	G	G	G	G	C	C	G	C	C	T	C	G	G	A	C	G	CGGGGGCCGCCTCGGACG	8143
14352	C	G	G	G	G	G	C	C	G	C	C	T	C	G	G	A	C	G	CGGGGGCCGCCTCGGACG	8143
15235	C	G	G	G	G	G	C	C	G	C	C	T	C	G	G	A	C	G	CGGGGGCCGCCTCGGACG	8143
15810	C	G	G	G	G	G	C	C	G	C	C	T	C	G	G	A	C	G	CGGGGGCCGCCTCGGACG	8143
15819	C	G	G	G	G	G	C	C	G	C	C	T	C	G	G	A	C	G	CGGGGGCCGCCTCGGACG	8143
16168	C	G	G	G	G	G	C	C	G	C	C	T	C	G	G	A	C	G	CGGGGGCCGCCTCGGACG	8143
1594	C	A	G	G	G	T	C	C	G	T	T	T	T	A	G	G	T	G	CAGGGTCCGTTTTAGGTG	1594
7364	C	A	G	G	G	T	C	C	G	T	T	T	T	A	G	G	T	G	CAGGGTCCGTTTTAGGTG	1594
8150	C	A	G	G	G	T	C	C	G	T	T	T	T	A	G	G	T	G	CAGGGTCCGTTTTAGGTG	1594
8394	C	A	G	G	G	T	C	C	G	T	T	T	T	A	G	G	T	G	CAGGGTCCGTTTTAGGTG	1594
11990	C	A	G	G	G	T	C	C	G	T	T	T	T	A	G	G	T	G	CAGGGTCCGTTTTAGGTG	1594
11991	C	A	G	G	G	T	C	C	G	T	T	T	T	A	G	G	T	G	CAGGGTCCGTTTTAGGTG	1594
12086	C	A	G	G	G	T	C	C	G	T	T	T	T	A	G	G	T	G	CAGGGTCCGTTTTAGGTG	1594
12525	C	A	G	G	G	T	C	C	G	T	T	T	T	A	G	G	T	G	CAGGGTCCGTTTTAGGTG	1594
12526	C	A	G	G	G	T	C	C	G	T	T	T	T	A	G	G	T	G	CAGGGTCCGTTTTAGGTG	1594
12537	C	A	G	G	G	T	C	C	G	T	T	T	T	A	G	G	T	G	CAGGGTCCGTTTTAGGTG	1594
13582	C	A	G	G	G	T	C	C	G	T	T	T	T	A	G	G	T	G	CAGGGTCCGTTTTAGGTG	1594
14013	C	A	G	G	G	T	C	C	G	T	T	T	T	A	G	G	T	G	CAGGGTCCGTTTTAGGTG	1594
14314	C	A	G	G	G	T	C	C	G	T	T	T	T	A	G	G	T	G	CAGGGTCCGTTTTAGGTG	1594
15101	C	A	G	G	G	T	C	C	G	T	T	T	T	A	G	G	T	G	CAGGGTCCGTTTTAGGTG	1594
15263	C	A	G	G	G	T	C	C	G	T	T	T	T	A	G	G	T	G	CAGGGTCCGTTTTAGGTG	1594
15378	C	A	G	G	G	T	C	C	G	T	T	T	T	A	G	G	T	G	CAGGGTCCGTTTTAGGTG	1594
15628	C	A	G	G	G	T	C	C	G	T	T	T	T	A	G	G	T	G	CAGGGTCCGTTTTAGGTG	1594
15677	C	A	G	G	G	T	C	C	G	T	T	T	T	A	G	G	T	G	CAGGGTCCGTTTTAGGTG	1594
15816	C	A	G	G	G	T	C	C	G	T	T	T	T	A	G	G	T	G	CAGGGTCCGTTTTAGGTG	1594
15957	C	A	G	G	G	T	C	C	G	T	T	T	T	A	G	G	T	G	CAGGGTCCGTTTTAGGTG	1594
16428	C	A	G	G	G	T	C	C	G	T	T	T	T	A	G	G	T	G	CAGGGTCCGTTTTAGGTG	1594
16542	C	A	G	G	G	T	C	C	G	T	T	T	T	A	G	G	T	G	CAGGGTCCGTTTTAGGTG	1594
16636	C	A	G	G	G	T	C	C	G	T	T	T	T	A	G	G	T	G	CAGGGTCCGTTTTAGGTG	1594
17055	C	A	G	G	G	T	C	C	G	T	T	T	T	A	G	G	T	G	CAGGGTCCGTTTTAGGTG	1594
17516	C	A	G	G	G	T	C	C	G	T	T	T	T	A	G	G	T	G	CAGGGTCCGTTTTAGGTG	1594
17540	C	A	G	G	G	T	C	C	G	T	T	T	T	A	G	G	T	G	CAGGGTCCGTTTTAGGTG	1594
17543	C	A	G	G	G	T	C	C	G	T	T	T	T	A	G	G	T	G	CAGGGTCCGTTTTAGGTG	1594
17600	C	A	G	G	G	T	C	C	G	T	T	T	T	A	G	G	T	G	CAGGGTCCGTTTTAGGTG	1594
17603	C	A	G	G	G	T	C	C	G	T	T	T	T	A	G	G	T	G	CAGGGTCCGTTTTAGGTG	1594
8122	C	G	A	G	G	T	C	C	G	T	T	T	T	G	G	A	T	G	CGAGGTCCGTTTTGGATG	8122
8138	C	G	A	G	G	T	C	C	G	T	T	T	T	G	G	A	T	G	CGAGGTCCGTTTTGGATG	8122
12007	C	G	A	G	G	T	C	C	G	T	T	T	T	G	G	A	T	G	CGAGGTCCGTTTTGGATG	8122
14333	C	G	A	G	G	T	C	C	G	T	T	T	T	G	G	A	T	G	CGAGGTCCGTTTTGGATG	8122
14945	C	G	A	G	G	T	C	C	G	T	T	T	T	G	G	A	T	G	CGAGGTCCGTTTTGGATG	8122
15820	C	G	A	G	G	T	C	C	G	T	T	T	T	G	G	A	T	G	CGAGGTCCGTTTTGGATG	8122
11516	C	G	A	A	G	T	C	T	G	T	C	C	C	A	G	A	T	C	CGAAGTCTGTCCCAGATC	11516
12905	C	G	A	A	G	T	C	T	G	T	C	C	C	A	G	A	T	C	CGAAGTCTGTCCCAGATC	11516
13484	C	G	A	A	G	T	C	T	G	T	C	C	C	A	G	A	T	C	CGAAGTCTGTCCCAGATC	11516
1894	C	G	A	A	G	T	C	T	G	T	C	C	C	A	G	A	T	C	CGAAGTCTGTCCCAGATC	11516
1924	C	G	A	A	G	T	C	T	G	T	C	C	C	A	G	A	T	C	CGAAGTCTGTCCCAGATC	11516
10314	T	G	G	G	G	G	C	C	G	T	C	T	C	G	G	A	T	G	TGGGGGCCGTCTCGGATG	10314
15261	T	G	G	G	G	G	C	C	G	T	C	T	C	G	G	A	T	G	TGGGGGCCGTCTCGGATG	10314
16261	T	G	G	G	G	G	C	C	G	T	C	T	C	G	G	A	T	G	TGGGGGCCGTCTCGGATG	10314
1596	C	G	G	G	G	T	C	C	G	C	C	C	C	A	G	G	T	G	CGGGGTCCGCCCCAGGTG	1596
11673	C	G	G	G	G	T	C	C	G	C	C	C	C	A	G	G	T	G	CGGGGTCCGCCCCAGGTG	1596
11993	C	G	G	G	G	T	C	C	G	C	C	C	C	A	G	G	T	G	CGGGGTCCGCCCCAGGTG	1596
13829	C	G	G	G	G	T	C	C	G	C	C	C	C	A	G	G	T	G	CGGGGTCCGCCCCAGGTG	1596
14299	C	G	G	G	G	T	C	C	G	C	C	C	C	A	G	G	T	G	CGGGGTCCGCCCCAGGTG	1596
14348	C	G	G	G	G	T	C	C	G	C	C	C	C	A	G	G	T	G	CGGGGTCCGCCCCAGGTG	1596
16704	C	G	G	G	G	T	C	C	G	C	C	C	C	A	G	G	T	G	CGGGGTCCGCCCCAGGTG	1596
1179	C	G	G	G	G	T	C	C	G	C	C	C	C	A	G	G	T	G	CGGGGTCCGCCCCAGGTG	1596
9362	T	G	G	G	G	T	C	C	A	T	T	C	C	G	G	A	T	C	TGGGGTCCATTCCGGATC	9362
13924	T	G	G	G	G	T	C	C	A	T	T	C	C	G	G	A	T	C	TGGGGTCCATTCCGGATC	9362
15440	T	G	G	G	G	T	C	C	A	T	T	C	C	G	G	A	T	C	TGGGGTCCATTCCGGATC	9362
16227	T	G	G	G	G	T	C	C	A	T	T	C	C	G	G	A	T	C	TGGGGTCCATTCCGGATC	9362
1587	C	G	G	G	G	T	C	C	G	C	C	C	C	A	G	A	T	C	CGGGGTCCGCCCCAGATC	1587
11723	C	G	G	G	G	T	C	C	G	C	C	C	C	A	G	A	T	C	CGGGGTCCGCCCCAGATC	1587
14337	C	G	G	G	G	T	C	C	G	C	C	C	C	A	G	A	T	C	CGGGGTCCGCCCCAGATC	1587
14347	C	G	G	G	G	T	C	C	G	C	C	C	C	A	G	A	T	C	CGGGGTCCGCCCCAGATC	1587
14597	C	G	G	G	G	T	C	C	G	C	C	C	C	A	G	A	T	C	CGGGGTCCGCCCCAGATC	1587
16393	C	G	G	G	G	T	C	C	G	C	C	C	C	A	G	A	T	C	CGGGGTCCGCCCCAGATC	1587
1918	C	G	G	G	G	T	C	C	G	C	C	T	C	G	G	A	T	C	CGGGGTCCGCCTCGGATC	1918
10305	C	G	G	G	G	T	C	C	G	C	C	T	C	G	G	A	T	C	CGGGGTCCGCCTCGGATC	1918
12089	C	G	G	G	G	T	C	C	G	C	C	T	C	G	G	A	T	C	CGGGGTCCGCCTCGGATC	1918
13827	C	G	G	G	G	T	C	C	G	C	C	T	C	G	G	A	T	C	CGGGGTCCGCCTCGGATC	1918
15805	C	G	G	G	G	T	C	C	G	C	C	T	C	G	G	A	T	C	CGGGGTCCGCCTCGGATC	1918
17057	C	G	G	G	G	T	C	C	G	C	C	T	C	G	G	A	T	C	CGGGGTCCGCCTCGGATC	1918
8135	C	G	G	G	G	T	C	C	G	T	T	T	T	G	G	A	T	C	CGGGGTCCGTTTTGGATC	8135
11997	C	G	G	G	G	T	C	C	G	T	T	T	T	G	G	A	T	C	CGGGGTCCGTTTTGGATC	8135
16535	C	G	G	G	G	T	C	C	G	T	T	T	T	G	G	A	T	C	CGGGGTCCGTTTTGGATC	8135
17609	C	G	G	G	G	T	C	C	G	T	T	T	T	G	G	A	T	C	CGGGGTCCGTTTTGGATC	8135
1600	T	G	G	G	G	T	C	C	G	C	C	C	C	A	G	A	T	G	TGGGGTCCGCCCCAGATG	1600
12000	T	G	G	G	G	T	C	C	G	C	C	C	C	A	G	A	T	G	TGGGGTCCGCCCCAGATG	1600
14953	T	G	G	G	G	T	C	C	G	C	C	C	C	A	G	A	T	G	TGGGGTCCGCCCCAGATG	1600
16170	T	G	G	G	G	T	C	C	G	C	C	C	C	A	G	A	T	G	TGGGGTCCGCCCCAGATG	1600
7367	C	A	G	G	G	T	C	C	G	T	C	C	C	A	G	A	T	C	CAGGGTCCGTCCCAGATC	7367
13594	C	A	G	G	G	T	C	C	G	T	C	C	C	A	G	A	T	C	CAGGGTCCGTCCCAGATC	7367
15323	C	A	G	G	G	T	C	C	G	T	C	C	C	A	G	A	T	C	CAGGGTCCGTCCCAGATC	7367
16177	C	A	G	G	G	T	C	C	G	T	C	C	C	A	G	A	T	C	CAGGGTCCGTCCCAGATC	7367
16471	C	A	G	G	G	T	C	C	G	T	C	C	C	A	G	A	T	C	CAGGGTCCGTCCCAGATC	7367
17596	C	A	G	G	G	T	C	C	G	T	C	C	C	A	G	A	T	C	CAGGGTCCGTCCCAGATC	7367
8163	C	G	G	G	G	G	C	C	G	T	C	T	T	G	G	G	T	G	CGGGGGCCGTCTTGGGTG	8163
11975	C	G	G	G	G	G	C	C	G	T	C	T	T	G	G	G	T	G	CGGGGGCCGTCTTGGGTG	8163
12491	C	G	G	G	G	G	C	C	G	T	C	T	T	G	G	G	T	G	CGGGGGCCGTCTTGGGTG	8163
12507	C	G	G	G	G	G	C	C	G	T	C	T	T	G	G	G	T	G	CGGGGGCCGTCTTGGGTG	8163
12508	C	G	G	G	G	G	C	C	G	T	C	T	T	G	G	G	T	G	CGGGGGCCGTCTTGGGTG	8163
15189	C	G	G	G	G	G	C	C	G	T	C	T	T	G	G	G	T	G	CGGGGGCCGTCTTGGGTG	8163
15822	C	G	G	G	G	G	C	C	G	T	C	T	T	G	G	G	T	G	CGGGGGCCGTCTTGGGTG	8163
16190	C	G	G	G	G	G	C	C	G	T	C	T	T	G	G	G	T	G	CGGGGGCCGTCTTGGGTG	8163
16436	C	G	G	G	G	G	C	C	G	T	C	T	T	G	G	G	T	G	CGGGGGCCGTCTTGGGTG	8163
16738	C	G	G	G	G	G	C	C	G	T	C	T	T	G	G	G	T	G	CGGGGGCCGTCTTGGGTG	8163
17608	C	G	G	G	G	G	C	C	G	T	C	T	T	G	G	G	T	G	CGGGGGCCGTCTTGGGTG	8163
11422	C	A	G	G	G	T	C	C	A	T	T	C	C	A	G	A	T	C	CAGGGTCCATTCCAGATC	11422
15577	C	A	G	G	G	T	C	C	A	T	T	C	C	A	G	A	T	C	CAGGGTCCATTCCAGATC	11422
16560	C	A	G	G	G	T	C	C	A	T	T	C	C	A	G	A	T	C	CAGGGTCCATTCCAGATC	11422
17158	C	A	G	G	G	T	C	C	A	T	T	C	C	A	G	A	T	C	CAGGGTCCATTCCAGATC	11422
7365	T	G	G	G	G	T	C	C	G	T	C	C	C	A	G	A	T	G	TGGGGTCCGTCCCAGATG	7365
11707	T	G	G	G	G	T	C	C	G	T	C	C	C	A	G	A	T	G	TGGGGTCCGTCCCAGATG	7365
11709	T	G	G	G	G	T	C	C	G	T	C	C	C	A	G	A	T	G	TGGGGTCCGTCCCAGATG	7365
12045	T	G	G	G	G	T	C	C	G	T	C	C	C	A	G	A	T	G	TGGGGTCCGTCCCAGATG	7365
12978	T	G	G	G	G	T	C	C	G	T	C	C	C	A	G	A	T	G	TGGGGTCCGTCCCAGATG	7365
14320	T	G	G	G	G	T	C	C	G	T	C	C	C	A	G	A	T	G	TGGGGTCCGTCCCAGATG	7365
14446	T	G	G	G	G	T	C	C	G	T	C	C	C	A	G	A	T	G	TGGGGTCCGTCCCAGATG	7365
14448	T	G	G	G	G	T	C	C	G	T	C	C	C	A	G	A	T	G	TGGGGTCCGTCCCAGATG	7365
15241	T	G	G	G	G	T	C	C	G	T	C	C	C	A	G	A	T	G	TGGGGTCCGTCCCAGATG	7365
16276	T	G	G	G	G	T	C	C	G	T	C	C	C	A	G	A	T	G	TGGGGTCCGTCCCAGATG	7365
16608	T	G	G	G	G	T	C	C	G	T	C	C	C	A	G	A	T	G	TGGGGTCCGTCCCAGATG	7365
1582	C	G	G	G	G	G	C	C	G	C	C	C	C	A	G	A	C	G	CGGGGGCCGCCCCAGACG	1582
8778	C	G	G	G	G	G	C	C	G	C	C	C	C	A	G	A	C	G	CGGGGGCCGCCCCAGACG	1582
10310	C	G	G	G	G	G	C	C	G	C	C	C	C	A	G	A	C	G	CGGGGGCCGCCCCAGACG	1582
12500	C	G	G	G	G	G	C	C	G	C	C	C	C	A	G	A	C	G	CGGGGGCCGCCCCAGACG	1582
13490	C	G	G	G	G	G	C	C	G	C	C	C	C	A	G	A	C	G	CGGGGGCCGCCCCAGACG	1582
14589	C	G	G	G	G	G	C	C	G	C	C	C	C	A	G	A	C	G	CGGGGGCCGCCCCAGACG	1582
15652	C	G	G	G	G	G	C	C	G	C	C	C	C	A	G	A	C	G	CGGGGGCCGCCCCAGACG	1582
15812	C	G	G	G	G	G	C	C	G	C	C	C	C	A	G	A	C	G	CGGGGGCCGCCCCAGACG	1582
16706	C	G	G	G	G	G	C	C	G	C	C	C	C	A	G	A	C	G	CGGGGGCCGCCCCAGACG	1582
7371	C	G	G	G	G	G	C	C	G	T	C	C	C	A	G	A	T	G	CGGGGGCCGTCCCAGATG	7371
12239	C	G	G	G	G	G	C	C	G	T	C	C	C	A	G	A	T	G	CGGGGGCCGTCCCAGATG	7371
13593	C	G	G	G	G	G	C	C	G	T	C	C	C	A	G	A	T	G	CGGGGGCCGTCCCAGATG	7371
14429	C	G	G	G	G	G	C	C	G	T	C	C	C	A	G	A	T	G	CGGGGGCCGTCCCAGATG	7371
15243	C	G	G	G	G	G	C	C	G	T	C	C	C	A	G	A	T	G	CGGGGGCCGTCCCAGATG	7371
16476	C	G	G	G	G	G	C	C	G	T	C	C	C	A	G	A	T	G	CGGGGGCCGTCCCAGATG	7371
1903	T	G	G	G	G	T	C	T	G	T	C	C	C	A	G	A	T	G	TGGGGTCTGTCCCAGATG	1903
11711	T	G	G	G	G	T	C	T	G	T	C	C	C	A	G	A	T	G	TGGGGTCTGTCCCAGATG	1903
11712	T	G	G	G	G	T	C	T	G	T	C	C	C	A	G	A	T	G	TGGGGTCTGTCCCAGATG	1903
12240	T	G	G	G	G	T	C	T	G	T	C	C	C	A	G	A	T	G	TGGGGTCTGTCCCAGATG	1903
12241	T	G	G	G	G	T	C	T	G	T	C	C	C	A	G	A	T	G	TGGGGTCTGTCCCAGATG	1903
15899	T	G	G	G	G	T	C	T	G	T	C	C	C	A	G	A	T	G	TGGGGTCTGTCCCAGATG	1903
16655	T	G	G	G	G	T	C	T	G	T	C	C	C	A	G	A	T	G	TGGGGTCTGTCCCAGATG	1903
16701	T	G	G	G	G	T	C	T	G	T	C	C	C	A	G	A	T	G	TGGGGTCTGTCCCAGATG	1903
7360	C	A	G	G	G	G	C	C	G	C	C	C	C	A	G	A	T	G	CAGGGGCCGCCCCAGATG	7360
11195	C	A	G	G	G	G	C	C	G	C	C	C	C	A	G	A	T	G	CAGGGGCCGCCCCAGATG	7360
15637	C	A	G	G	G	G	C	C	G	C	C	C	C	A	G	A	T	G	CAGGGGCCGCCCCAGATG	7360
1892	C	G	G	G	G	T	C	C	G	T	T	T	T	G	G	G	T	C	CGGGGTCCGTTTTGGGTC	1892
11174	C	G	G	G	G	T	C	C	G	T	T	T	T	G	G	G	T	C	CGGGGTCCGTTTTGGGTC	1892
13585	C	G	G	G	G	T	C	C	G	T	T	T	T	G	G	G	T	C	CGGGGTCCGTTTTGGGTC	1892
13923	C	G	G	G	G	T	C	C	G	T	T	T	T	G	G	G	T	C	CGGGGTCCGTTTTGGGTC	1892
13967	C	G	G	G	G	T	C	C	G	T	T	T	T	G	G	G	T	C	CGGGGTCCGTTTTGGGTC	1892
14295	C	G	G	G	G	T	C	C	G	T	T	T	T	G	G	G	T	C	CGGGGTCCGTTTTGGGTC	1892
14310	C	G	G	G	G	T	C	C	G	T	T	T	T	G	G	G	T	C	CGGGGTCCGTTTTGGGTC	1892
16418	C	G	G	G	G	T	C	C	G	T	T	T	T	G	G	G	T	C	CGGGGTCCGTTTTGGGTC	1892
8126	T	G	G	G	G	T	C	C	G	C	C	C	C	A	G	A	T	C	TGGGGTCCGCCCCAGATC	8126
12981	T	G	G	G	G	T	C	C	G	C	C	C	C	A	G	A	T	C	TGGGGTCCGCCCCAGATC	8126
16639	T	G	G	G	G	T	C	C	G	C	C	C	C	A	G	A	T	C	TGGGGTCCGCCCCAGATC	8126
1590	T	G	G	G	G	T	C	C	G	C	C	T	C	A	G	A	T	G	TGGGGTCCGCCTCAGATG	1590
7362	T	G	G	G	G	T	C	C	G	C	C	T	C	A	G	A	T	G	TGGGGTCCGCCTCAGATG	1590
7366	T	G	G	G	G	T	C	C	G	C	C	T	C	A	G	A	T	G	TGGGGTCCGCCTCAGATG	1590
13556	T	G	G	G	G	T	C	C	G	C	C	T	C	A	G	A	T	G	TGGGGTCCGCCTCAGATG	1590
16757	T	G	G	G	G	T	C	C	G	C	C	T	C	A	G	A	T	G	TGGGGTCCGCCTCAGATG	1590
1585	T	G	G	G	G	T	C	C	G	C	C	T	C	A	G	A	T	G	TGGGGTCCGCCTCAGATG	1590
11706	T	G	G	G	G	T	C	C	G	T	C	T	T	G	G	A	T	G	TGGGGTCCGTCTTGGATG	11706
16264	T	G	G	G	G	T	C	C	G	T	C	T	T	G	G	A	T	G	TGGGGTCCGTCTTGGATG	11706
16420	T	G	G	G	G	T	C	C	G	T	C	T	T	G	G	A	T	G	TGGGGTCCGTCTTGGATG	11706
16422	T	G	G	G	G	T	C	C	G	T	C	T	T	G	G	A	T	G	TGGGGTCCGTCTTGGATG	11706
17457	T	G	G	G	G	T	C	C	G	T	C	T	T	G	G	A	T	G	TGGGGTCCGTCTTGGATG	11706
11177	C	A	G	G	G	T	C	T	G	T	T	C	C	A	G	A	T	G	CAGGGTCTGTTCCAGATG	11177
13414	C	A	G	G	G	T	C	T	G	T	T	C	C	A	G	A	T	G	CAGGGTCTGTTCCAGATG	11177
13970	C	A	G	G	G	T	C	T	G	T	T	C	C	A	G	A	T	G	CAGGGTCTGTTCCAGATG	11177
14009	C	A	G	G	G	T	C	T	G	T	T	C	C	A	G	A	T	G	CAGGGTCTGTTCCAGATG	11177
16478	C	A	G	G	G	T	C	T	G	T	T	C	C	A	G	A	T	G	CAGGGTCTGTTCCAGATG	11177
1902	C	A	G	G	G	G	G	C	G	C	C	C	C	A	G	A	T	G	CAGGGGGCGCCCCAGATG	1902
8131	C	A	G	G	G	G	G	C	G	C	C	C	C	A	G	A	T	G	CAGGGGGCGCCCCAGATG	1902
10313	C	A	G	G	G	G	G	C	G	C	C	C	C	A	G	A	T	G	CAGGGGGCGCCCCAGATG	1902
14419	C	A	G	G	G	G	G	C	G	C	C	C	C	A	G	A	T	G	CAGGGGGCGCCCCAGATG	1902
14567	C	A	G	G	G	G	G	C	G	C	C	C	C	A	G	A	T	G	CAGGGGGCGCCCCAGATG	1902
8145	C	G	G	G	G	T	C	C	G	T	T	C	C	A	G	A	T	G	CGGGGTCCGTTCCAGATG	8145
11719	C	G	G	G	G	T	C	C	G	T	T	C	C	A	G	A	T	G	CGGGGTCCGTTCCAGATG	8145
14934	C	G	G	G	G	T	C	C	G	T	T	C	C	A	G	A	T	G	CGGGGTCCGTTCCAGATG	8145
6962	C	G	G	G	G	T	C	C	G	C	C	C	C	G	G	A	T	G	CGGGGTCCGCCCCGGATG	6962
11648	C	G	G	G	G	T	C	C	G	C	C	C	C	G	G	A	T	G	CGGGGTCCGCCCCGGATG	6962
11841	C	G	G	G	G	T	C	C	G	C	C	C	C	G	G	A	T	G	CGGGGTCCGCCCCGGATG	6962
15432	C	G	G	G	G	T	C	C	G	C	C	C	C	G	G	A	T	G	CGGGGTCCGCCCCGGATG	6962
16280	C	G	G	G	G	T	C	C	G	C	C	C	C	G	G	A	T	G	CGGGGTCCGCCCCGGATG	6962
1595	C	G	G	G	G	T	C	C	G	T	T	T	C	A	G	A	T	G	CGGGGTCCGTTTCAGATG	1595
1906	C	G	G	G	G	T	C	C	G	T	T	T	C	A	G	A	T	G	CGGGGTCCGTTTCAGATG	1595
5688	C	G	G	G	G	T	C	C	G	T	T	T	C	A	G	A	T	G	CGGGGTCCGTTTCAGATG	1595
7824	C	G	G	G	G	T	C	C	G	T	T	T	C	A	G	A	T	G	CGGGGTCCGTTTCAGATG	1595
11255	C	G	G	G	G	T	C	C	G	T	T	T	C	A	G	A	T	G	CGGGGTCCGTTTCAGATG	1595
11260	C	G	G	G	G	T	C	C	G	T	T	T	C	A	G	A	T	G	CGGGGTCCGTTTCAGATG	1595
11695	C	G	G	G	G	T	C	C	G	T	T	T	C	A	G	A	T	G	CGGGGTCCGTTTCAGATG	1595
11717	C	G	G	G	G	T	C	C	G	T	T	T	C	A	G	A	T	G	CGGGGTCCGTTTCAGATG	1595
12081	C	G	G	G	G	T	C	C	G	T	T	T	C	A	G	A	T	G	CGGGGTCCGTTTCAGATG	1595
14443	C	G	G	G	G	T	C	C	G	T	T	T	C	A	G	A	T	G	CGGGGTCCGTTTCAGATG	1595
15682	C	G	G	G	G	T	C	C	G	T	T	T	C	A	G	A	T	G	CGGGGTCCGTTTCAGATG	1595
16160	C	G	G	G	G	T	C	C	G	T	T	T	C	A	G	A	T	G	CGGGGTCCGTTTCAGATG	1595
16758	C	G	G	G	G	T	C	C	G	T	T	T	C	A	G	A	T	G	CGGGGTCCGTTTCAGATG	1595
17050	C	G	G	G	G	T	C	C	G	T	T	T	C	A	G	A	T	G	CGGGGTCCGTTTCAGATG	1595
17051	C	G	G	G	G	T	C	C	G	T	T	T	C	A	G	A	T	G	CGGGGTCCGTTTCAGATG	1595
17052	C	G	G	G	G	T	C	C	G	T	T	T	C	A	G	A	T	G	CGGGGTCCGTTTCAGATG	1595
17839	C	G	G	G	G	T	C	C	G	T	T	T	C	A	G	A	T	G	CGGGGTCCGTTTCAGATG	1595
11365	C	G	A	A	G	T	G	C	G	C	C	C	C	A	G	G	T	G	CGAAGTGCGCCCCAGGTG	11365
13782	C	G	A	A	G	T	G	C	G	C	C	C	C	A	G	G	T	G	CGAAGTGCGCCCCAGGTG	11365
15897	C	G	A	A	G	T	G	C	G	C	C	C	C	A	G	G	T	G	CGAAGTGCGCCCCAGGTG	11365
15898	C	G	A	A	G	T	G	C	G	C	C	C	C	A	G	G	T	G	CGAAGTGCGCCCCAGGTG	11365
16336	C	G	A	A	G	T	G	C	G	C	C	C	C	A	G	G	T	G	CGAAGTGCGCCCCAGGTG	11365
11191	C	G	A	A	G	T	C	T	G	T	C	C	C	A	G	A	T	G	CGAAGTCTGTCCCAGATG	11191
13479	C	G	A	A	G	T	C	T	G	T	C	C	C	A	G	A	T	G	CGAAGTCTGTCCCAGATG	11191
14943	C	G	A	A	G	T	C	T	G	T	C	C	C	A	G	A	T	G	CGAAGTCTGTCCCAGATG	11191
10931	C	A	G	G	G	T	C	C	G	C	C	T	C	A	G	G	T	G	CAGGGTCCGCCTCAGGTG	10931
11270	C	A	G	G	G	T	C	C	G	C	C	T	C	A	G	G	T	G	CAGGGTCCGCCTCAGGTG	10931
11271	C	A	G	G	G	T	C	C	G	C	C	T	C	A	G	G	T	G	CAGGGTCCGCCTCAGGTG	10931
8123	C	G	G	G	G	G	C	C	G	C	C	C	C	A	G	A	T	G	CGGGGGCCGCCCCAGATG	8123
13973	C	G	G	G	G	G	C	C	G	C	C	C	C	A	G	A	T	G	CGGGGGCCGCCCCAGATG	8123
15259	C	G	G	G	G	G	C	C	G	C	C	C	C	A	G	A	T	G	CGGGGGCCGCCCCAGATG	8123
15634	C	G	G	G	G	G	C	C	G	C	C	C	C	A	G	A	T	G	CGGGGGCCGCCCCAGATG	8123
16327	C	G	G	G	G	G	C	C	G	C	C	C	C	A	G	A	T	G	CGGGGGCCGCCCCAGATG	8123
8161	C	G	G	G	G	T	C	T	G	T	C	T	T	G	G	A	T	G	CGGGGTCTGTCTTGGATG	8161
9349	C	G	G	G	G	T	C	T	G	T	C	T	T	G	G	A	T	G	CGGGGTCTGTCTTGGATG	8161
11185	C	G	G	G	G	T	C	T	G	T	C	T	T	G	G	A	T	G	CGGGGTCTGTCTTGGATG	8161
14611	C	G	G	G	G	T	C	T	G	T	C	T	T	G	G	A	T	G	CGGGGTCTGTCTTGGATG	8161
16312	C	G	G	G	G	T	C	T	G	T	C	T	T	G	G	A	T	G	CGGGGTCTGTCTTGGATG	8161
17838	C	G	G	G	G	T	C	T	G	T	C	T	T	G	G	A	T	G	CGGGGTCTGTCTTGGATG	8161
13778	C	G	G	G	G	T	C	T	G	T	C	C	C	A	A	A	T	C	CGGGGTCTGTCCCAAATC	13778
14601	C	G	G	G	G	T	C	T	G	T	C	C	C	A	A	A	T	C	CGGGGTCTGTCCCAAATC	13778
14602	C	G	G	G	G	T	C	T	G	T	C	C	C	A	A	A	T	C	CGGGGTCTGTCCCAAATC	13778
15902	C	G	G	G	G	T	C	T	G	T	C	C	C	A	A	A	T	C	CGGGGTCTGTCCCAAATC	13778
13526	C	G	G	G	G	G	C	C	G	C	C	T	C	G	G	A	C	C	CGGGGGCCGCCTCGGACC	13526
13737	C	G	G	G	G	G	C	C	G	C	C	T	C	G	G	A	C	C	CGGGGGCCGCCTCGGACC	13526
17103	C	G	G	G	G	G	C	C	G	C	C	T	C	G	G	A	C	C	CGGGGGCCGCCTCGGACC	13526
1921	C	G	G	G	G	T	C	C	G	T	C	C	C	A	G	G	T	G	CGGGGTCCGTCCCAGGTG	1921
9322	C	G	G	G	G	T	C	C	G	T	C	C	C	A	G	G	T	G	CGGGGTCCGTCCCAGGTG	1921
12888	C	G	G	G	G	T	C	C	G	T	C	C	C	A	G	G	T	G	CGGGGTCCGTCCCAGGTG	1921
14939	C	G	G	G	G	T	C	C	G	T	C	C	C	A	G	G	T	G	CGGGGTCCGTCCCAGGTG	1921
16425	C	G	G	G	G	T	C	C	G	T	C	C	C	A	G	G	T	G	CGGGGTCCGTCCCAGGTG	1921
1927	T	G	G	G	G	T	C	C	G	C	C	T	C	A	G	G	T	G	TGGGGTCCGCCTCAGGTG	1927
13569	T	G	G	G	G	T	C	C	G	C	C	T	C	A	G	G	T	G	TGGGGTCCGCCTCAGGTG	1927
13575	T	G	G	G	G	T	C	C	G	C	C	T	C	A	G	G	T	G	TGGGGTCCGCCTCAGGTG	1927
14393	T	G	G	G	G	T	C	C	G	C	C	T	C	A	G	G	T	G	TGGGGTCCGCCTCAGGTG	1927
1931	C	G	G	G	G	T	C	T	G	T	C	C	C	A	A	A	T	G	CGGGGTCTGTCCCAAATG	1931
11183	C	G	G	G	G	T	C	T	G	T	C	C	C	A	A	A	T	G	CGGGGTCTGTCCCAAATG	1931
11994	C	G	G	G	G	T	C	T	G	T	C	C	C	A	A	A	T	G	CGGGGTCTGTCCCAAATG	1931
12462	C	G	G	G	A	T	C	T	G	T	C	T	T	G	G	A	T	G	CGGGATCTGTCTTGGATG	12462
14940	C	G	G	G	A	T	C	T	G	T	C	T	T	G	G	A	T	G	CGGGATCTGTCTTGGATG	12462
14946	C	G	G	G	A	T	C	T	G	T	C	T	T	G	G	A	T	G	CGGGATCTGTCTTGGATG	12462
1920	T	G	G	G	G	T	C	C	G	C	C	C	C	G	G	A	T	G	TGGGGTCCGCCCCGGATG	1920
10311	T	G	G	G	G	T	C	C	G	C	C	C	C	G	G	A	T	G	TGGGGTCCGCCCCGGATG	1920
10630	T	G	G	G	G	T	C	C	G	C	C	C	C	G	G	A	T	G	TGGGGTCCGCCCCGGATG	1920
11988	T	G	G	G	G	T	C	C	G	C	C	C	C	G	G	A	T	G	TGGGGTCCGCCCCGGATG	1920
12090	T	G	G	G	G	T	C	C	G	C	C	C	C	G	G	A	T	G	TGGGGTCCGCCCCGGATG	1920
13532	T	G	G	G	G	T	C	C	G	C	C	C	C	G	G	A	T	G	TGGGGTCCGCCCCGGATG	1920
13733	T	G	G	G	G	T	C	C	G	C	C	C	C	G	G	A	T	G	TGGGGTCCGCCCCGGATG	1920
9903	C	G	G	G	G	T	C	C	G	C	T	C	C	A	G	A	T	G	CGGGGTCCGCTCCAGATG	9903
11683	C	G	G	G	G	T	C	C	G	C	T	C	C	A	G	A	T	G	CGGGGTCCGCTCCAGATG	9903
11721	C	G	G	G	G	T	C	C	G	C	T	C	C	A	G	A	T	G	CGGGGTCCGCTCCAGATG	9903
11366	C	G	G	G	G	T	C	C	G	T	C	C	C	G	G	G	T	G	CGGGGTCCGTCCCGGGTG	11366
15668	C	G	G	G	G	T	C	C	G	T	C	C	C	G	G	G	T	G	CGGGGTCCGTCCCGGGTG	11366
17053	C	G	G	G	G	T	C	C	G	T	C	C	C	G	G	G	T	G	CGGGGTCCGTCCCGGGTG	11366
1904	T	G	G	G	G	T	G	C	G	C	C	C	C	A	G	A	T	G	TGGGGTGCGCCCCAGATG	1904
15238	T	G	G	G	G	T	G	C	G	C	C	C	C	A	G	A	T	G	TGGGGTGCGCCCCAGATG	1904
15253	T	G	G	G	G	T	G	C	G	C	C	C	C	A	G	A	T	G	TGGGGTGCGCCCCAGATG	1904
15901	T	G	G	G	G	T	G	C	G	C	C	C	C	A	G	A	T	G	TGGGGTGCGCCCCAGATG	1904
11231	C	G	G	G	G	T	C	C	G	C	C	C	C	G	G	A	C	G	CGGGGTCCGCCCCGGACG	11231
14565	C	G	G	G	G	T	C	C	G	C	C	C	C	G	G	A	C	G	CGGGGTCCGCCCCGGACG	11231
15272	C	G	G	G	G	T	C	C	G	C	C	C	C	G	G	A	C	G	CGGGGTCCGCCCCGGACG	11231
15275	C	G	G	G	G	T	C	C	G	C	C	C	C	G	G	A	C	G	CGGGGTCCGCCCCGGACG	11231
11249	C	G	G	G	G	T	C	T	G	T	C	C	C	A	G	G	T	G	CGGGGTCTGTCCCAGGTG	11249
11252	C	G	G	G	G	T	C	T	G	T	C	C	C	A	G	G	T	G	CGGGGTCTGTCCCAGGTG	11249
11694	C	G	G	G	G	T	C	T	G	T	C	C	C	A	G	G	T	G	CGGGGTCTGTCCCAGGTG	11249
11720	C	G	G	G	G	T	C	T	G	T	C	C	C	A	G	G	T	G	CGGGGTCTGTCCCAGGTG	11249
12082	C	G	G	G	G	T	C	T	G	T	C	C	C	A	G	G	T	G	CGGGGTCTGTCCCAGGTG	11249
8134	T	G	G	G	G	T	C	T	G	T	C	C	C	A	G	A	T	C	TGGGGTCTGTCCCAGATC	8134
8147	T	G	G	G	G	T	C	T	G	T	C	C	C	A	G	A	T	C	TGGGGTCTGTCCCAGATC	8134
17030	T	G	G	G	G	T	C	T	G	T	C	C	C	A	G	A	T	C	TGGGGTCTGTCCCAGATC	8134
8133	C	G	G	G	G	G	G	C	G	C	C	C	C	A	G	G	T	G	CGGGGGGCGCCCCAGGTG	8133
15894	C	G	G	G	G	G	G	C	G	C	C	C	C	A	G	G	T	G	CGGGGGGCGCCCCAGGTG	8133
15896	C	G	G	G	G	G	G	C	G	C	C	C	C	A	G	G	T	G	CGGGGGGCGCCCCAGGTG	8133
10634	C	G	G	G	G	T	C	C	G	C	C	T	C	A	G	A	T	G	CGGGGTCCGCCTCAGATG	10634
12523	C	G	G	G	G	T	C	C	G	C	C	T	C	A	G	A	T	G	CGGGGTCCGCCTCAGATG	10634
13579	C	G	G	G	G	T	C	C	G	C	C	T	C	A	G	A	T	G	CGGGGTCCGCCTCAGATG	10634
11181	C	A	G	G	G	T	C	C	G	C	C	C	C	G	G	A	T	G	CAGGGTCCGCCCCGGATG	11181
12093	C	A	G	G	G	T	C	C	G	C	C	C	C	G	G	A	T	G	CAGGGTCCGCCCCGGATG	11181
12893	C	A	G	G	G	T	C	C	G	C	C	C	C	G	G	A	T	G	CAGGGTCCGCCCCGGATG	11181
10899	T	G	G	G	G	G	G	C	G	C	C	C	C	A	G	A	T	G	TGGGGGGCGCCCCAGATG	10899
12039	T	G	G	G	G	G	G	C	G	C	C	C	C	A	G	A	T	G	TGGGGGGCGCCCCAGATG	10899
12506	T	G	G	G	G	G	G	C	G	C	C	C	C	A	G	A	T	G	TGGGGGGCGCCCCAGATG	10899
11956	C	G	G	G	G	T	C	C	G	C	C	T	C	A	G	A	C	G	CGGGGTCCGCCTCAGACG	11956
13912	C	G	G	G	G	T	C	C	G	C	C	T	C	A	G	A	C	G	CGGGGTCCGCCTCAGACG	11956
16733	C	G	G	G	G	T	C	C	G	C	C	T	C	A	G	A	C	G	CGGGGTCCGCCTCAGACG	11956
10316	C	G	G	G	G	T	C	T	G	T	C	T	C	A	G	G	T	G	CGGGGTCTGTCTCAGGTG	10316
11685	C	G	G	G	G	T	C	T	G	T	C	T	C	A	G	G	T	G	CGGGGTCTGTCTCAGGTG	10316
11699	C	G	G	G	G	T	C	T	G	T	C	T	C	A	G	G	T	G	CGGGGTCTGTCTCAGGTG	10316
11700	C	G	G	G	G	T	C	T	G	T	C	T	C	A	G	G	T	G	CGGGGTCTGTCTCAGGTG	10316
12527	C	G	G	G	G	T	C	T	G	T	C	T	C	A	G	G	T	G	CGGGGTCTGTCTCAGGTG	10316
15237	C	G	G	G	G	T	C	T	G	T	C	T	C	A	G	G	T	G	CGGGGTCTGTCTCAGGTG	10316
8149	C	G	G	G	G	T	C	C	G	T	C	T	T	G	G	G	T	G	CGGGGTCCGTCTTGGGTG	8149
11972	C	G	G	G	G	T	C	C	G	T	C	T	T	G	G	G	T	G	CGGGGTCCGTCTTGGGTG	8149
14420	C	G	G	G	G	T	C	C	G	T	C	T	T	G	G	G	T	G	CGGGGTCCGTCTTGGGTG	8149
16474	C	G	G	G	G	T	C	C	G	T	C	T	T	G	G	G	T	G	CGGGGTCCGTCTTGGGTG	8149
12041	C	G	G	G	G	T	C	C	G	T	C	T	T	G	G	A	T	G	CGGGGTCCGTCTTGGATG	12041
13774	C	G	G	G	G	T	C	C	G	T	C	T	T	G	G	A	T	G	CGGGGTCCGTCTTGGATG	12041
14598	C	G	G	G	G	T	C	C	G	T	C	T	T	G	G	A	T	G	CGGGGTCCGTCTTGGATG	12041
6720	C	G	G	G	G	T	C	C	G	T	C	T	T	G	G	A	T	G	CGGGGTCCGTCTTGGATG	12041
8154	T	G	G	G	G	T	C	T	G	T	C	T	C	A	G	A	T	G	TGGGGTCTGTCTCAGATG	8154
8159	T	G	G	G	G	T	C	T	G	T	C	T	C	A	G	A	T	G	TGGGGTCTGTCTCAGATG	8154
11415	T	G	G	G	G	T	C	T	G	T	C	T	C	A	G	A	T	G	TGGGGTCTGTCTCAGATG	8154
12092	T	G	G	G	G	T	C	T	G	T	C	T	C	A	G	A	T	G	TGGGGTCTGTCTCAGATG	8154
12536	T	G	G	G	G	T	C	T	G	T	C	T	C	A	G	A	T	G	TGGGGTCTGTCTCAGATG	8154
15223	T	G	G	G	G	T	C	T	G	T	C	T	C	A	G	A	T	G	TGGGGTCTGTCTCAGATG	8154
16472	T	G	G	G	G	T	C	T	G	T	C	T	C	A	G	A	T	G	TGGGGTCTGTCTCAGATG	8154
14422	C	G	G	G	G	G	G	C	G	C	C	C	C	A	G	A	T	G	CGGGGGGCGCCCCAGATG	14422
14568	C	G	G	G	G	G	G	C	G	C	C	C	C	A	G	A	T	G	CGGGGGGCGCCCCAGATG	14422
16155	C	G	G	G	G	G	G	C	G	C	C	C	C	A	G	A	T	G	CGGGGGGCGCCCCAGATG	14422
1889	C	G	G	G	G	T	C	C	G	C	C	C	C	G	G	A	T	C	CGGGGTCCGCCCCGGATC	1889
12079	C	G	G	G	G	T	C	C	G	C	C	C	C	G	G	A	T	C	CGGGGTCCGCCCCGGATC	1889
13525	C	G	G	G	G	T	C	C	G	C	C	C	C	G	G	A	T	C	CGGGGTCCGCCCCGGATC	1889
13577	C	G	G	G	G	T	C	C	G	C	C	C	C	G	G	A	T	C	CGGGGTCCGCCCCGGATC	1889
13821	C	G	G	G	G	T	C	C	G	C	C	C	C	G	G	A	T	C	CGGGGTCCGCCCCGGATC	1889
15442	C	G	G	G	G	T	C	C	G	C	C	C	C	G	G	A	T	C	CGGGGTCCGCCCCGGATC	1889
17060	C	G	G	G	G	T	C	C	G	C	C	C	C	G	G	A	T	C	CGGGGTCCGCCCCGGATC	1889
17904	C	G	G	G	G	T	C	C	G	C	C	C	C	G	G	A	T	C	CGGGGTCCGCCCCGGATC	1889
13781	C	G	G	G	G	T	C	T	G	T	C	C	C	G	G	A	T	G	CGGGGTCTGTCCCGGATG	13781
14414	C	G	G	G	G	T	C	T	G	T	C	C	C	G	G	A	T	G	CGGGGTCTGTCCCGGATG	13781
15233	C	G	G	G	G	T	C	T	G	T	C	C	C	G	G	A	T	G	CGGGGTCTGTCCCGGATG	13781
16388	C	G	G	G	G	T	C	T	G	T	C	C	C	G	G	A	T	G	CGGGGTCTGTCCCGGATG	13781
16676	C	G	G	G	G	T	C	T	G	T	C	C	C	G	G	A	T	G	CGGGGTCTGTCCCGGATG	13781
7828	T	G	G	G	G	T	G	C	G	C	C	C	C	A	G	A	T	C	TGGGGTGCGCCCCAGATC	7828
13842	T	G	G	G	G	T	G	C	G	C	C	C	C	A	G	A	T	C	TGGGGTGCGCCCCAGATC	7828
16763	T	G	G	G	G	T	G	C	G	C	C	C	C	A	G	A	T	C	TGGGGTGCGCCCCAGATC	7828
16985	T	G	G	G	G	T	G	C	G	C	C	C	C	A	G	A	T	C	TGGGGTGCGCCCCAGATC	7828
11368	C	G	G	G	G	T	C	T	G	T	C	C	C	A	G	A	T	C	CGGGGTCTGTCCCAGATC	11368
14936	C	G	G	G	G	T	C	T	G	T	C	C	C	A	G	A	T	C	CGGGGTCTGTCCCAGATC	11368
15915	C	G	G	G	G	T	C	T	G	T	C	C	C	A	G	A	T	C	CGGGGTCTGTCCCAGATC	11368
16161	C	G	G	G	G	T	C	T	G	T	C	C	C	A	G	A	T	C	CGGGGTCTGTCCCAGATC	11368
16206	C	G	G	G	G	T	C	T	G	T	C	C	C	A	G	A	T	C	CGGGGTCTGTCCCAGATC	11368
16329	C	G	G	G	G	T	C	T	G	T	C	C	C	A	G	A	T	C	CGGGGTCTGTCCCAGATC	11368
16784	C	G	G	G	G	T	C	T	G	T	C	C	C	A	G	A	T	C	CGGGGTCTGTCCCAGATC	11368
17041	C	G	G	G	G	T	C	T	G	T	C	C	C	A	G	A	T	C	CGGGGTCTGTCCCAGATC	11368
17046	C	G	G	G	G	T	C	T	G	T	C	C	C	A	G	A	T	C	CGGGGTCTGTCCCAGATC	11368
1591	C	G	G	G	G	G	C	T	G	T	T	C	C	A	G	A	T	G	CGGGGGCTGTTCCAGATG	1591
13613	C	G	G	G	G	G	C	T	G	T	T	C	C	A	G	A	T	G	CGGGGGCTGTTCCAGATG	1591
15900	C	G	G	G	G	G	C	T	G	T	T	C	C	A	G	A	T	G	CGGGGGCTGTTCCAGATG	1591
6960	C	A	G	G	G	T	C	C	G	T	C	C	C	G	G	A	T	G	CAGGGTCCGTCCCGGATG	6960
12520	C	A	G	G	G	T	C	C	G	T	C	C	C	G	G	A	T	G	CAGGGTCCGTCCCGGATG	6960
12889	C	A	G	G	G	T	C	C	G	T	C	C	C	G	G	A	T	G	CAGGGTCCGTCCCGGATG	6960
11710	T	G	G	G	G	G	C	C	G	C	C	C	C	A	G	A	T	G	TGGGGGCCGCCCCAGATG	11710
11715	T	G	G	G	G	G	C	C	G	C	C	C	C	A	G	A	T	G	TGGGGGCCGCCCCAGATG	11710
16406	T	G	G	G	G	G	C	C	G	C	C	C	C	A	G	A	T	G	TGGGGGCCGCCCCAGATG	11710
11175	C	A	G	G	G	T	C	C	G	C	C	C	C	G	G	A	T	C	CAGGGTCCGCCCCGGATC	11175
11233	C	A	G	G	G	T	C	C	G	C	C	C	C	G	G	A	T	C	CAGGGTCCGCCCCGGATC	11175
13543	C	A	G	G	G	T	C	C	G	C	C	C	C	G	G	A	T	C	CAGGGTCCGCCCCGGATC	11175
16473	C	A	G	G	G	T	C	C	G	C	C	C	C	G	G	A	T	C	CAGGGTCCGCCCCGGATC	11175
11251	C	G	G	G	G	T	C	C	G	C	C	C	C	A	G	G	T	C	CGGGGTCCGCCCCAGGTC	11251
11652	C	G	G	G	G	T	C	C	G	C	C	C	C	A	G	G	T	C	CGGGGTCCGCCCCAGGTC	11251
13144	C	G	G	G	G	T	C	C	G	C	C	C	C	A	G	G	T	C	CGGGGTCCGCCCCAGGTC	11251
15758	C	G	G	G	G	T	C	C	G	C	C	C	C	A	G	G	T	C	CGGGGTCCGCCCCAGGTC	11251
1928	T	G	G	G	G	T	C	C	G	T	C	T	C	A	G	A	T	G	TGGGGTCCGTCTCAGATG	1928
11180	T	G	G	G	G	T	C	C	G	T	C	T	C	A	G	A	T	G	TGGGGTCCGTCTCAGATG	1928
13565	T	G	G	G	G	T	C	C	G	T	C	T	C	A	G	A	T	G	TGGGGTCCGTCTCAGATG	1928
17529	T	G	G	G	G	T	C	C	G	T	C	T	C	A	G	A	T	G	TGGGGTCCGTCTCAGATG	1928
17566	T	G	G	G	G	T	C	C	G	T	C	T	C	A	G	A	T	G	TGGGGTCCGTCTCAGATG	1928
12515	T	A	G	G	G	T	C	C	G	T	C	C	C	A	G	A	T	G	TAGGGTCCGTCCCAGATG	12515
14586	T	A	G	G	G	T	C	C	G	T	C	C	C	A	G	A	T	G	TAGGGTCCGTCCCAGATG	12515
16178	T	A	G	G	G	T	C	C	G	T	C	C	C	A	G	A	T	G	TAGGGTCCGTCCCAGATG	12515
14921	C	G	G	G	G	T	C	C	G	T	C	C	C	G	G	A	T	G	CGGGGTCCGTCCCGGATG	14921
15757	C	G	G	G	G	T	C	C	G	T	C	C	C	G	G	A	T	G	CGGGGTCCGTCCCGGATG	14921
16186	C	G	G	G	G	T	C	C	G	T	C	C	C	G	G	A	T	G	CGGGGTCCGTCCCGGATG	14921
16752	C	G	G	G	G	T	C	C	G	T	C	C	C	G	G	A	T	G	CGGGGTCCGTCCCGGATG	14921
11188	C	G	G	G	G	T	C	C	G	T	C	C	C	G	G	A	T	G	CGGGGTCCGTCCCGGATG	14921
8129	C	A	G	G	G	G	C	C	G	T	C	C	C	A	G	A	C	G	CAGGGGCCGTCCCAGACG	8129
15616	C	A	G	G	G	G	C	C	G	T	C	C	C	A	G	A	C	G	CAGGGGCCGTCCCAGACG	8129
16272	C	A	G	G	G	G	C	C	G	T	C	C	C	A	G	A	C	G	CAGGGGCCGTCCCAGACG	8129
10935	C	G	G	G	G	T	C	T	G	T	C	T	C	A	G	A	T	G	CGGGGTCTGTCTCAGATG	10935
11186	C	G	G	G	G	T	C	T	G	T	C	T	C	A	G	A	T	G	CGGGGTCTGTCTCAGATG	10935
11679	C	G	G	G	G	T	C	T	G	T	C	T	C	A	G	A	T	G	CGGGGTCTGTCTCAGATG	10935
15759	C	G	G	G	G	T	C	T	G	T	C	T	C	A	G	A	T	G	CGGGGTCTGTCTCAGATG	10935
17039	C	G	G	G	G	T	C	T	G	T	C	T	C	A	G	A	T	G	CGGGGTCTGTCTCAGATG	10935
17061	C	G	G	G	G	T	C	T	G	T	C	T	C	A	G	A	T	G	CGGGGTCTGTCTCAGATG	10935
11675	C	G	G	G	G	T	C	C	G	T	T	C	C	A	G	G	T	C	CGGGGTCCGTTCCAGGTC	11675
11677	C	G	G	G	G	T	C	C	G	T	T	C	C	A	G	G	T	C	CGGGGTCCGTTCCAGGTC	11675
14308	C	G	G	G	G	T	C	C	G	T	T	C	C	A	G	G	T	C	CGGGGTCCGTTCCAGGTC	11675
16748	C	G	G	G	G	T	C	C	G	T	T	C	C	A	G	G	T	C	CGGGGTCCGTTCCAGGTC	11675
17049	C	G	G	G	G	T	C	C	G	T	T	C	C	A	G	G	T	C	CGGGGTCCGTTCCAGGTC	11675
1963	C	G	G	G	G	T	C	C	G	T	C	C	C	A	G	A	T	C	CGGGGTCCGTCCCAGATC	1963
13578	C	G	G	G	G	T	C	C	G	T	C	C	C	A	G	A	T	C	CGGGGTCCGTCCCAGATC	1963
13825	C	G	G	G	G	T	C	C	G	T	C	C	C	A	G	A	T	C	CGGGGTCCGTCCCAGATC	1963
11196	T	G	G	G	G	T	C	C	G	T	C	C	C	G	G	A	T	G	TGGGGTCCGTCCCGGATG	11196
16196	T	G	G	G	G	T	C	C	G	T	C	C	C	G	G	A	T	G	TGGGGTCCGTCCCGGATG	11196
16287	T	G	G	G	G	T	C	C	G	T	C	C	C	G	G	A	T	G	TGGGGTCCGTCCCGGATG	11196
15242	C	A	G	G	G	T	C	T	G	T	C	C	C	A	G	A	T	G	CAGGGTCTGTCCCAGATG	15242
8142	C	A	G	G	G	T	C	T	G	T	C	C	C	A	G	A	T	G	CAGGGTCTGTCCCAGATG	15242
11705	C	A	G	G	G	T	C	T	G	T	C	C	C	A	G	A	T	G	CAGGGTCTGTCCCAGATG	15242
14452	C	G	G	G	G	T	C	C	G	T	T	T	T	G	G	G	T	G	CGGGGTCCGTTTTGGGTG	14452
15755	C	G	G	G	G	T	C	C	G	T	T	T	T	G	G	G	T	G	CGGGGTCCGTTTTGGGTG	14452
16759	C	G	G	G	G	T	C	C	G	T	T	T	T	G	G	G	T	G	CGGGGTCCGTTTTGGGTG	14452
11248	C	G	G	G	G	T	C	C	G	T	T	T	T	G	G	G	T	G	CGGGGTCCGTTTTGGGTG	14452
11676	C	G	G	G	G	T	C	C	G	T	T	T	T	G	G	G	T	G	CGGGGTCCGTTTTGGGTG	14452
13571	C	G	G	G	G	T	C	C	G	T	T	T	T	G	G	G	T	G	CGGGGTCCGTTTTGGGTG	14452
1929	C	G	G	G	G	T	C	T	G	T	C	C	C	A	A	G	T	G	CGGGGTCTGTCCCAAGTG	1929
15666	C	G	G	G	G	T	C	T	G	T	C	C	C	A	A	G	T	G	CGGGGTCTGTCCCAAGTG	1929
15674	C	G	G	G	G	T	C	T	G	T	C	C	C	A	A	G	T	G	CGGGGTCTGTCCCAAGTG	1929
6810	C	A	G	G	G	T	C	T	G	T	C	T	C	A	G	A	T	G	CAGGGTCTGTCTCAGATG	6810
8395	C	A	G	G	G	T	C	T	G	T	C	T	C	A	G	A	T	G	CAGGGTCTGTCTCAGATG	6810
6718	C	A	G	G	G	T	C	T	G	T	C	T	C	A	G	A	T	G	CAGGGTCTGTCTCAGATG	6810
11686	C	G	G	G	G	T	C	C	G	C	T	C	C	G	G	G	T	G	CGGGGTCCGCTCCGGGTG	11686
17058	C	G	G	G	G	T	C	C	G	C	T	C	C	G	G	G	T	G	CGGGGTCCGCTCCGGGTG	11686
11680	C	G	G	G	G	T	C	C	G	C	T	C	C	G	G	G	T	G	CGGGGTCCGCTCCGGGTG	11686
11370	C	G	G	G	G	T	C	T	G	T	C	C	C	G	G	G	T	C	CGGGGTCTGTCCCGGGTC	11370
12532	C	G	G	G	G	T	C	T	G	T	C	C	C	G	G	G	T	C	CGGGGTCTGTCCCGGGTC	11370
15655	C	G	G	G	G	T	C	T	G	T	C	C	C	G	G	G	T	C	CGGGGTCTGTCCCGGGTC	11370
11989	T	G	G	G	G	T	G	C	G	C	C	T	C	A	G	A	T	G	TGGGGTGCGCCTCAGATG	11989
13570	T	G	G	G	G	T	G	C	G	C	C	T	C	A	G	A	T	G	TGGGGTGCGCCTCAGATG	11989
11198	T	G	G	G	G	T	G	C	G	C	C	T	C	A	G	A	T	G	TGGGGTGCGCCTCAGATG	11989
13545	T	G	G	G	G	T	C	T	G	T	C	C	C	G	G	A	T	C	TGGGGTCTGTCCCGGATC	13545
14397	T	G	G	G	G	T	C	T	G	T	C	C	C	G	G	A	T	C	TGGGGTCTGTCCCGGATC	13545
16368	T	G	G	G	G	T	C	T	G	T	C	C	C	G	G	A	T	C	TGGGGTCTGTCCCGGATC	13545
1905	T	G	G	G	G	G	C	C	G	C	C	T	C	A	G	A	T	G	TGGGGGCCGCCTCAGATG	1905
12077	T	G	G	G	G	G	C	C	G	C	C	T	C	A	G	A	T	G	TGGGGGCCGCCTCAGATG	1905
1586	T	G	G	G	G	G	C	C	G	C	C	T	C	A	G	A	T	G	TGGGGGCCGCCTCAGATG	1905
8120	C	G	G	G	G	G	C	T	G	T	C	C	C	A	G	A	T	G	CGGGGGCTGTCCCAGATG	8120
12443	C	G	G	G	G	G	C	T	G	T	C	C	C	A	G	A	T	G	CGGGGGCTGTCCCAGATG	8120
14941	C	G	G	G	G	G	C	T	G	T	C	C	C	A	G	A	T	G	CGGGGGCTGTCCCAGATG	8120
8422	T	G	G	G	G	G	G	C	G	C	C	T	C	A	G	A	T	G	TGGGGGGCGCCTCAGATG	8422
13560	T	G	G	G	G	G	G	C	G	C	C	T	C	A	G	A	T	G	TGGGGGGCGCCTCAGATG	8422
13823	T	G	G	G	G	G	G	C	G	C	C	T	C	A	G	A	T	G	TGGGGGGCGCCTCAGATG	8422
13943	T	G	G	G	G	G	C	T	G	T	C	C	C	A	G	A	T	G	TGGGGGCTGTCCCAGATG	13943
15576	T	G	G	G	G	G	C	T	G	T	C	C	C	A	G	A	T	G	TGGGGGCTGTCCCAGATG	13943
15675	T	G	G	G	G	G	C	T	G	T	C	C	C	A	G	A	T	G	TGGGGGCTGTCCCAGATG	13943
11674	C	G	G	G	G	T	C	C	G	T	T	C	C	G	G	G	T	G	CGGGGTCCGTTCCGGGTG	11674
13566	C	G	G	G	G	T	C	C	G	T	T	C	C	G	G	G	T	G	CGGGGTCCGTTCCGGGTG	11674
14432	C	G	G	G	G	T	C	C	G	T	T	C	C	G	G	G	T	G	CGGGGTCCGTTCCGGGTG	11674
11864	T	G	G	G	A	T	C	C	A	T	T	C	C	A	G	A	T	C	TGGGATCCATTCCAGATC	11864
13550	T	G	G	G	A	T	C	C	A	T	T	C	C	A	G	A	T	C	TGGGATCCATTCCAGATC	11864
13292	T	G	G	G	A	T	C	C	G	T	T	C	C	A	G	A	T	C	TGGGATCCGTTCCAGATC	13292
15627	T	G	G	G	A	T	C	C	G	T	T	C	C	A	G	A	T	C	TGGGATCCGTTCCAGATC	13292
7823	T	A	G	G	G	G	C	C	G	T	C	C	C	A	G	A	T	G	TAGGGGCCGTCCCAGATG	7823
13964	T	A	G	G	G	G	C	C	G	T	C	C	C	A	G	A	T	G	TAGGGGCCGTCCCAGATG	7823
1601	T	G	G	G	G	T	C	C	G	C	C	T	C	G	G	A	T	G	TGGGGTCCGCCTCGGATG	1601
13541	T	G	G	G	G	T	C	C	G	C	C	T	C	G	G	A	T	G	TGGGGTCCGCCTCGGATG	1601
10317	T	G	A	G	G	T	C	C	G	T	T	C	C	G	A	A	T	G	TGAGGTCCGTTCCGAATG	10317
17484	T	G	A	G	G	T	C	C	G	T	T	C	C	G	A	A	T	G	TGAGGTCCGTTCCGAATG	10317
8112	C	G	G	G	G	T	C	T	G	T	C	C	T	G	G	A	T	G	CGGGGTCTGTCCTGGATG	8112
13368	C	G	G	G	G	T	C	T	G	T	C	C	T	G	G	A	T	G	CGGGGTCTGTCCTGGATG	8112
1932	C	G	G	G	G	T	C	C	G	C	C	C	T	G	G	A	T	G	CGGGGTCCGCCCTGGATG	1932
15728	C	G	G	G	G	T	C	C	G	C	C	C	T	G	G	A	T	G	CGGGGTCCGCCCTGGATG	1932
8111	T	G	G	G	G	G	G	C	G	C	C	C	C	A	G	G	T	G	TGGGGGGCGCCCCAGGTG	8111
16331	T	G	G	G	G	G	G	C	G	C	C	C	C	A	G	G	T	G	TGGGGGGCGCCCCAGGTG	8111
13413	C	G	G	G	G	T	C	C	G	C	C	T	C	G	G	A	T	G	CGGGGTCCGCCTCGGATG	13413
16295	C	G	G	G	G	T	C	C	G	C	C	T	C	G	G	A	T	G	CGGGGTCCGCCTCGGATG	13413
7356	C	A	G	G	G	T	C	C	G	C	C	C	C	A	G	A	T	G	CAGGGTCCGCCCCAGATG	7356
13832	C	A	G	G	G	T	C	C	G	C	C	C	C	A	G	A	T	G	CAGGGTCCGCCCCAGATG	7356
8114	T	G	G	G	G	T	C	T	G	T	C	T	C	A	G	A	T	C	TGGGGTCTGTCTCAGATC	8114
1593	T	G	G	G	G	T	C	T	G	T	C	T	C	A	G	A	T	C	TGGGGTCTGTCTCAGATC	8114
11247	C	G	G	G	G	G	G	C	G	C	C	C	C	A	G	A	C	G	CGGGGGGCGCCCCAGACG	11247
15803	C	G	G	G	G	G	G	C	G	C	C	C	C	A	G	A	C	G	CGGGGGGCGCCCCAGACG	11247
12040	C	G	G	G	G	T	C	C	G	C	C	T	T	G	G	G	T	G	CGGGGTCCGCCTTGGGTG	12040
15258	C	G	G	G	G	T	C	C	G	C	C	T	T	G	G	G	T	G	CGGGGTCCGCCTTGGGTG	12040
9902	T	G	G	G	G	T	C	C	G	T	C	T	C	G	G	A	T	G	TGGGGTCCGTCTCGGATG	9902
15250	T	G	G	G	G	T	C	C	G	T	C	T	C	G	G	A	T	G	TGGGGTCCGTCTCGGATG	9902
13956	C	G	G	G	G	T	C	C	G	C	C	C	C	A	A	A	T	G	CGGGGTCCGCCCCAAATG	13956
13736	C	G	G	G	G	T	C	C	G	C	C	C	C	A	A	A	T	G	CGGGGTCCGCCCCAAATG	13956
12046	T	G	G	G	G	T	C	T	G	C	C	C	C	A	G	A	T	G	TGGGGTCTGCCCCAGATG	12046
13917	T	G	G	G	G	T	C	T	G	C	C	C	C	A	G	A	T	G	TGGGGTCTGCCCCAGATG	12046
10241	C	A	G	G	G	G	C	C	G	T	C	C	C	A	G	A	T	C	CAGGGGCCGTCCCAGATC	10241
15278	C	A	G	G	G	G	C	C	G	T	C	C	C	A	G	A	T	C	CAGGGGCCGTCCCAGATC	10241
11982	T	G	G	G	G	T	C	C	A	T	T	C	C	A	G	A	T	G	TGGGGTCCATTCCAGATG	11982
13145	T	G	G	G	G	T	C	C	A	T	T	C	C	A	G	A	T	G	TGGGGTCCATTCCAGATG	11982
11984	T	G	G	G	G	G	C	C	G	T	C	C	C	A	G	A	C	G	TGGGGGCCGTCCCAGACG	11984
16536	T	G	G	G	G	G	C	C	G	T	C	C	C	A	G	A	C	G	TGGGGGCCGTCCCAGACG	11984
13913	C	G	G	G	G	T	C	C	G	C	T	C	C	G	G	A	T	G	CGGGGTCCGCTCCGGATG	13913
12460	C	G	G	G	G	T	C	C	G	C	T	C	C	G	G	A	T	G	CGGGGTCCGCTCCGGATG	13913
11414	C	G	G	G	G	T	C	T	G	T	C	T	C	G	G	G	T	G	CGGGGTCTGTCTCGGGTG	11414
13534	C	G	G	G	G	T	C	T	G	T	C	T	C	G	G	G	T	G	CGGGGTCTGTCTCGGGTG	11414
11750	C	A	G	G	G	T	C	T	G	T	C	C	C	A	A	A	T	G	CAGGGTCTGTCCCAAATG	11750
13779	C	A	G	G	G	T	C	T	G	T	C	C	C	A	A	A	T	G	CAGGGTCTGTCCCAAATG	11750
13333	C	G	G	G	G	G	C	C	G	C	C	C	C	A	G	A	T	C	CGGGGGCCGCCCCAGATC	13333
16317	C	G	G	G	G	G	C	C	G	C	C	C	C	A	G	A	T	C	CGGGGGCCGCCCCAGATC	13333
6726	C	G	G	G	G	T	C	T	G	T	T	T	C	A	G	A	T	C	CGGGGTCTGTTTCAGATC	6726
13758	C	G	G	G	G	T	C	T	G	T	T	T	C	A	G	A	T	C	CGGGGTCTGTTTCAGATC	6726
7819	C	G	G	G	G	T	C	C	G	C	C	T	T	A	G	A	T	G	CGGGGTCCGCCTTAGATG	7819
13839	C	G	G	G	G	T	C	C	G	C	C	T	T	A	G	A	T	G	CGGGGTCCGCCTTAGATG	7819
8130	C	G	G	G	G	G	C	C	G	C	C	T	C	A	G	A	C	G	CGGGGGCCGCCTCAGACG	8130
14345	C	G	G	G	G	G	C	C	G	C	C	T	C	A	G	A	C	G	CGGGGGCCGCCTCAGACG	8130
7358	C	A	G	G	G	T	C	C	G	C	C	T	C	A	G	A	T	C	CAGGGTCCGCCTCAGATC	7358
13841	C	A	G	G	G	T	C	C	G	C	C	T	C	A	G	A	T	C	CAGGGTCCGCCTCAGATC	7358
9304	C	A	G	G	G	T	G	C	G	C	C	C	C	A	G	A	T	G	CAGGGTGCGCCCCAGATG	9304
12969	C	A	G	G	G	T	G	C	G	C	C	C	C	A	G	A	T	G	CAGGGTGCGCCCCAGATG	9304
11367	C	G	G	G	G	T	C	C	G	T	C	C	T	G	G	A	T	G	CGGGGTCCGTCCTGGATG	11367
16370	C	G	G	G	G	T	C	C	G	T	C	C	T	G	G	A	T	G	CGGGGTCCGTCCTGGATG	11367
6716	C	A	G	G	G	G	C	C	G	T	C	T	C	A	G	A	T	G	CAGGGGCCGTCTCAGATG	6716
6809	C	A	G	G	G	G	C	C	G	T	C	T	C	A	G	A	T	G	CAGGGGCCGTCTCAGATG	6716
11241	C	A	G	G	G	G	C	C	G	C	C	C	T	G	G	A	T	G	CAGGGGCCGCCCTGGATG	11241
16343	C	A	G	G	G	G	C	C	G	C	C	C	T	G	G	A	T	G	CAGGGGCCGCCCTGGATG	11241
11961	C	G	G	G	G	T	C	C	G	C	C	C	C	G	G	G	T	G	CGGGGTCCGCCCCGGGTG	11961
16297	C	G	G	G	G	T	C	C	G	C	C	C	C	G	G	G	T	G	CGGGGTCCGCCCCGGGTG	11961
1898	C	A	G	G	G	T	G	C	G	C	C	C	C	A	G	G	T	G	CAGGGTGCGCCCCAGGTG	1898
13576	C	A	G	G	G	T	G	C	G	C	C	C	C	A	G	G	T	G	CAGGGTGCGCCCCAGGTG	1898
6959	T	G	G	G	G	T	C	C	G	C	C	T	C	G	G	A	T	C	TGGGGTCCGCCTCGGATC	6959
13533	T	G	G	G	G	T	C	C	G	C	C	T	C	G	G	A	T	C	TGGGGTCCGCCTCGGATC	6959
11210	C	G	G	G	G	G	C	C	G	C	T	C	C	G	G	A	T	G	CGGGGGCCGCTCCGGATG	11210
11253	C	G	G	G	G	G	C	C	G	C	T	C	C	G	G	A	T	G	CGGGGGCCGCTCCGGATG	11210
8127	T	G	G	G	G	T	C	C	G	T	C	T	C	A	G	A	T	C	TGGGGTCCGTCTCAGATC	8127
8124	T	G	G	G	G	T	C	C	G	T	C	T	C	A	G	A	T	C	TGGGGTCCGTCTCAGATC	8127
13415	T	G	G	G	G	G	G	C	G	C	C	C	C	G	G	A	T	G	TGGGGGGCGCCCCGGATG	13415
13928	T	G	G	G	G	G	G	C	G	C	C	C	C	G	G	A	T	G	TGGGGGGCGCCCCGGATG	13415
11727	C	G	G	G	G	T	C	C	G	C	C	C	C	A	G	A	T	A	CGGGGTCCGCCCCAGATA	11727
16228	C	G	G	G	G	T	C	C	G	C	C	C	C	A	G	A	T	A	CGGGGTCCGCCCCAGATA	11727
13732	C	G	G	G	G	G	C	C	G	C	C	T	C	G	G	A	T	G	CGGGGGCCGCCTCGGATG	13732
15266	C	G	G	G	G	G	C	C	G	C	C	T	C	G	G	A	T	G	CGGGGGCCGCCTCGGATG	13732
1926	C	G	G	G	G	T	G	C	G	C	C	C	C	A	G	A	C	C	CGGGGTGCGCCCCAGACC	1926
13951	C	G	G	G	G	T	G	C	G	C	C	C	C	A	G	A	C	C	CGGGGTGCGCCCCAGACC	1926
11713	T	G	A	G	G	T	C	C	G	T	T	C	C	A	G	A	T	G	TGAGGTCCGTTCCAGATG	11713
15640	T	G	A	G	G	T	C	C	G	T	T	C	C	A	G	A	T	G	TGAGGTCCGTTCCAGATG	11713
8118	C	G	G	G	G	T	G	C	G	C	C	T	C	A	G	A	T	G	CGGGGTGCGCCTCAGATG	8118
6811	C	G	G	G	G	T	G	C	G	C	C	T	C	A	G	A	T	G	CGGGGTGCGCCTCAGATG	8118
6722	C	G	G	G	G	T	C	C	G	C	C	T	C	A	G	A	T	C	CGGGGTCCGCCTCAGATC	6722
13588	C	G	G	G	G	T	C	C	G	C	C	T	C	A	G	A	T	C	CGGGGTCCGCCTCAGATC	6722
8777	T	G	G	G	G	T	G	C	G	C	C	C	C	A	G	G	T	G	TGGGGTGCGCCCCAGGTG	8777
16355	T	G	G	G	G	T	G	C	G	C	C	C	C	A	G	G	T	G	TGGGGTGCGCCCCAGGTG	8777
14951	T	G	G	G	G	T	C	T	G	C	C	C	C	G	G	G	T	G	TGGGGTCTGCCCCGGGTG	14951
12895	T	G	G	G	G	T	C	T	G	C	C	C	C	G	G	G	T	G	TGGGGTCTGCCCCGGGTG	14951
15808	C	G	G	G	G	T	C	C	G	T	T	T	C	G	G	G	T	G	CGGGGTCCGTTTCGGGTG	15808
16810	C	G	G	G	G	T	C	C	G	T	T	T	C	G	G	G	T	G	CGGGGTCCGTTTCGGGTG	15808
11678	C	G	G	G	G	T	C	C	G	T	T	T	C	A	G	G	T	C	CGGGGTCCGTTTCAGGTC	11678
10154	C	G	G	G	G	T	C	C	G	T	T	T	C	A	G	G	T	C	CGGGGTCCGTTTCAGGTC	11678
11421	T	G	G	G	G	T	G	C	G	C	C	T	C	A	G	G	T	G	TGGGGTGCGCCTCAGGTG	11421
11207	T	G	G	G	G	T	G	C	G	C	C	T	C	A	G	G	T	G	TGGGGTGCGCCTCAGGTG	11421
8148	T	G	G	G	G	T	C	T	G	T	C	C	C	G	G	A	T	G	TGGGGTCTGTCCCGGATG	8148
14950	T	G	G	G	G	T	C	T	G	T	C	C	C	G	G	A	T	G	TGGGGTCTGTCCCGGATG	8148
11208	C	G	G	G	G	G	C	C	G	C	C	T	C	A	G	A	C	C	CGGGGGCCGCCTCAGACC	11208
14349	C	G	G	G	G	G	C	C	G	C	C	T	C	A	G	A	C	C	CGGGGGCCGCCTCAGACC	11208
14933	C	G	G	G	G	T	C	C	G	T	T	C	C	G	G	A	T	G	CGGGGTCCGTTCCGGATG	14933
11189	C	G	G	G	G	T	C	C	G	T	T	C	C	G	G	A	T	G	CGGGGTCCGTTCCGGATG	14933
11257	C	G	G	G	G	T	C	C	G	T	T	T	C	A	G	G	T	G	CGGGGTCCGTTTCAGGTG	11257
17059	C	G	G	G	G	T	C	C	G	T	T	T	C	A	G	G	T	G	CGGGGTCCGTTTCAGGTG	11257
14413	T	G	G	G	G	G	C	C	G	C	C	T	C	G	G	A	T	G	TGGGGGCCGCCTCGGATG	14413
16321	T	G	G	G	G	G	C	C	G	C	C	T	C	G	G	A	T	G	TGGGGGCCGCCTCGGATG	14413
11970	C	G	G	G	G	G	C	T	G	T	C	T	C	A	G	A	T	C	CGGGGGCTGTCTCAGATC	11970
6724	C	G	G	G	G	G	C	T	G	T	C	T	C	A	G	A	T	C	CGGGGGCTGTCTCAGATC	11970
7829	C	G	G	G	G	G	C	C	G	C	C	C	C	A	G	G	T	G	CGGGGGCCGCCCCAGGTG	7829
11718	C	G	G	G	G	G	C	C	G	C	C	C	C	A	G	G	T	G	CGGGGGCCGCCCCAGGTG	7829
8157	C	A	G	G	G	T	C	C	G	C	C	T	C	A	G	A	T	G	CAGGGTCCGCCTCAGATG	8157
13405	C	A	G	G	G	T	C	C	G	C	C	T	C	A	G	A	T	G	CAGGGTCCGCCTCAGATG	8157
9901	C	G	G	G	G	T	C	C	G	C	T	C	C	A	G	A	C	G	CGGGGTCCGCTCCAGACG	9901
11998	C	G	G	G	G	T	C	C	G	C	T	C	C	A	G	A	C	G	CGGGGTCCGCTCCAGACG	9901
11074	T	G	G	G	G	T	C	T	G	T	C	C	C	A	G	G	T	G	TGGGGTCTGTCCCAGGTG	11074
11714	T	G	G	G	G	T	C	T	G	T	C	C	C	A	G	G	T	G	TGGGGTCTGTCCCAGGTG	11074
11682	C	G	G	G	G	T	C	C	G	C	T	C	C	A	G	G	T	G	CGGGGTCCGCTCCAGGTG	11682
11681	C	G	G	G	G	T	C	C	G	C	T	C	C	A	G	G	T	G	CGGGGTCCGCTCCAGGTG	11682
8783	C	G	G	G	G	T	G	C	G	C	C	T	C	G	G	G	T	G	CGGGGTGCGCCTCGGGTG	8783
16296	C	G	G	G	G	T	G	C	G	C	C	T	C	G	G	G	T	G	CGGGGTGCGCCTCGGGTG	8783
11201	C	G	G	G	G	T	C	C	G	T	T	C	C	A	G	G	T	G	CGGGGTCCGTTCCAGGTG	11201
13941	C	G	G	G	G	T	C	C	G	T	T	C	C	A	G	G	T	G	CGGGGTCCGTTCCAGGTG	11201
13555	T	G	A	G	G	T	C	C	G	T	T	T	C	G	G	A	T	G	TGAGGTCCGTTTCGGATG	13555
11987	T	G	A	G	G	T	C	C	G	T	T	T	C	G	G	A	T	G	TGAGGTCCGTTTCGGATG	13555
11364	C	G	G	G	G	G	C	T	G	T	C	C	C	G	G	A	T	C	CGGGGGCTGTCCCGGATC	11364
15254	C	G	G	G	G	G	C	T	G	T	C	C	C	G	G	A	T	C	CGGGGGCTGTCCCGGATC	11364
11964	C	G	G	G	G	T	C	C	G	T	T	C	C	G	G	A	T	C	CGGGGTCCGTTCCGGATC	11964
14923	C	G	G	G	G	T	C	C	G	T	T	C	C	G	G	A	T	C	CGGGGTCCGTTCCGGATC	11964
13766	C	A	G	G	G	T	C	T	G	T	C	C	C	A	A	A	T	C	CAGGGTCTGTCCCAAATC	13766
13764	C	A	G	G	G	T	C	T	G	T	C	C	C	A	A	A	T	C	CAGGGTCTGTCCCAAATC	13766
13474	C	G	A	A	G	T	C	C	G	C	C	C	C	A	G	A	T	C	CGAAGTCCGCCCCAGATC	13474
15245	C	G	A	A	G	T	C	C	G	C	C	C	C	A	G	A	T	C	CGAAGTCCGCCCCAGATC	13474
13527	C	G	G	G	G	T	C	C	A	T	T	C	C	A	G	A	T	C	CGGGGTCCATTCCAGATC	13527
15615	C	G	G	G	G	T	C	C	A	T	T	C	C	A	G	A	T	C	CGGGGTCCATTCCAGATC	13527
11657	C	G	G	G	G	T	C	C	G	C	C	T	T	G	G	A	T	G	CGGGGTCCGCCTTGGATG	11657
17532	C	G	G	G	G	T	C	C	G	C	C	T	T	G	G	A	T	G	CGGGGTCCGCCTTGGATG	11657
13548	C	G	G	G	A	T	C	C	G	C	C	C	C	A	G	A	T	G	CGGGATCCGCCCCAGATG	13548
16309	C	G	G	G	A	T	C	C	G	C	C	C	C	A	G	A	T	G	CGGGATCCGCCCCAGATG	13548
15636	C	G	G	G	G	G	C	T	G	T	C	C	T	G	G	A	T	G	CGGGGGCTGTCCTGGATG	15636
15672	C	G	G	G	G	G	C	T	G	T	C	C	T	G	G	A	T	G	CGGGGGCTGTCCTGGATG	15636
17542	C	A	G	G	G	T	C	C	G	T	T	C	C	G	G	A	T	G	CAGGGTCCGTTCCGGATG	17542
14010	C	A	G	G	G	T	C	C	G	T	T	C	C	G	G	A	T	G	CAGGGTCCGTTCCGGATG	17542
15811	C	G	G	G	G	G	G	C	G	C	C	C	C	A	G	A	C	C	CGGGGGGCGCCCCAGACC	15811
15744	C	G	G	G	G	G	G	C	G	C	C	C	C	A	G	A	C	C	CGGGGGGCGCCCCAGACC	15811
15331	C	G	G	G	G	G	C	C	G	T	C	C	C	G	G	A	T	G	CGGGGGCCGTCCCGGATG	15331
16586	C	G	G	G	G	G	C	C	G	T	C	C	C	G	G	A	T	G	CGGGGGCCGTCCCGGATG	15331
15229	T	G	G	G	G	G	C	C	G	C	C	C	C	A	G	A	T	C	TGGGGGCCGCCCCAGATC	15229
16885	T	G	G	G	G	G	C	C	G	C	C	C	C	A	G	A	T	C	TGGGGGCCGCCCCAGATC	15229
14610	C	G	G	G	G	G	C	C	G	T	C	C	C	A	A	A	T	G	CGGGGGCCGTCCCAAATG	14610
17579	C	G	G	G	G	G	C	C	G	T	C	C	C	A	A	A	T	G	CGGGGGCCGTCCCAAATG	14610
16201	T	G	G	G	G	G	C	C	A	T	T	C	C	A	G	A	C	C	TGGGGGCCATTCCAGACC	16201
17560	T	G	G	G	G	G	C	C	A	T	T	C	C	A	G	A	C	C	TGGGGGCCATTCCAGACC	16201
17026	C	A	G	G	G	T	C	C	G	T	C	C	C	A	G	G	T	G	CAGGGTCCGTCCCAGGTG	17026
16991	C	A	G	G	G	T	C	C	G	T	C	C	C	A	G	G	T	G	CAGGGTCCGTCCCAGGTG	17026
8160	C	A	G	G	G	T	C	C	G	T	C	C	C	A	G	G	T	C	CAGGGTCCGTCCCAGGTC	8160
1024	C	A	G	G	G	T	C	C	G	T	C	C	C	A	G	G	T	C	CAGGGTCCGTCCCAGGTC	8160
12080	C	G	G	G	G	G	C	T	G	T	T	C	T	G	G	A	T	G	CGGGGGCTGTTCTGGATG	12080
1934	C	G	G	G	G	G	C	T	G	T	T	C	T	G	G	A	T	G	CGGGGGCTGTTCTGGATG	12080
15247	T	G	G	G	G	T	C	C	G	C	C	T	C	G	G	A	C	G	TGGGGTCCGCCTCGGACG	15247
1961	T	G	G	G	G	T	C	C	G	C	C	T	C	G	G	A	C	G	TGGGGTCCGCCTCGGACG	15247
11193	C	G	G	G	G	T	G	C	G	C	C	T	C	A	G	A	T	C	CGGGGTGCGCCTCAGATC	11193
6725	C	G	G	G	G	T	G	C	G	C	C	T	C	A	G	A	T	C	CGGGGTGCGCCTCAGATC	11193
6813	T	G	G	G	G	T	C	C	G	C	C	C	C	A	G	G	T	G	TGGGGTCCGCCCCAGGTG	6813
11716	T	G	G	G	G	T	C	C	G	C	C	C	C	A	G	G	T	G	TGGGGTCCGCCCCAGGTG	6813
10633	T	G	G	G	G	G	C	C	G	C	C	C	C	G	G	A	T	G	TGGGGGCCGCCCCGGATG	10633
10629	T	G	G	G	G	G	C	C	G	C	C	C	C	G	G	A	T	G	TGGGGGCCGCCCCGGATG	10633
8125	T	G	G	G	G	T	C	C	G	T	C	C	C	A	G	G	T	C	TGGGGTCCGTCCCAGGTC	8125
13554	T	G	G	G	G	T	C	C	G	T	C	C	C	A	G	G	T	C	TGGGGTCCGTCCCAGGTC	8125
11424	T	G	G	G	G	T	C	C	A	C	T	C	C	A	G	A	T	C	TGGGGTCCACTCCAGATC	11424
10895	T	G	G	G	G	T	C	C	A	C	T	C	C	A	G	A	T	C	TGGGGTCCACTCCAGATC	11424
6721	T	G	G	G	G	T	C	C	G	T	C	T	C	G	G	A	T	C	TGGGGTCCGTCTCGGATC	6721
16266	T	G	G	G	G	T	C	C	G	T	C	T	C	G	G	A	T	C	TGGGGTCCGTCTCGGATC	6721
7372	T	G	G	G	G	T	C	C	G	C	C	C	C	G	G	A	T	C	TGGGGTCCGCCCCGGATC	7372
16204	T	G	G	G	G	T	C	C	G	C	C	C	C	G	G	A	T	C	TGGGGTCCGCCCCGGATC	7372
10682	C	G	G	G	G	T	C	C	G	C	C	C	C	A	G	A	C	C	CGGGGTCCGCCCCAGACC	10682
13481	C	G	G	G	G	T	C	C	G	C	C	C	C	A	G	A	C	C	CGGGGTCCGCCCCAGACC	10682
10933	T	G	G	G	G	T	C	C	G	C	C	C	C	G	G	G	T	C	TGGGGTCCGCCCCGGGTC	10933
13581	T	G	G	G	G	T	C	C	G	C	C	C	C	G	G	G	T	C	TGGGGTCCGCCCCGGGTC	10933
10631	C	A	G	G	G	G	C	C	G	T	C	T	T	A	G	A	T	G	CAGGGGCCGTCTTAGATG	10631
16750	C	A	G	G	G	G	C	C	G	T	C	T	T	A	G	A	T	G	CAGGGGCCGTCTTAGATG	10631
15433	C	G	G	G	G	T	C	C	G	C	T	T	T	A	G	G	T	G	CGGGGTCCGCTTTAGGTG	15433
12467	C	G	G	G	G	T	C	C	G	C	T	T	T	A	G	G	T	G	CGGGGTCCGCTTTAGGTG	15433
13539	T	G	G	G	G	T	C	T	G	T	C	T	C	G	G	A	T	C	TGGGGTCTGTCTCGGATC	13539
16202	T	G	G	G	G	T	C	T	G	T	C	T	C	G	G	A	T	C	TGGGGTCTGTCTCGGATC	13539
15227	T	G	A	A	G	T	C	T	G	T	C	T	C	A	G	A	T	C	TGAAGTCTGTCTCAGATC	15227
15230	T	G	A	A	G	T	C	T	G	T	C	T	C	A	G	A	T	C	TGAAGTCTGTCTCAGATC	15227
14791	C	G	A	A	G	T	C	C	G	C	C	C	C	A	G	A	T	G	CGAAGTCCGCCCCAGATG	14791
15681	C	G	A	A	G	T	C	C	G	C	C	C	C	A	G	A	T	G	CGAAGTCCGCCCCAGATG	14791
14942	C	G	G	G	G	G	C	T	G	T	C	T	T	G	G	A	T	G	CGGGGGCTGTCTTGGATG	14942
16194	C	G	G	G	G	G	C	T	G	T	C	T	T	G	G	A	T	G	CGGGGGCTGTCTTGGATG	14942
16199	T	G	G	G	G	G	C	C	G	T	C	C	C	G	G	A	T	G	TGGGGGCCGTCCCGGATG	16199
16200	T	G	G	G	G	G	C	C	G	T	C	C	C	G	G	A	T	G	TGGGGGCCGTCCCGGATG	16199
16373	C	G	G	G	G	T	C	C	G	C	C	C	C	A	A	A	T	C	CGGGGTCCGCCCCAAATC	16373
16737	C	G	G	G	G	T	C	C	G	C	C	C	C	A	A	A	T	C	CGGGGTCCGCCCCAAATC	16373
7361	C	A	G	G	G	G	C	C	G	T	T	T	T	G	G	G	T	C	CAGGGGCCGTTTTGGGTC	7361
7831	C	A	G	G	G	G	C	C	G	T	T	T	T	G	G	G	T	C	CAGGGGCCGTTTTGGGTC	7361
7820	C	A	G	G	G	G	C	C	G	C	C	T	T	G	G	G	T	G	CAGGGGCCGCCTTGGGTG	7820
17502	C	A	G	G	G	G	C	C	G	C	C	T	T	G	G	G	T	G	CAGGGGCCGCCTTGGGTG	7820
13546	T	G	G	G	G	T	C	C	A	T	T	C	C	A	G	G	T	C	TGGGGTCCATTCCAGGTC	13546
11983	T	G	G	G	G	T	C	C	A	T	T	C	C	A	G	G	T	C	TGGGGTCCATTCCAGGTC	13546
8781	T	G	G	G	G	T	C	C	G	T	C	C	C	A	G	G	T	G	TGGGGTCCGTCCCAGGTG	8781
17463	T	G	G	G	G	T	C	C	G	T	C	C	C	A	G	G	T	G	TGGGGTCCGTCCCAGGTG	8781
12248	C	G	G	G	G	G	C	C	G	C	T	C	C	A	G	A	T	G	CGGGGGCCGCTCCAGATG	12248
14789	C	G	G	G	G	G	C	C	G	C	T	C	C	A	G	A	T	G	CGGGGGCCGCTCCAGATG	12248
16138	C	G	G	G	G	G	G	C	G	C	C	C	C	A	G	A	T	C	CGGGGGGCGCCCCAGATC	16138
11425	C	G	G	G	G	G	G	C	G	C	C	C	C	A	G	A	T	C	CGGGGGGCGCCCCAGATC	16138
13614	C	G	A	A	G	T	C	C	G	T	C	C	T	G	G	A	T	G	CGAAGTCCGTCCTGGATG	13614
14300	C	G	A	A	G	T	C	C	G	T	C	C	T	G	G	A	T	G	CGAAGTCCGTCCTGGATG	13614
15572	C	G	A	G	G	T	C	C	G	T	T	T	C	G	G	A	T	G	CGAGGTCCGTTTCGGATG	15572
12433	C	G	A	G	G	T	C	C	G	T	T	T	C	G	G	A	T	G	CGAGGTCCGTTTCGGATG	15572
11698	C	G	A	G	G	T	C	C	G	T	T	C	C	A	G	A	T	G	CGAGGTCCGTTCCAGATG	11698
16315	C	G	A	G	G	T	C	C	G	T	T	C	C	A	G	A	T	G	CGAGGTCCGTTCCAGATG	11698
13595	C	G	G	G	G	G	C	C	G	T	T	C	C	A	G	A	C	G	CGGGGGCCGTTCCAGACG	13595
14938	C	G	G	G	G	G	C	C	G	T	T	C	C	A	G	A	C	G	CGGGGGCCGTTCCAGACG	13595
14335	C	G	A	A	G	T	G	T	G	T	C	C	C	A	G	G	T	G	CGAAGTGTGTCCCAGGTG	14335
14332	C	G	A	A	G	T	G	T	G	T	C	C	C	A	G	G	T	G	CGAAGTGTGTCCCAGGTG	14335
16271	T	G	G	G	G	T	C	C	G	T	C	T	C	G	G	A	C	G	TGGGGTCCGTCTCGGACG	16271
12979	T	G	G	G	G	T	C	C	G	T	C	T	C	G	G	A	C	G	TGGGGTCCGTCTCGGACG	16271
13738	C	G	G	G	G	G	G	C	G	C	C	C	C	G	G	G	T	G	CGGGGGGCGCCCCGGGTG	13738
15673	C	G	G	G	G	G	G	C	G	C	C	C	C	G	G	G	T	G	CGGGGGGCGCCCCGGGTG	13738
15895	C	G	A	G	G	T	C	C	G	T	C	C	C	A	G	A	T	G	CGAGGTCCGTCCCAGATG	15895
13971	C	G	A	G	G	T	C	C	G	T	C	C	C	A	G	A	T	G	CGAGGTCCGTCCCAGATG	15895
16183	C	G	G	G	G	G	G	C	G	C	C	C	C	A	G	G	T	C	CGGGGGGCGCCCCAGGTC	16183
14408	C	G	G	G	G	G	G	C	G	C	C	C	C	A	G	G	T	C	CGGGGGGCGCCCCAGGTC	16183
14947	C	A	G	G	G	T	C	C	G	T	T	C	C	A	G	A	T	G	CAGGGTCCGTTCCAGATG	14947
15664	C	A	G	G	G	T	C	C	G	T	T	C	C	A	G	A	T	G	CAGGGTCCGTTCCAGATG	14947
15260	T	G	G	G	G	G	C	C	A	T	T	C	C	G	G	A	T	C	TGGGGGCCATTCCGGATC	15260
15435	T	G	G	G	G	G	C	C	A	T	T	C	C	G	G	A	T	C	TGGGGGCCATTCCGGATC	15260
16274	C	G	G	G	G	T	G	C	G	C	C	T	C	G	G	A	T	G	CGGGGTGCGCCTCGGATG	16274
15257	C	G	G	G	G	T	G	C	G	C	C	T	C	G	G	A	T	G	CGGGGTGCGCCTCGGATG	16274
14464	T	G	G	G	G	T	C	C	G	C	T	C	C	A	G	A	T	C	TGGGGTCCGCTCCAGATC	14464
17489	T	G	G	G	G	T	C	C	G	C	T	C	C	A	G	A	T	C	TGGGGTCCGCTCCAGATC	14464
16756	T	G	G	G	G	T	C	T	G	T	C	T	C	G	G	G	T	G	TGGGGTCTGTCTCGGGTG	16756
16153	T	G	G	G	G	T	C	T	G	T	C	T	C	G	G	G	T	G	TGGGGTCTGTCTCGGGTG	16756
15519	T	G	G	G	G	T	C	C	A	T	T	C	C	A	G	A	C	C	TGGGGTCCATTCCAGACC	15519
17545	T	G	G	G	G	T	C	C	A	T	T	C	C	A	G	A	C	C	TGGGGTCCATTCCAGACC	15519
16597	C	G	G	A	G	T	C	C	G	T	C	T	T	G	G	A	T	G	CGGAGTCCGTCTTGGATG	16597
16533	C	G	G	A	G	T	C	C	G	T	C	T	T	G	G	A	T	G	CGGAGTCCGTCTTGGATG	16597
17470	C	G	G	G	G	T	C	T	G	T	C	T	T	G	G	A	T	C	CGGGGTCTGTCTTGGATC	17470
17047	C	G	G	G	G	T	C	T	G	T	C	T	T	G	G	A	T	C	CGGGGTCTGTCTTGGATC	17470
16994	C	A	G	G	A	T	C	C	G	C	C	T	T	G	G	A	T	G	CAGGATCCGCCTTGGATG	16994
17632	C	A	G	G	A	T	C	C	G	C	C	T	T	G	G	A	T	G	CAGGATCCGCCTTGGATG	16994
10932	T	G	G	G	G	T	C	C	A	T	T	T	C	G	G	A	T	C	TGGGGTCCATTTCGGATC	singleST
10622	C	G	G	G	G	T	C	C	G	T	T	T	C	A	G	A	T	C	CGGGGTCCGTTTCAGATC	singleST
11986	T	G	A	G	G	T	C	C	G	T	T	C	C	A	A	A	T	G	TGAGGTCCGTTCCAAATG	singleST
8776	C	G	G	G	G	T	C	T	G	T	C	C	C	A	G	G	T	C	CGGGGTCTGTCCCAGGTC	singleST
11431	C	G	A	G	G	G	C	C	G	C	C	C	C	A	G	A	C	G	CGAGGGCCGCCCCAGACG	singleST
13915	C	G	G	G	G	T	C	C	G	C	C	T	T	G	G	A	C	C	CGGGGTCCGCCTTGGACC	singleST
13266	C	G	G	G	G	G	C	C	G	C	C	T	C	G	G	G	C	G	CGGGGGCCGCCTCGGGCG	singleST
14451	C	G	A	A	G	T	C	T	G	T	C	C	C	G	G	G	T	C	CGAAGTCTGTCCCGGGTC	singleST
1603	C	A	G	G	G	T	C	C	G	C	C	C	C	A	G	G	T	G	CAGGGTCCGCCCCAGGTG	singleST
8153	C	A	G	G	G	G	C	C	G	T	C	T	T	G	G	A	T	G	CAGGGGCCGTCTTGGATG	singleST
8110	C	A	G	G	G	G	C	C	G	T	C	C	C	G	G	A	T	G	CAGGGGCCGTCCCGGATG	singleST
1925	T	G	G	G	G	G	C	C	G	C	C	C	C	A	G	A	C	G	TGGGGGCCGCCCCAGACG	singleST
12042	C	G	G	G	G	T	C	T	G	T	C	C	C	G	G	G	T	G	CGGGGTCTGTCCCGGGTG	singleST
8780	C	G	G	G	G	T	G	C	G	C	C	T	C	A	G	G	T	G	CGGGGTGCGCCTCAGGTG	singleST
11172	C	G	G	G	G	G	C	C	G	T	T	C	C	A	A	A	T	G	CGGGGGCCGTTCCAAATG	singleST
13429	C	A	G	G	G	T	C	T	G	T	C	C	C	A	G	G	T	G	CAGGGTCTGTCCCAGGTG	singleST
13536	T	G	G	G	G	T	C	C	G	T	T	C	C	A	A	A	T	G	TGGGGTCCGTTCCAAATG	singleST
11971	C	G	G	G	G	G	G	C	G	C	C	T	C	G	G	A	C	G	CGGGGGGCGCCTCGGACG	singleST
1597	C	G	G	G	G	T	C	C	G	C	C	C	C	A	G	A	C	G	CGGGGTCCGCCCCAGACG	singleST
11976	C	G	A	A	G	T	G	C	G	C	C	C	C	A	G	A	T	G	CGAAGTGCGCCCCAGATG	singleST
8392	T	G	A	G	G	T	C	T	G	T	C	C	C	G	G	G	T	C	TGAGGTCTGTCCCGGGTC	singleST
11967	C	G	G	G	G	T	C	C	A	T	T	T	C	G	G	A	T	C	CGGGGTCCATTTCGGATC	singleST
11602	C	A	A	G	G	G	C	C	G	T	C	C	C	A	G	A	T	G	CAAGGGCCGTCCCAGATG	singleST
6714	T	G	G	G	G	T	C	C	G	T	C	T	C	A	G	G	T	G	TGGGGTCCGTCTCAGGTG	singleST
11230	T	A	G	G	G	G	C	C	G	T	C	T	C	A	G	A	T	G	TAGGGGCCGTCTCAGATG	singleST
14745	C	G	A	A	G	T	G	C	G	C	C	C	C	A	G	G	T	C	CGAAGTGCGCCCCAGGTC	singleST
8775	C	A	G	G	G	T	C	C	G	T	T	T	C	A	G	A	T	C	CAGGGTCCGTTTCAGATC	singleST
11173	C	G	G	G	G	G	C	C	G	C	C	C	C	G	G	A	C	G	CGGGGGCCGCCCCGGACG	singleST
11996	C	G	G	G	G	G	C	C	G	T	T	C	C	G	G	A	T	G	CGGGGGCCGTTCCGGATG	singleST
13149	C	G	G	G	G	T	C	C	G	C	T	T	C	G	G	G	T	G	CGGGGTCCGCTTCGGGTG	singleST
11417	T	G	G	G	G	T	C	C	A	T	T	T	C	A	G	A	T	C	TGGGGTCCATTTCAGATC	singleST
11418	C	G	A	G	G	T	C	C	G	T	T	C	C	A	A	A	T	G	CGAGGTCCGTTCCAAATG	singleST
1899	C	A	G	G	G	T	C	C	G	C	T	C	C	G	G	G	T	G	CAGGGTCCGCTCCGGGTG	singleST
11411	T	G	G	G	G	T	C	C	G	T	T	T	C	A	G	A	T	G	TGGGGTCCGTTTCAGATG	singleST
11968	C	G	G	G	G	G	C	C	G	T	C	T	C	G	G	A	C	G	CGGGGGCCGTCTCGGACG	singleST
13735	C	A	G	G	G	T	C	C	G	C	C	C	C	A	A	A	T	G	CAGGGTCCGCCCCAAATG	singleST
13840	C	A	G	G	G	G	C	C	G	C	C	C	C	A	G	A	T	A	CAGGGGCCGCCCCAGATA	singleST
14394	C	A	G	G	G	T	C	C	G	C	T	T	C	A	G	A	T	G	CAGGGTCCGCTTCAGATG	singleST
8784	C	G	G	G	G	G	C	C	G	C	T	C	C	G	G	A	C	G	CGGGGGCCGCTCCGGACG	singleST
11184	C	A	G	G	G	T	C	C	G	C	C	C	C	A	G	A	T	C	CAGGGTCCGCCCCAGATC	singleST
12982	C	G	G	G	G	T	G	C	G	C	C	C	C	A	G	G	T	C	CGGGGTGCGCCCCAGGTC	singleST
13734	C	G	G	G	G	T	C	C	G	T	C	C	C	G	A	A	T	G	CGGGGTCCGTCCCGAATG	singleST
8136	C	A	G	G	G	G	C	C	G	C	C	C	C	A	G	A	C	G	CAGGGGCCGCCCCAGACG	singleST
9364	T	A	G	G	G	T	G	C	G	C	C	C	C	A	G	G	T	G	TAGGGTGCGCCCCAGGTG	singleST
9900	T	G	G	G	G	G	C	C	G	T	C	C	C	A	G	A	T	C	TGGGGGCCGTCCCAGATC	singleST
11228	T	G	A	A	G	T	G	C	G	C	C	C	C	A	G	A	T	G	TGAAGTGCGCCCCAGATG	singleST
11980	C	A	A	A	G	T	C	T	G	T	C	C	C	A	G	A	T	C	CAAAGTCTGTCCCAGATC	singleST
14944	C	G	A	G	G	T	C	C	G	T	C	T	T	G	G	A	T	G	CGAGGTCCGTCTTGGATG	singleST
1890	C	G	G	G	G	T	C	C	G	C	C	T	C	A	G	G	T	G	CGGGGTCCGCCTCAGGTG	singleST
1919	T	G	G	G	G	T	C	C	G	C	C	C	C	G	G	G	T	G	TGGGGTCCGCCCCGGGTG	singleST
1964	C	G	G	G	G	T	C	C	G	T	C	T	C	G	G	A	T	G	CGGGGTCCGTCTCGGATG	singleST
9899	T	G	G	G	G	T	C	C	G	T	C	C	C	A	G	A	C	G	TGGGGTCCGTCCCAGACG	singleST
11236	C	G	G	G	G	T	C	T	G	C	C	C	C	A	G	A	T	C	CGGGGTCTGCCCCAGATC	singleST
11423	T	G	A	G	G	T	C	C	A	T	T	C	C	A	A	A	T	G	TGAGGTCCATTCCAAATG	singleST
13942	T	A	G	G	G	T	C	T	G	T	C	C	C	A	G	A	T	G	TAGGGTCTGTCCCAGATG	singleST
14253	T	G	G	G	G	G	C	C	G	T	C	C	T	A	G	A	T	G	TGGGGGCCGTCCTAGATG	singleST
14434	C	G	G	G	G	T	C	C	G	C	T	T	C	G	G	A	T	C	CGGGGTCCGCTTCGGATC	singleST
16358	C	A	G	G	G	T	C	T	G	T	C	C	T	G	G	A	T	G	CAGGGTCTGTCCTGGATG	singleST
8109	C	G	G	G	G	T	C	C	G	T	C	C	C	A	G	A	C	G	CGGGGTCCGTCCCAGACG	singleST
11965	C	G	G	G	G	T	C	T	G	T	C	T	C	G	G	A	T	C	CGGGGTCTGTCTCGGATC	singleST
11985	T	G	G	G	G	G	G	C	G	C	C	C	C	A	G	A	C	G	TGGGGGGCGCCCCAGACG	singleST
12502	C	A	G	G	G	T	C	C	G	T	T	C	C	A	A	A	T	G	CAGGGTCCGTTCCAAATG	singleST
13142	C	G	G	G	G	G	C	C	G	C	C	T	C	G	G	G	T	G	CGGGGGCCGCCTCGGGTG	singleST
13476	T	A	G	G	G	T	C	C	G	C	C	C	C	A	G	G	T	G	TAGGGTCCGCCCCAGGTG	singleST
14564	T	G	G	G	G	G	G	C	G	C	C	T	C	G	G	A	T	G	TGGGGGGCGCCTCGGATG	singleST
15251	T	G	G	G	G	G	C	T	G	C	C	C	C	A	G	A	T	G	TGGGGGCTGCCCCAGATG	singleST
16362	T	G	G	G	G	G	G	C	G	C	C	C	T	G	G	G	T	G	TGGGGGGCGCCCTGGGTG	singleST
16744	C	G	A	G	G	T	C	C	G	T	T	C	C	A	A	A	T	C	CGAGGTCCGTTCCAAATC	singleST
1581	C	G	G	G	G	T	C	T	G	T	T	C	C	A	G	A	T	G	CGGGGTCTGTTCCAGATG	singleST
1930	T	G	G	G	G	T	C	T	G	T	C	C	C	A	A	G	T	G	TGGGGTCTGTCCCAAGTG	singleST
6715	C	G	G	G	G	T	C	C	G	T	C	T	C	A	G	A	T	G	CGGGGTCCGTCTCAGATG	singleST
6808	C	G	G	G	G	T	C	C	G	C	T	T	C	A	G	A	T	G	CGGGGTCCGCTTCAGATG	singleST
6812	C	G	G	G	G	T	C	C	G	C	C	T	T	G	G	A	T	C	CGGGGTCCGCCTTGGATC	singleST
8116	T	G	G	G	G	T	C	C	G	T	T	T	C	A	G	A	T	C	TGGGGTCCGTTTCAGATC	singleST
8137	C	A	G	G	G	G	C	C	G	T	C	C	C	A	G	G	T	G	CAGGGGCCGTCCCAGGTG	singleST
8139	C	A	G	G	G	T	C	C	G	C	C	C	C	A	G	G	T	C	CAGGGTCCGCCCCAGGTC	singleST
11075	C	A	G	G	G	T	C	C	G	T	C	T	C	A	G	G	T	G	CAGGGTCCGTCTCAGGTG	singleST
11256	C	G	G	G	G	G	C	C	G	T	T	C	C	A	G	G	T	G	CGGGGGCCGTTCCAGGTG	singleST
12974	C	G	G	G	G	T	G	C	G	C	C	C	C	A	G	A	C	G	CGGGGTGCGCCCCAGACG	singleST
13334	C	G	G	G	G	T	C	C	G	T	C	C	C	A	A	A	C	G	CGGGGTCCGTCCCAAACG	singleST
13482	C	G	G	G	G	T	G	C	G	C	C	T	C	G	G	A	C	G	CGGGGTGCGCCTCGGACG	singleST
14399	C	A	G	G	G	G	C	C	A	T	T	C	C	A	G	A	T	C	CAGGGGCCATTCCAGATC	singleST
14436	C	G	G	G	G	T	C	T	G	C	C	C	T	G	G	A	T	G	CGGGGTCTGCCCTGGATG	singleST
15221	C	A	G	G	G	T	C	T	G	T	T	C	C	G	G	A	T	G	CAGGGTCTGTTCCGGATG	singleST
15371	T	G	G	G	G	T	C	C	A	T	T	C	C	A	A	A	T	C	TGGGGTCCATTCCAAATC	singleST
15438	T	G	G	G	G	T	C	C	G	C	C	C	C	A	A	A	T	G	TGGGGTCCGCCCCAAATG	singleST
15963	C	G	A	A	G	T	C	C	G	C	C	C	C	G	G	G	T	C	CGAAGTCCGCCCCGGGTC	singleST
1895	C	A	G	G	G	T	C	C	G	C	C	T	C	G	G	A	T	G	CAGGGTCCGCCTCGGATG	singleST
6717	C	A	G	G	G	G	C	C	G	C	C	T	C	A	G	A	T	G	CAGGGGCCGCCTCAGATG	singleST
6957	C	G	G	G	G	T	G	C	G	C	C	C	T	G	G	A	T	G	CGGGGTGCGCCCTGGATG	singleST
7369	C	G	G	G	G	T	C	C	G	C	T	C	C	A	G	A	T	C	CGGGGTCCGCTCCAGATC	singleST
7370	T	G	G	G	G	T	C	C	G	T	T	C	C	A	G	A	T	G	TGGGGTCCGTTCCAGATG	singleST
8151	C	A	G	G	G	T	C	C	G	T	C	T	C	G	G	A	T	G	CAGGGTCCGTCTCGGATG	singleST
8774	C	G	G	G	G	T	G	C	G	C	C	C	C	G	G	G	T	G	CGGGGTGCGCCCCGGGTG	singleST
11178	C	A	G	G	G	T	G	C	G	C	C	C	C	A	G	A	T	C	CAGGGTGCGCCCCAGATC	singleST
11242	C	G	G	G	G	G	C	C	G	C	C	C	T	G	G	A	T	G	CGGGGGCCGCCCTGGATG	singleST
11690	C	G	G	G	G	G	C	C	G	T	T	C	C	A	G	A	T	G	CGGGGGCCGTTCCAGATG	singleST
11969	C	G	G	G	G	G	C	C	G	T	C	C	C	A	G	A	T	C	CGGGGGCCGTCCCAGATC	singleST
12514	T	G	G	G	G	G	C	C	G	T	C	T	C	A	G	A	T	G	TGGGGGCCGTCTCAGATG	singleST
12894	C	G	G	G	G	T	G	C	G	C	C	T	T	G	G	G	T	G	CGGGGTGCGCCTTGGGTG	singleST
13480	C	A	G	G	G	G	C	C	G	C	C	T	C	G	G	A	C	G	CAGGGGCCGCCTCGGACG	singleST
13763	C	G	A	A	G	T	C	T	G	T	C	C	C	A	G	G	T	G	CGAAGTCTGTCCCAGGTG	singleST
13914	C	G	G	G	G	T	C	C	G	T	T	C	C	A	G	A	T	C	CGGGGTCCGTTCCAGATC	singleST
15228	C	G	G	G	G	T	C	C	A	T	T	T	C	G	G	A	T	G	CGGGGTCCATTTCGGATG	singleST
15964	T	G	G	G	G	G	C	C	G	T	C	C	C	A	A	A	T	G	TGGGGGCCGTCCCAAATG	singleST
16365	C	G	A	A	G	T	C	T	G	T	C	C	C	G	G	G	T	G	CGAAGTCTGTCCCGGGTG	singleST
16377	C	G	A	A	G	T	C	T	G	T	C	C	C	A	G	G	T	C	CGAAGTCTGTCCCAGGTC	singleST
16741	C	G	G	G	G	T	C	C	G	C	T	T	C	G	G	G	T	C	CGGGGTCCGCTTCGGGTC	singleST
17601	C	A	G	G	G	T	C	C	G	T	T	T	T	A	G	A	T	G	CAGGGTCCGTTTTAGATG	singleST
1900	C	A	G	G	G	T	C	C	G	C	T	T	C	A	G	G	T	G	CAGGGTCCGCTTCAGGTG	singleST
1933	T	G	G	G	G	T	C	C	G	C	C	C	T	G	G	A	T	G	TGGGGTCCGCCCTGGATG	singleST
8141	C	A	G	G	G	T	C	C	G	T	T	T	C	A	G	A	T	G	CAGGGTCCGTTTCAGATG	singleST
10214	T	A	G	G	G	G	C	C	G	C	C	C	C	A	G	A	T	G	TAGGGGCCGCCCCAGATG	singleST
11077	T	G	G	G	G	T	G	C	G	C	C	C	C	A	G	A	C	G	TGGGGTGCGCCCCAGACG	singleST
11115	C	A	G	G	G	T	C	C	G	T	C	T	C	A	G	A	T	G	CAGGGTCCGTCTCAGATG	singleST
11197	T	G	G	G	G	T	C	C	G	C	C	T	C	A	G	A	C	G	TGGGGTCCGCCTCAGACG	singleST
11240	C	A	G	G	G	T	C	C	G	C	C	C	T	G	G	A	T	G	CAGGGTCCGCCCTGGATG	singleST
11704	C	A	G	G	G	G	C	C	G	T	T	C	C	A	G	A	T	G	CAGGGGCCGTTCCAGATG	singleST
11963	C	G	G	G	G	T	C	C	G	T	C	T	C	A	G	A	C	G	CGGGGTCCGTCTCAGACG	singleST
11979	C	A	G	G	G	G	C	T	G	T	C	C	C	A	G	A	C	G	CAGGGGCTGTCCCAGACG	singleST
12463	C	A	G	G	G	G	C	C	G	C	C	T	C	A	G	A	C	G	CAGGGGCCGCCTCAGACG	singleST
12518	C	G	G	G	G	G	C	C	G	T	C	T	C	A	G	A	T	G	CGGGGGCCGTCTCAGATG	singleST
12547	C	G	A	G	G	T	C	C	A	T	T	C	C	A	A	A	T	G	CGAGGTCCATTCCAAATG	singleST
12891	C	G	G	G	G	T	C	T	G	T	C	T	T	G	G	G	T	G	CGGGGTCTGTCTTGGGTG	singleST
12973	C	G	G	G	G	T	C	C	G	C	C	T	C	G	G	A	C	G	CGGGGTCCGCCTCGGACG	singleST
13411	C	G	G	G	G	T	C	C	G	T	T	T	T	G	G	A	T	G	CGGGGTCCGTTTTGGATG	singleST
13475	C	G	G	G	G	G	C	T	G	T	C	C	C	A	G	G	T	G	CGGGGGCTGTCCCAGGTG	singleST
13477	C	A	G	G	G	T	C	C	G	T	C	C	C	G	G	G	T	G	CAGGGTCCGTCCCGGGTG	singleST
13531	C	G	G	G	G	T	G	C	G	C	C	C	C	A	G	G	T	A	CGGGGTGCGCCCCAGGTA	singleST
13537	C	A	G	G	G	G	C	C	G	T	C	C	C	A	A	A	T	G	CAGGGGCCGTCCCAAATG	singleST
13538	C	G	A	G	G	G	C	C	G	T	T	C	C	A	A	A	T	G	CGAGGGCCGTTCCAAATG	singleST
13542	T	G	G	G	G	T	C	C	A	T	T	T	C	G	G	A	T	G	TGGGGTCCATTTCGGATG	singleST
13559	C	G	G	G	G	T	C	C	G	C	C	T	C	G	G	G	T	G	CGGGGTCCGCCTCGGGTG	singleST
13562	T	G	G	G	G	G	C	C	G	C	C	C	C	A	G	G	T	G	TGGGGGCCGCCCCAGGTG	singleST
13739	T	G	G	G	G	T	C	C	G	C	C	T	C	A	G	A	T	C	TGGGGTCCGCCTCAGATC	singleST
13946	C	G	A	A	G	G	C	C	G	C	C	T	C	G	G	A	C	G	CGAAGGCCGCCTCGGACG	singleST
13953	C	G	A	A	G	T	G	C	G	C	C	C	C	A	G	A	T	C	CGAAGTGCGCCCCAGATC	singleST
13962	C	G	A	A	G	T	G	T	G	T	C	C	C	A	G	A	T	G	CGAAGTGTGTCCCAGATG	singleST
14435	C	G	G	G	G	T	C	C	G	C	T	T	T	G	G	A	T	C	CGGGGTCCGCTTTGGATC	singleST
14694	C	G	A	G	G	T	C	C	G	T	T	T	T	G	G	G	T	G	CGAGGTCCGTTTTGGGTG	singleST
15183	T	G	G	G	G	T	C	C	G	T	T	C	C	A	G	A	T	C	TGGGGTCCGTTCCAGATC	singleST
15222	T	G	G	G	G	T	C	C	A	T	T	C	C	A	A	A	T	G	TGGGGTCCATTCCAAATG	singleST
15262	T	G	A	G	A	T	C	C	G	T	T	C	C	A	G	A	T	C	TGAGATCCGTTCCAGATC	singleST
15268	T	G	G	G	G	T	C	T	G	T	C	T	T	G	G	A	T	G	TGGGGTCTGTCTTGGATG	singleST
15273	T	G	G	G	G	G	C	C	G	C	C	T	C	G	G	A	C	G	TGGGGGCCGCCTCGGACG	singleST
15446	C	G	G	G	G	T	C	C	A	T	T	T	C	A	G	A	T	C	CGGGGTCCATTTCAGATC	singleST
15639	C	G	A	A	G	G	G	C	G	C	C	C	C	A	G	G	T	C	CGAAGGGCGCCCCAGGTC	singleST
15667	C	G	G	G	G	T	G	C	G	C	C	C	C	G	G	A	T	C	CGGGGTGCGCCCCGGATC	singleST
15669	C	G	G	G	G	T	C	C	G	T	C	C	C	G	G	G	T	C	CGGGGTCCGTCCCGGGTC	singleST
15725	T	G	G	G	G	T	C	C	G	C	C	C	C	A	A	A	T	C	TGGGGTCCGCCCCAAATC	singleST
15987	C	G	G	G	A	T	C	C	G	T	T	C	C	A	G	A	T	C	CGGGATCCGTTCCAGATC	singleST
16611	T	G	G	G	A	T	C	C	G	T	T	C	C	A	A	A	T	C	TGGGATCCGTTCCAAATC	singleST
16664	T	G	G	G	G	T	C	C	G	T	C	C	C	G	G	G	T	G	TGGGGTCCGTCCCGGGTG	singleST
1589	T	G	G	G	G	T	C	T	G	T	C	C	C	A	A	A	T	C	TGGGGTCTGTCCCAAATC	singleST
1891	C	G	G	G	G	T	C	C	G	T	C	T	C	A	G	A	T	C	CGGGGTCCGTCTCAGATC	singleST
6719	C	A	G	G	G	G	G	C	G	C	C	T	C	A	G	A	T	G	CAGGGGGCGCCTCAGATG	singleST
8132	C	G	A	G	G	G	C	C	G	T	T	T	T	G	G	A	T	G	CGAGGGCCGTTTTGGATG	singleST
8146	C	G	G	G	G	G	C	C	G	C	C	T	T	G	G	G	T	G	CGGGGGCCGCCTTGGGTG	singleST
8152	T	G	G	G	G	T	C	C	G	T	T	T	C	G	G	A	T	G	TGGGGTCCGTTTCGGATG	singleST
8158	C	G	G	G	G	T	C	T	G	T	C	T	T	A	G	A	T	G	CGGGGTCTGTCTTAGATG	singleST
8418	C	A	G	G	G	G	C	C	G	C	C	T	C	A	G	G	T	G	CAGGGGCCGCCTCAGGTG	singleST
10244	C	A	G	G	G	G	C	C	G	T	T	C	C	A	G	G	T	G	CAGGGGCCGTTCCAGGTG	singleST
10624	C	G	G	G	G	T	C	C	G	T	C	C	C	A	A	A	T	C	CGGGGTCCGTCCCAAATC	singleST
10632	C	A	G	G	G	G	C	C	G	T	T	T	T	G	G	A	T	G	CAGGGGCCGTTTTGGATG	singleST
11073	C	G	G	G	G	T	C	C	G	T	T	T	T	G	G	G	C	G	CGGGGTCCGTTTTGGGCG	singleST
11179	C	G	G	G	G	G	C	C	G	C	C	C	C	A	G	A	C	C	CGGGGGCCGCCCCAGACC	singleST
11182	C	G	G	G	G	T	G	C	G	C	C	C	C	A	A	A	T	G	CGGGGTGCGCCCCAAATG	singleST
11194	C	A	A	G	G	T	C	C	G	T	C	C	C	A	G	A	T	G	CAAGGTCCGTCCCAGATG	singleST
11205	T	G	G	G	G	T	C	C	G	C	C	T	C	G	G	G	T	C	TGGGGTCCGCCTCGGGTC	singleST
11244	C	G	G	G	G	T	C	T	G	T	C	C	T	G	G	A	T	C	CGGGGTCTGTCCTGGATC	singleST
11369	C	G	G	G	G	G	C	T	G	T	C	C	C	G	G	G	T	C	CGGGGGCTGTCCCGGGTC	singleST
11413	C	G	G	G	G	T	C	T	G	T	C	C	C	G	A	G	T	G	CGGGGTCTGTCCCGAGTG	singleST
11687	C	G	G	G	G	T	C	C	G	C	T	C	C	G	G	G	T	C	CGGGGTCCGCTCCGGGTC	singleST
11688	C	G	G	G	G	T	C	T	G	C	T	C	C	A	G	A	T	G	CGGGGTCTGCTCCAGATG	singleST
11691	C	G	G	G	G	G	C	T	G	T	C	C	C	G	G	G	T	G	CGGGGGCTGTCCCGGGTG	singleST
11692	C	G	G	G	G	G	C	T	G	T	C	C	C	G	G	A	T	G	CGGGGGCTGTCCCGGATG	singleST
11693	C	G	G	G	G	C	C	C	G	T	T	C	C	A	G	A	T	G	CGGGGCCCGTTCCAGATG	singleST
11696	C	G	G	G	G	T	G	C	G	C	C	C	C	A	G	G	C	C	CGGGGTGCGCCCCAGGCC	singleST
11701	C	A	G	G	G	T	C	C	G	T	T	C	T	G	G	A	T	G	CAGGGTCCGTTCTGGATG	singleST
11702	C	A	G	G	G	T	C	C	G	C	T	C	C	A	G	A	T	G	CAGGGTCCGCTCCAGATG	singleST
11703	C	A	G	G	G	T	C	C	G	C	T	T	T	A	G	A	T	C	CAGGGTCCGCTTTAGATC	singleST
11708	T	G	G	G	G	T	C	C	G	C	T	C	C	A	G	A	T	G	TGGGGTCCGCTCCAGATG	singleST
11722	C	G	A	A	G	G	C	T	G	T	C	C	C	A	G	A	T	C	CGAAGGCTGTCCCAGATC	singleST
11978	C	A	G	G	G	G	C	C	G	T	C	T	C	A	G	A	T	C	CAGGGGCCGTCTCAGATC	singleST
11981	C	A	A	A	G	G	C	C	G	T	C	C	C	A	G	A	T	G	CAAAGGCCGTCCCAGATG	singleST
12044	C	G	G	G	G	T	C	T	G	C	C	C	C	A	G	A	T	G	CGGGGTCTGCCCCAGATG	singleST
12084	C	A	G	G	G	T	C	C	G	T	C	C	C	A	A	A	C	C	CAGGGTCCGTCCCAAACC	singleST
12247	C	G	G	G	G	G	C	C	G	T	T	T	T	G	G	A	T	G	CGGGGGCCGTTTTGGATG	singleST
12461	C	G	G	G	G	G	C	C	G	C	C	T	C	A	G	A	T	G	CGGGGGCCGCCTCAGATG	singleST
12516	T	G	G	G	G	G	C	C	G	T	C	T	C	A	G	G	T	G	TGGGGGCCGTCTCAGGTG	singleST
12524	C	A	G	G	G	G	C	T	G	T	C	C	C	A	G	A	T	C	CAGGGGCTGTCCCAGATC	singleST
12531	T	A	G	G	G	G	C	C	G	T	C	C	C	G	G	A	T	G	TAGGGGCCGTCCCGGATG	singleST
12892	C	G	G	G	G	T	C	C	G	T	C	T	T	G	G	A	C	C	CGGGGTCCGTCTTGGACC	singleST
12970	C	G	G	G	G	T	C	C	G	T	C	C	C	G	G	A	C	G	CGGGGTCCGTCCCGGACG	singleST
12971	T	A	G	G	G	T	G	C	G	C	C	C	C	A	G	A	T	G	TAGGGTGCGCCCCAGATG	singleST
12975	C	A	G	G	G	T	C	T	G	T	C	C	C	A	G	A	T	C	CAGGGTCTGTCCCAGATC	singleST
12980	T	A	G	G	G	T	C	C	G	C	C	C	C	A	G	A	T	G	TAGGGTCCGCCCCAGATG	singleST
13252	C	G	A	A	G	G	C	T	G	T	C	C	C	A	G	A	T	G	CGAAGGCTGTCCCAGATG	singleST
13458	C	A	G	G	G	T	C	T	G	T	C	T	C	A	G	A	T	C	CAGGGTCTGTCTCAGATC	singleST
13478	T	A	G	G	G	G	C	C	G	T	C	T	T	G	G	A	T	G	TAGGGGCCGTCTTGGATG	singleST
13483	C	A	G	G	G	G	C	C	G	C	C	C	C	A	G	A	T	C	CAGGGGCCGCCCCAGATC	singleST
13529	T	G	G	G	G	T	C	C	G	T	C	C	C	A	A	A	T	G	TGGGGTCCGTCCCAAATG	singleST
13547	T	A	G	G	G	T	C	C	G	T	C	C	C	A	G	A	T	C	TAGGGTCCGTCCCAGATC	singleST
13780	C	G	A	A	G	T	G	C	G	C	C	C	C	G	G	G	T	G	CGAAGTGCGCCCCGGGTG	singleST
13871	T	G	G	G	G	T	G	T	G	C	C	C	C	A	G	A	T	G	TGGGGTGTGCCCCAGATG	singleST
13949	C	A	G	G	G	T	C	C	G	C	T	T	T	G	G	A	T	C	CAGGGTCCGCTTTGGATC	singleST
13955	C	G	G	G	G	T	C	C	G	C	T	C	C	A	G	G	T	C	CGGGGTCCGCTCCAGGTC	singleST
13957	C	G	G	G	G	T	C	C	A	T	T	C	C	A	G	G	T	G	CGGGGTCCATTCCAGGTG	singleST
14008	C	A	G	G	G	T	G	C	G	C	C	T	C	A	G	A	T	C	CAGGGTGCGCCTCAGATC	singleST
14415	T	G	G	G	G	G	C	C	G	C	C	T	C	A	G	G	T	G	TGGGGGCCGCCTCAGGTG	singleST
14418	C	A	G	G	G	G	C	C	G	C	C	C	C	G	G	A	C	G	CAGGGGCCGCCCCGGACG	singleST
14590	C	G	G	G	G	G	C	C	G	C	C	C	C	A	A	A	C	G	CGGGGGCCGCCCCAAACG	singleST
14612	C	G	A	G	A	T	C	T	G	T	C	T	T	G	G	A	T	G	CGAGATCTGTCTTGGATG	singleST
14738	T	G	A	A	G	T	C	T	G	T	C	C	C	A	G	A	T	C	TGAAGTCTGTCCCAGATC	singleST
14795	C	G	G	G	G	T	C	C	G	T	T	T	C	A	G	G	C	C	CGGGGTCCGTTTCAGGCC	singleST
14797	T	G	G	G	G	G	C	T	G	T	C	T	C	G	G	A	T	G	TGGGGGCTGTCTCGGATG	singleST
15218	C	G	G	G	G	T	C	T	G	C	C	T	C	A	G	A	T	C	CGGGGTCTGCCTCAGATC	singleST
15225	C	G	A	A	G	T	C	C	G	C	C	C	C	G	G	A	T	C	CGAAGTCCGCCCCGGATC	singleST
15232	C	G	G	G	G	G	C	C	G	T	C	T	C	G	G	A	T	G	CGGGGGCCGTCTCGGATG	singleST
15234	C	G	A	A	G	G	C	C	G	C	C	C	C	A	G	A	C	G	CGAAGGCCGCCCCAGACG	singleST
15236	C	G	A	A	G	T	C	C	G	C	C	T	C	G	G	A	C	G	CGAAGTCCGCCTCGGACG	singleST
15246	T	G	G	G	A	T	C	C	A	T	T	C	C	A	G	A	C	G	TGGGATCCATTCCAGACG	singleST
15248	C	A	G	G	G	T	C	C	A	T	T	C	C	A	G	A	T	G	CAGGGTCCATTCCAGATG	singleST
15267	C	A	G	G	G	G	C	C	G	T	C	C	C	G	G	A	T	C	CAGGGGCCGTCCCGGATC	singleST
15280	C	G	G	G	G	G	C	C	G	C	C	C	C	A	G	G	T	C	CGGGGGCCGCCCCAGGTC	singleST
15441	C	G	G	G	G	G	C	C	G	T	T	T	C	A	G	A	T	C	CGGGGGCCGTTTCAGATC	singleST
15650	T	G	G	G	G	T	C	C	A	T	T	C	C	G	G	A	T	G	TGGGGTCCATTCCGGATG	singleST
15654	C	G	G	G	G	T	C	C	G	T	C	C	T	G	G	G	T	G	CGGGGTCCGTCCTGGGTG	singleST
15813	C	G	G	G	G	G	C	C	G	C	C	C	T	G	G	A	C	G	CGGGGGCCGCCCTGGACG	singleST
16063	C	G	G	G	G	G	C	T	G	T	C	C	C	A	G	A	T	C	CGGGGGCTGTCCCAGATC	singleST
16145	C	A	G	G	G	T	C	T	G	T	C	C	C	G	G	A	T	G	CAGGGTCTGTCCCGGATG	singleST
16149	C	A	A	A	G	T	C	C	G	C	C	C	C	A	G	A	T	C	CAAAGTCCGCCCCAGATC	singleST
16319	T	G	G	G	A	T	G	C	G	C	C	C	C	A	G	A	T	C	TGGGATGCGCCCCAGATC	singleST
16350	C	A	G	G	G	T	G	C	G	C	C	C	C	A	A	A	T	G	CAGGGTGCGCCCCAAATG	singleST
16352	C	A	A	A	G	T	G	C	G	C	C	C	C	A	G	G	T	G	CAAAGTGCGCCCCAGGTG	singleST
16359	C	G	A	A	G	G	G	C	G	C	C	C	C	A	G	A	T	G	CGAAGGGCGCCCCAGATG	singleST
16366	C	G	A	A	G	G	G	T	G	T	C	C	C	A	G	A	T	G	CGAAGGGTGTCCCAGATG	singleST
16367	C	G	G	G	G	T	C	C	G	C	C	C	T	G	G	G	T	G	CGGGGTCCGCCCTGGGTG	singleST
16615	C	G	G	G	G	G	C	C	G	C	C	T	C	G	G	A	T	C	CGGGGGCCGCCTCGGATC	singleST
16694	C	G	G	G	G	G	C	C	G	T	C	C	T	G	G	A	C	G	CGGGGGCCGTCCTGGACG	singleST
16734	C	G	G	G	G	G	C	C	G	C	C	C	C	G	A	A	C	G	CGGGGGCCGCCCCGAACG	singleST
17249	T	G	G	G	G	G	C	C	A	T	T	C	C	G	G	A	T	G	TGGGGGCCATTCCGGATG	singleST
17607	C	G	A	A	G	T	C	C	G	C	T	C	C	A	G	A	T	C	CGAAGTCCGCTCCAGATC	singleST
17610	C	G	G	A	G	G	G	C	G	C	C	T	C	A	G	G	T	G	CGGAGGGCGCCTCAGGTG	singleST
1592	C	A	G	G	G	G	C	C	G	C	C	C	C	G	G	A	T	G	CAGGGGCCGCCCCGGATG	singleST
1598	C	G	G	G	G	T	G	C	G	C	C	C	C	A	G	A	T	C	CGGGGTGCGCCCCAGATC	singleST
1602	T	G	G	G	G	G	C	C	G	C	C	C	C	G	G	G	T	G	TGGGGGCCGCCCCGGGTG	singleST
1897	C	A	G	G	G	T	C	C	G	T	C	T	T	A	G	G	T	G	CAGGGTCCGTCTTAGGTG	singleST
1917	C	G	G	G	G	T	C	C	G	T	C	T	C	G	G	G	T	G	CGGGGTCCGTCTCGGGTG	singleST
1922	C	G	G	G	G	G	C	C	G	T	C	C	C	A	G	G	T	G	CGGGGGCCGTCCCAGGTG	singleST
1962	C	G	G	G	G	G	C	C	G	T	C	C	C	A	G	G	T	C	CGGGGGCCGTCCCAGGTC	singleST
6712	C	G	G	G	G	T	C	C	G	T	C	T	C	A	G	G	T	G	CGGGGTCCGTCTCAGGTG	singleST
6713	C	A	G	G	G	T	C	C	G	T	C	T	C	A	G	G	T	C	CAGGGTCCGTCTCAGGTC	singleST
6723	C	A	G	G	G	T	C	C	G	T	C	T	C	A	G	A	T	C	CAGGGTCCGTCTCAGATC	singleST
6727	C	G	G	G	G	T	C	C	G	T	C	T	T	G	G	G	T	C	CGGGGTCCGTCTTGGGTC	singleST
6728	C	G	G	G	G	G	C	T	G	T	C	T	C	A	G	G	T	C	CGGGGGCTGTCTCAGGTC	singleST
6773	C	A	G	G	G	G	C	C	G	T	C	T	C	A	G	G	T	G	CAGGGGCCGTCTCAGGTG	singleST
6958	T	G	G	G	G	G	C	T	G	T	C	C	C	A	G	G	T	C	TGGGGGCTGTCCCAGGTC	singleST
6961	T	G	A	G	G	T	C	C	G	T	T	T	C	A	G	A	T	G	TGAGGTCCGTTTCAGATG	singleST
7357	C	A	G	G	G	T	C	C	G	C	C	C	C	A	G	A	C	G	CAGGGTCCGCCCCAGACG	singleST
7368	C	A	G	G	G	T	C	C	G	T	T	C	C	G	G	G	T	G	CAGGGTCCGTTCCGGGTG	singleST
7818	C	G	G	G	G	G	C	C	G	C	C	T	C	A	G	A	T	C	CGGGGGCCGCCTCAGATC	singleST
7821	T	G	G	G	G	G	C	C	G	C	C	T	T	G	G	G	T	G	TGGGGGCCGCCTTGGGTG	singleST
8113	C	A	G	G	G	T	C	T	G	T	C	C	T	G	G	A	T	C	CAGGGTCTGTCCTGGATC	singleST
8115	T	G	G	G	G	T	C	T	G	T	C	C	C	A	A	A	T	G	TGGGGTCTGTCCCAAATG	singleST
8117	C	G	G	G	G	T	C	C	G	T	T	T	T	A	G	G	T	G	CGGGGTCCGTTTTAGGTG	singleST
8119	T	G	G	G	G	T	C	C	G	C	C	T	T	A	G	A	T	G	TGGGGTCCGCCTTAGATG	singleST
8121	C	G	G	G	G	T	C	C	G	T	T	C	C	A	A	G	T	C	CGGGGTCCGTTCCAAGTC	singleST
8140	C	A	G	G	G	T	C	C	G	T	C	C	C	A	G	A	C	C	CAGGGTCCGTCCCAGACC	singleST
8155	C	A	G	G	G	T	C	C	G	T	T	T	T	G	G	G	T	G	CAGGGTCCGTTTTGGGTG	singleST
8162	C	A	G	G	G	T	C	C	G	C	C	C	C	G	G	G	T	G	CAGGGTCCGCCCCGGGTG	singleST
8393	T	G	A	G	G	T	G	C	G	C	C	C	C	G	G	G	T	C	TGAGGTGCGCCCCGGGTC	singleST
8417	T	G	G	G	G	T	C	C	G	T	T	T	C	A	G	G	T	C	TGGGGTCCGTTTCAGGTC	singleST
8421	C	G	G	G	G	T	G	C	G	C	C	C	C	G	G	G	C	C	CGGGGTGCGCCCCGGGCC	singleST
8423	T	G	G	G	G	T	C	C	G	T	T	T	C	G	G	G	T	G	TGGGGTCCGTTTCGGGTG	singleST
8779	C	G	G	G	G	G	C	C	G	T	C	T	C	A	G	G	T	G	CGGGGGCCGTCTCAGGTG	singleST
8782	C	G	G	G	G	T	C	T	G	T	C	T	C	A	G	A	T	C	CGGGGTCTGTCTCAGATC	singleST
9325	C	A	G	G	G	G	C	T	G	C	C	C	C	A	G	A	T	G	CAGGGGCTGCCCCAGATG	singleST
9329	C	A	G	G	G	G	C	C	G	T	C	T	T	G	G	G	T	G	CAGGGGCCGTCTTGGGTG	singleST
9347	C	A	G	G	G	T	C	T	G	C	C	T	T	G	G	G	T	G	CAGGGTCTGCCTTGGGTG	singleST
9360	C	A	G	G	G	T	G	C	G	C	C	T	T	G	G	G	T	G	CAGGGTGCGCCTTGGGTG	singleST
9904	T	G	G	G	G	G	C	C	G	T	C	C	C	A	G	G	T	G	TGGGGGCCGTCCCAGGTG	singleST
10623	C	G	G	G	G	T	C	C	G	T	C	C	T	G	G	A	T	C	CGGGGTCCGTCCTGGATC	singleST
10625	C	A	G	G	G	G	C	C	G	T	T	C	C	A	A	G	T	G	CAGGGGCCGTTCCAAGTG	singleST
10626	T	G	G	G	G	T	C	C	G	C	T	T	C	A	G	A	C	G	TGGGGTCCGCTTCAGACG	singleST
10627	C	A	G	G	G	T	C	C	G	T	T	T	C	A	G	G	T	G	CAGGGTCCGTTTCAGGTG	singleST
10628	C	G	G	G	G	G	C	C	G	C	T	T	T	G	G	G	T	G	CGGGGGCCGCTTTGGGTG	singleST
11114	T	G	G	G	G	G	C	C	G	T	C	T	C	A	G	A	T	C	TGGGGGCCGTCTCAGATC	singleST
11199	T	G	G	G	G	T	C	C	G	C	C	C	T	G	G	G	T	G	TGGGGTCCGCCCTGGGTG	singleST
11200	T	G	G	G	G	T	C	C	G	T	C	C	C	G	G	A	T	C	TGGGGTCCGTCCCGGATC	singleST
11204	C	G	G	G	G	T	C	C	G	C	C	T	C	A	G	G	T	C	CGGGGTCCGCCTCAGGTC	singleST
11212	T	G	A	A	G	T	C	T	G	T	T	C	C	A	G	G	T	G	TGAAGTCTGTTCCAGGTG	singleST
11234	C	G	G	G	G	T	C	C	G	C	T	C	C	G	G	A	T	C	CGGGGTCCGCTCCGGATC	singleST
11235	T	G	G	G	G	T	C	C	G	C	C	T	C	G	G	G	T	G	TGGGGTCCGCCTCGGGTG	singleST
11258	C	G	G	G	G	G	C	C	G	C	T	T	C	G	G	A	T	G	CGGGGGCCGCTTCGGATG	singleST
11264	C	G	G	G	G	G	C	C	G	T	C	C	C	G	G	A	T	C	CGGGGGCCGTCCCGGATC	singleST
11412	C	G	G	G	G	T	C	C	G	T	C	C	C	G	G	A	T	C	CGGGGTCCGTCCCGGATC	singleST
11419	C	G	G	G	G	G	C	C	G	C	T	C	C	A	G	A	C	G	CGGGGGCCGCTCCAGACG	singleST
11426	T	A	G	G	G	T	C	C	G	T	C	C	C	A	G	G	T	G	TAGGGTCCGTCCCAGGTG	singleST
11684	C	G	G	G	G	T	C	T	G	T	T	C	C	A	G	G	T	G	CGGGGTCTGTTCCAGGTG	singleST
11689	C	G	G	G	G	G	C	C	G	C	C	C	C	G	G	A	T	G	CGGGGGCCGCCCCGGATG	singleST
11697	C	G	A	G	G	T	C	C	G	T	C	C	C	G	G	A	T	G	CGAGGTCCGTCCCGGATG	singleST
11973	C	G	G	G	G	G	C	C	G	T	C	C	C	G	G	G	T	G	CGGGGGCCGTCCCGGGTG	singleST
11974	C	G	G	G	G	G	C	C	G	T	C	T	T	A	G	G	T	G	CGGGGGCCGTCTTAGGTG	singleST
11977	C	G	A	G	G	T	C	C	G	T	T	C	C	G	G	A	T	G	CGAGGTCCGTTCCGGATG	singleST
12043	C	G	G	G	G	T	C	T	G	C	C	C	C	G	G	G	T	G	CGGGGTCTGCCCCGGGTG	singleST
12085	C	G	G	G	G	G	G	C	G	C	C	T	C	G	G	A	T	C	CGGGGGGCGCCTCGGATC	singleST
12459	T	G	A	A	G	T	C	C	G	C	C	C	C	A	G	A	T	G	TGAAGTCCGCCCCAGATG	singleST
12492	C	G	A	A	G	T	C	C	G	T	T	C	C	A	A	A	T	G	CGAAGTCCGTTCCAAATG	singleST
12501	C	A	A	A	G	G	G	C	G	C	C	C	C	A	G	A	T	G	CAAAGGGCGCCCCAGATG	singleST
12504	C	A	G	G	G	G	C	C	G	T	T	C	C	A	G	A	T	C	CAGGGGCCGTTCCAGATC	singleST
12521	T	G	G	G	A	T	C	C	A	T	T	C	C	A	G	A	T	G	TGGGATCCATTCCAGATG	singleST
12528	T	A	G	G	G	G	C	C	G	T	C	T	C	A	G	G	T	G	TAGGGGCCGTCTCAGGTG	singleST
12543	C	G	G	G	G	T	G	C	G	A	C	C	C	A	G	A	T	G	CGGGGTGCGACCCAGATG	singleST
12548	C	A	G	G	G	T	C	T	G	T	C	C	C	A	G	A	C	G	CAGGGTCTGTCCCAGACG	singleST
12896	C	G	A	G	G	G	C	C	G	T	C	T	T	G	G	A	T	G	CGAGGGCCGTCTTGGATG	singleST
12972	C	A	G	G	G	T	C	C	G	C	C	C	C	G	G	A	C	G	CAGGGTCCGCCCCGGACG	singleST
12976	C	A	G	G	G	T	G	C	G	C	C	T	C	A	G	A	T	G	CAGGGTGCGCCTCAGATG	singleST
12977	C	A	G	G	G	T	C	C	G	T	C	T	C	A	G	A	C	G	CAGGGTCCGTCTCAGACG	singleST
13309	T	G	G	G	G	G	C	C	G	C	C	T	C	A	G	A	C	G	TGGGGGCCGCCTCAGACG	singleST
13530	T	G	G	G	G	T	C	T	G	T	C	T	C	A	G	G	T	G	TGGGGTCTGTCTCAGGTG	singleST
13535	C	A	A	G	G	G	G	C	G	C	C	C	C	A	G	A	T	G	CAAGGGGCGCCCCAGATG	singleST
13540	C	G	G	G	A	T	C	C	A	T	T	C	C	A	G	A	T	C	CGGGATCCATTCCAGATC	singleST
13544	C	A	G	G	G	G	C	C	G	T	C	T	C	G	G	A	T	G	CAGGGGCCGTCTCGGATG	singleST
13549	T	A	G	G	G	T	C	C	A	T	T	C	C	A	G	A	T	C	TAGGGTCCATTCCAGATC	singleST
13553	T	G	G	G	G	G	C	C	G	C	C	T	C	G	G	G	T	G	TGGGGGCCGCCTCGGGTG	singleST
13557	T	G	G	G	G	T	C	T	G	T	C	T	C	G	G	G	T	C	TGGGGTCTGTCTCGGGTC	singleST
13558	C	G	G	G	G	G	C	T	G	C	C	C	C	G	G	A	T	G	CGGGGGCTGCCCCGGATG	singleST
13757	C	G	G	G	G	T	C	C	G	T	C	T	T	A	G	A	T	C	CGGGGTCCGTCTTAGATC	singleST
13765	C	G	A	A	G	T	C	C	G	C	C	C	C	A	G	G	T	G	CGAAGTCCGCCCCAGGTG	singleST
13771	C	A	G	G	G	G	C	C	G	T	C	C	C	A	G	A	T	A	CAGGGGCCGTCCCAGATA	singleST
13822	T	G	G	G	G	T	G	C	G	T	C	C	C	A	G	A	T	G	TGGGGTGCGTCCCAGATG	singleST
13824	C	G	G	G	G	G	C	C	G	C	C	T	T	G	G	A	T	G	CGGGGGCCGCCTTGGATG	singleST
13826	C	A	G	G	G	T	C	C	G	T	T	T	T	G	G	A	T	G	CAGGGTCCGTTTTGGATG	singleST
13835	C	G	G	G	G	T	C	C	G	T	T	T	C	G	G	G	T	C	CGGGGTCCGTTTCGGGTC	singleST
13916	C	G	G	G	G	T	G	C	G	C	C	T	T	G	G	A	C	C	CGGGGTGCGCCTTGGACC	singleST
13934	C	A	A	A	G	T	C	C	G	T	C	C	C	A	G	A	T	G	CAAAGTCCGTCCCAGATG	singleST
13952	T	G	G	G	G	G	C	C	G	C	C	C	T	G	G	A	T	G	TGGGGGCCGCCCTGGATG	singleST
13954	T	G	G	G	G	G	C	C	G	C	T	C	C	A	G	A	C	G	TGGGGGCCGCTCCAGACG	singleST
13961	C	G	A	G	A	T	C	C	G	T	C	C	C	A	G	A	T	G	CGAGATCCGTCCCAGATG	singleST
13968	T	G	G	G	G	G	C	C	G	T	C	T	C	A	G	A	C	G	TGGGGGCCGTCTCAGACG	singleST
13969	T	G	A	A	G	T	C	C	G	T	T	C	C	A	G	A	T	C	TGAAGTCCGTTCCAGATC	singleST
14104	C	G	A	A	G	T	C	C	G	T	C	T	C	A	G	A	T	G	CGAAGTCCGTCTCAGATG	singleST
14106	C	G	G	G	G	G	C	C	G	C	C	C	C	A	A	A	T	G	CGGGGGCCGCCCCAAATG	singleST
14309	C	A	G	G	G	T	C	C	G	T	C	T	C	G	G	A	T	C	CAGGGTCCGTCTCGGATC	singleST
14311	T	A	G	G	G	T	C	T	G	T	T	T	C	G	G	G	T	G	TAGGGTCTGTTTCGGGTG	singleST
14312	C	G	G	G	G	G	C	T	G	T	C	C	C	A	G	G	T	C	CGGGGGCTGTCCCAGGTC	singleST
14343	T	G	G	G	G	T	C	G	G	T	C	C	C	A	G	A	T	C	TGGGGTCGGTCCCAGATC	singleST
14392	C	G	G	G	G	T	C	C	G	T	T	T	C	G	G	A	T	G	CGGGGTCCGTTTCGGATG	singleST
14395	T	G	G	G	G	T	C	C	A	T	T	T	T	G	G	A	T	C	TGGGGTCCATTTTGGATC	singleST
14417	T	G	G	G	G	G	C	C	G	T	C	T	C	G	G	A	C	G	TGGGGGCCGTCTCGGACG	singleST
14423	C	A	G	G	G	T	G	C	G	C	C	C	C	G	G	A	T	G	CAGGGTGCGCCCCGGATG	singleST
14428	C	A	G	G	G	G	C	C	G	T	C	T	C	A	G	A	C	G	CAGGGGCCGTCTCAGACG	singleST
14466	C	G	G	G	G	G	C	C	A	T	T	T	C	G	G	A	C	G	CGGGGGCCATTTCGGACG	singleST
14473	C	G	G	G	G	G	C	C	G	C	T	C	C	A	G	G	T	G	CGGGGGCCGCTCCAGGTG	singleST
14563	C	G	G	G	G	T	G	C	G	T	C	C	C	A	G	A	T	G	CGGGGTGCGTCCCAGATG	singleST
14584	C	A	G	G	G	G	C	C	G	T	T	T	C	A	G	G	T	G	CAGGGGCCGTTTCAGGTG	singleST
14585	T	G	G	G	G	G	G	C	G	C	C	C	C	G	G	G	T	G	TGGGGGGCGCCCCGGGTG	singleST
14587	T	A	G	G	G	G	C	T	G	T	C	C	C	A	G	A	T	G	TAGGGGCTGTCCCAGATG	singleST
14588	C	G	A	A	G	T	C	T	G	T	C	C	C	A	G	A	C	G	CGAAGTCTGTCCCAGACG	singleST
14591	C	G	G	G	G	G	C	C	G	T	C	C	C	A	G	A	C	G	CGGGGGCCGTCCCAGACG	singleST
14592	C	G	G	G	G	G	C	T	G	T	C	C	C	G	G	A	C	G	CGGGGGCTGTCCCGGACG	singleST
14593	C	G	G	G	G	G	C	T	G	T	C	C	C	A	A	A	T	C	CGGGGGCTGTCCCAAATC	singleST
14594	C	G	G	G	G	G	C	T	G	T	C	C	C	A	A	A	T	G	CGGGGGCTGTCCCAAATG	singleST
14595	C	G	G	G	G	G	C	C	G	C	T	T	C	G	G	A	C	G	CGGGGGCCGCTTCGGACG	singleST
14599	C	G	G	G	G	T	C	T	G	T	C	C	C	G	G	A	C	G	CGGGGTCTGTCCCGGACG	singleST
14600	C	G	G	G	G	T	C	T	G	T	C	C	C	A	G	G	T	A	CGGGGTCTGTCCCAGGTA	singleST
14603	C	G	G	G	G	T	G	C	G	C	C	C	C	A	A	G	T	G	CGGGGTGCGCCCCAAGTG	singleST
14605	C	G	G	G	G	T	C	C	G	C	T	T	C	A	G	A	C	G	CGGGGTCCGCTTCAGACG	singleST
14606	C	G	G	G	G	T	C	C	G	C	T	C	T	G	G	G	T	G	CGGGGTCCGCTCTGGGTG	singleST
14607	C	G	G	G	G	T	C	C	G	C	T	T	C	G	G	A	T	G	CGGGGTCCGCTTCGGATG	singleST
14613	C	G	G	G	G	T	G	C	G	C	C	C	C	A	A	A	C	C	CGGGGTGCGCCCCAAACC	singleST
14693	C	G	G	G	G	G	G	C	G	T	C	C	C	A	G	A	T	G	CGGGGGGCGTCCCAGATG	singleST
14703	C	G	G	G	G	G	C	C	G	T	T	C	C	A	G	A	T	C	CGGGGGCCGTTCCAGATC	singleST
14787	C	A	G	G	G	G	C	T	G	T	T	C	C	A	G	A	T	G	CAGGGGCTGTTCCAGATG	singleST
14794	C	G	G	G	G	G	C	C	G	C	C	C	C	A	A	A	T	C	CGGGGGCCGCCCCAAATC	singleST
14796	C	A	G	G	G	G	C	C	G	C	C	C	C	A	G	A	C	C	CAGGGGCCGCCCCAGACC	singleST
14949	T	G	G	G	G	T	C	C	G	T	T	C	C	G	G	A	T	G	TGGGGTCCGTTCCGGATG	singleST
14952	T	G	A	G	G	T	C	C	G	C	C	C	C	A	G	A	T	G	TGAGGTCCGCCCCAGATG	singleST
15094	C	G	G	G	G	T	C	C	G	T	T	C	T	G	G	G	T	G	CGGGGTCCGTTCTGGGTG	singleST
15184	C	G	G	G	G	T	C	C	A	T	T	C	C	A	A	A	T	G	CGGGGTCCATTCCAAATG	singleST
15219	C	G	G	G	G	T	G	C	G	C	C	C	C	G	G	A	T	G	CGGGGTGCGCCCCGGATG	singleST
15224	C	G	G	G	G	G	C	C	G	T	T	T	T	G	G	G	T	C	CGGGGGCCGTTTTGGGTC	singleST
15239	T	G	A	G	G	T	C	C	A	T	T	C	C	A	G	A	T	C	TGAGGTCCATTCCAGATC	singleST
15244	T	G	G	G	G	G	C	T	G	T	C	T	C	A	G	A	T	G	TGGGGGCTGTCTCAGATG	singleST
15249	C	G	G	G	G	G	C	C	A	T	T	C	C	G	G	A	T	C	CGGGGGCCATTCCGGATC	singleST
15256	T	G	A	G	G	T	G	C	G	C	C	C	C	A	A	A	T	G	TGAGGTGCGCCCCAAATG	singleST
15264	C	G	G	G	G	T	C	C	A	T	T	C	C	A	G	A	T	G	CGGGGTCCATTCCAGATG	singleST
15269	T	G	G	G	G	G	C	C	G	T	C	C	C	G	A	A	T	G	TGGGGGCCGTCCCGAATG	singleST
15279	C	A	A	G	G	T	C	C	G	T	C	C	C	A	G	A	T	C	CAAGGTCCGTCCCAGATC	singleST
15376	T	G	G	G	G	G	C	T	G	T	C	T	T	G	G	A	T	G	TGGGGGCTGTCTTGGATG	singleST
15431	C	G	A	G	G	G	C	C	G	C	C	T	C	G	G	A	C	G	CGAGGGCCGCCTCGGACG	singleST
15434	C	G	G	G	A	T	C	C	G	T	C	C	C	A	G	A	T	G	CGGGATCCGTCCCAGATG	singleST
15437	C	G	G	G	A	T	C	T	G	T	C	C	C	G	G	A	T	G	CGGGATCTGTCCCGGATG	singleST
15439	T	G	A	G	G	T	C	T	G	T	C	C	C	A	G	A	T	G	TGAGGTCTGTCCCAGATG	singleST
15443	C	G	G	G	G	T	C	C	G	C	C	C	C	G	A	A	C	G	CGGGGTCCGCCCCGAACG	singleST
15444	C	G	G	G	G	G	C	C	G	C	C	C	T	A	G	A	C	G	CGGGGGCCGCCCTAGACG	singleST
15545	C	G	G	G	G	T	C	C	A	T	T	C	C	A	G	G	T	C	CGGGGTCCATTCCAGGTC	singleST
15571	C	A	G	G	G	G	C	C	G	C	T	T	C	G	G	A	C	G	CAGGGGCCGCTTCGGACG	singleST
15574	T	G	G	G	G	T	C	T	G	T	C	C	T	G	A	A	T	G	TGGGGTCTGTCCTGAATG	singleST
15608	T	G	A	A	G	T	C	T	G	T	C	C	C	A	G	A	T	G	TGAAGTCTGTCCCAGATG	singleST
15610	C	A	G	G	G	G	C	C	G	C	C	C	C	A	G	G	T	G	CAGGGGCCGCCCCAGGTG	singleST
15638	C	A	A	A	G	T	C	C	G	C	C	C	C	A	G	G	T	G	CAAAGTCCGCCCCAGGTG	singleST
15649	C	A	G	G	G	T	G	C	G	C	C	C	C	A	G	A	C	G	CAGGGTGCGCCCCAGACG	singleST
15657	C	G	G	G	G	T	C	T	G	T	C	C	C	A	A	A	C	C	CGGGGTCTGTCCCAAACC	singleST
15670	C	G	G	G	G	G	G	C	G	C	C	C	C	A	A	G	T	G	CGGGGGGCGCCCCAAGTG	singleST
15671	C	G	G	G	G	T	C	C	G	C	C	C	C	A	A	G	T	G	CGGGGTCCGCCCCAAGTG	singleST
15676	C	G	A	A	G	T	C	T	G	T	C	C	T	G	G	A	T	G	CGAAGTCTGTCCTGGATG	singleST
15809	T	G	G	G	G	G	C	C	G	T	C	T	C	G	G	A	T	C	TGGGGGCCGTCTCGGATC	singleST
15814	C	G	A	G	G	G	C	C	G	C	C	C	C	G	G	A	T	G	CGAGGGCCGCCCCGGATG	singleST
15815	C	G	G	G	G	T	C	C	G	C	T	T	T	A	G	A	T	G	CGGGGTCCGCTTTAGATG	singleST
15817	T	G	G	G	G	T	C	T	G	T	C	C	T	G	G	A	T	G	TGGGGTCTGTCCTGGATG	singleST
15821	C	A	G	G	G	T	C	C	G	T	T	T	T	A	G	G	T	C	CAGGGTCCGTTTTAGGTC	singleST
15823	T	G	G	G	G	T	C	C	G	T	T	C	C	A	A	A	T	C	TGGGGTCCGTTCCAAATC	singleST
15825	C	G	G	G	G	T	C	C	G	T	C	C	C	A	G	G	T	C	CGGGGTCCGTCCCAGGTC	singleST
15946	T	G	G	G	G	T	G	C	G	C	C	T	T	G	G	A	T	G	TGGGGTGCGCCTTGGATG	singleST
15965	T	G	G	G	G	G	G	C	G	C	C	C	C	A	G	G	T	C	TGGGGGGCGCCCCAGGTC	singleST
15966	C	G	G	G	G	G	C	C	G	C	T	C	C	A	G	A	C	C	CGGGGGCCGCTCCAGACC	singleST
15984	C	G	G	G	G	G	C	C	G	T	C	T	C	A	G	A	C	G	CGGGGGCCGTCTCAGACG	singleST
15985	C	G	G	G	A	T	C	C	G	T	C	C	C	A	A	A	T	G	CGGGATCCGTCCCAAATG	singleST
16048	T	G	G	G	G	T	C	C	G	T	C	T	T	G	G	A	T	C	TGGGGTCCGTCTTGGATC	singleST
16060	C	G	A	G	G	T	C	C	G	T	C	C	C	A	A	A	T	G	CGAGGTCCGTCCCAAATG	singleST
16120	C	G	G	G	A	T	C	C	G	T	C	T	T	G	G	A	T	G	CGGGATCCGTCTTGGATG	singleST
16133	T	A	G	G	G	G	G	C	G	C	C	C	C	A	G	A	T	G	TAGGGGGCGCCCCAGATG	singleST
16139	C	A	G	G	G	G	C	T	G	T	C	C	C	A	G	A	T	G	CAGGGGCTGTCCCAGATG	singleST
16141	T	G	G	G	G	G	C	C	G	T	C	T	C	G	G	G	T	G	TGGGGGCCGTCTCGGGTG	singleST
16144	C	A	G	G	G	G	G	C	G	C	C	C	C	A	G	A	T	C	CAGGGGGCGCCCCAGATC	singleST
16146	C	G	G	G	G	T	G	C	G	C	C	C	C	G	G	A	C	G	CGGGGTGCGCCCCGGACG	singleST
16156	C	G	G	G	G	G	C	C	G	C	C	C	C	G	A	A	T	G	CGGGGGCCGCCCCGAATG	singleST
16159	C	G	G	G	G	G	C	T	G	T	C	T	T	G	G	G	T	G	CGGGGGCTGTCTTGGGTG	singleST
16188	C	G	G	G	G	T	C	T	G	T	T	T	C	G	G	G	T	G	CGGGGTCTGTTTCGGGTG	singleST
16189	C	G	G	G	G	T	C	T	G	T	C	C	C	G	A	A	T	C	CGGGGTCTGTCCCGAATC	singleST
16229	C	G	G	G	G	G	C	C	G	C	T	T	C	A	G	A	T	G	CGGGGGCCGCTTCAGATG	singleST
16263	C	G	G	G	G	C	C	C	G	C	C	C	C	A	G	A	T	A	CGGGGCCCGCCCCAGATA	singleST
16279	T	G	G	G	G	T	C	C	G	T	C	C	T	G	G	A	T	G	TGGGGTCCGTCCTGGATG	singleST
16298	C	G	G	G	G	T	G	C	G	C	C	C	C	A	A	A	C	G	CGGGGTGCGCCCCAAACG	singleST
16300	T	G	G	G	G	T	C	C	A	T	C	C	C	A	G	A	T	C	TGGGGTCCATCCCAGATC	singleST
16302	T	G	G	G	A	T	C	T	G	T	C	T	C	A	G	A	T	C	TGGGATCTGTCTCAGATC	singleST
16307	C	G	A	G	G	T	G	C	G	C	C	C	C	A	G	G	T	G	CGAGGTGCGCCCCAGGTG	singleST
16314	C	A	G	G	G	G	C	T	G	T	C	T	T	G	G	A	T	G	CAGGGGCTGTCTTGGATG	singleST
16316	C	G	G	G	G	T	G	C	G	C	C	C	T	G	G	G	T	G	CGGGGTGCGCCCTGGGTG	singleST
16332	C	G	G	A	G	T	C	C	G	C	C	C	C	A	G	G	T	G	CGGAGTCCGCCCCAGGTG	singleST
16349	T	G	G	G	G	G	G	C	G	T	C	C	C	A	G	G	T	G	TGGGGGGCGTCCCAGGTG	singleST
16351	C	G	A	A	G	T	G	C	G	C	C	C	T	G	G	G	T	G	CGAAGTGCGCCCTGGGTG	singleST
16354	C	G	G	G	G	T	G	C	G	T	C	C	C	G	G	A	T	C	CGGGGTGCGTCCCGGATC	singleST
16360	T	G	G	G	G	G	C	C	G	C	C	C	C	A	A	G	T	G	TGGGGGCCGCCCCAAGTG	singleST
16361	C	G	G	G	G	T	C	C	G	C	C	C	C	G	G	A	C	C	CGGGGTCCGCCCCGGACC	singleST
16363	C	G	A	A	G	T	C	C	G	T	C	C	C	G	G	G	T	C	CGAAGTCCGTCCCGGGTC	singleST
16371	C	G	G	G	G	T	G	C	G	C	C	C	C	G	G	G	T	C	CGGGGTGCGCCCCGGGTC	singleST
16462	T	G	G	G	A	T	C	C	A	T	T	C	C	G	G	A	T	C	TGGGATCCATTCCGGATC	singleST
16512	T	G	G	G	G	T	C	C	A	T	T	C	C	G	G	A	C	C	TGGGGTCCATTCCGGACC	singleST
16551	T	G	G	G	G	T	C	C	G	T	T	T	T	G	G	A	T	C	TGGGGTCCGTTTTGGATC	singleST
16638	T	G	G	G	A	T	C	C	A	T	T	C	C	A	G	A	C	C	TGGGATCCATTCCAGACC	singleST
16666	T	G	G	G	G	G	C	T	G	T	C	C	C	A	G	G	T	G	TGGGGGCTGTCCCAGGTG	singleST
16674	C	G	G	G	G	G	C	C	G	T	C	T	T	G	G	A	T	G	CGGGGGCCGTCTTGGATG	singleST
16696	C	G	G	G	G	G	C	C	G	C	T	C	C	G	G	G	T	G	CGGGGGCCGCTCCGGGTG	singleST
16698	T	G	G	G	A	T	C	T	G	T	T	C	C	A	G	A	T	C	TGGGATCTGTTCCAGATC	singleST
16699	T	G	G	G	G	G	C	C	A	T	T	C	C	A	G	A	T	G	TGGGGGCCATTCCAGATG	singleST
16702	C	G	A	A	G	T	C	T	G	T	C	T	C	A	G	A	T	G	CGAAGTCTGTCTCAGATG	singleST
16705	C	A	G	G	G	G	G	C	G	C	C	C	C	A	G	G	T	G	CAGGGGGCGCCCCAGGTG	singleST
16735	C	G	G	G	G	G	C	T	G	T	C	C	C	A	G	A	T	A	CGGGGGCTGTCCCAGATA	singleST
16755	C	G	A	G	G	T	C	C	G	T	T	C	C	A	A	G	T	C	CGAGGTCCGTTCCAAGTC	singleST
16766	C	A	G	G	G	G	C	T	G	T	C	C	C	G	G	A	T	C	CAGGGGCTGTCCCGGATC	singleST
16767	C	G	A	A	G	T	C	C	G	T	C	C	C	A	A	A	T	G	CGAAGTCCGTCCCAAATG	singleST
16790	T	G	G	G	G	T	G	T	G	C	C	C	C	A	G	G	T	G	TGGGGTGTGCCCCAGGTG	singleST
16799	C	A	G	G	G	T	C	C	G	T	C	C	C	G	G	A	T	C	CAGGGTCCGTCCCGGATC	singleST
16800	C	G	G	G	G	G	C	C	G	T	C	C	C	A	A	A	T	C	CGGGGGCCGTCCCAAATC	singleST
16801	C	G	G	G	G	T	C	C	G	T	C	C	C	A	A	G	T	G	CGGGGTCCGTCCCAAGTG	singleST
16812	C	G	G	G	G	G	C	T	G	T	T	T	C	A	G	A	T	C	CGGGGGCTGTTTCAGATC	singleST
16820	C	A	G	G	G	G	C	C	G	C	C	T	C	G	G	A	T	C	CAGGGGCCGCCTCGGATC	singleST
16849	C	G	G	G	G	T	C	C	G	T	T	C	C	A	A	A	T	C	CGGGGTCCGTTCCAAATC	singleST
16870	T	G	G	A	G	T	C	T	G	T	C	C	C	A	G	A	T	G	TGGAGTCTGTCCCAGATG	singleST
16926	C	G	G	G	G	T	C	C	G	T	T	T	T	G	G	A	C	C	CGGGGTCCGTTTTGGACC	singleST
16944	T	G	G	G	G	T	C	C	G	T	T	T	C	A	G	G	T	G	TGGGGTCCGTTTCAGGTG	singleST
16988	C	A	G	G	G	T	C	C	G	T	C	C	C	G	G	G	T	C	CAGGGTCCGTCCCGGGTC	singleST
16989	C	G	A	G	G	T	G	C	G	C	C	C	C	A	G	A	T	G	CGAGGTGCGCCCCAGATG	singleST
16990	T	G	G	G	G	G	C	C	G	T	C	C	C	G	G	A	T	C	TGGGGGCCGTCCCGGATC	singleST
16998	C	A	G	G	G	T	C	C	A	T	T	C	C	G	G	A	T	C	CAGGGTCCATTCCGGATC	singleST
16999	T	G	G	G	G	G	C	T	G	T	C	C	C	A	G	A	T	C	TGGGGGCTGTCCCAGATC	singleST
17032	T	G	G	G	G	T	C	C	A	T	T	T	T	A	G	A	T	C	TGGGGTCCATTTTAGATC	singleST
17040	C	G	G	G	G	T	C	C	G	C	C	C	C	G	G	G	T	C	CGGGGTCCGCCCCGGGTC	singleST
17042	C	G	G	G	G	T	C	C	G	C	T	C	C	A	G	A	C	C	CGGGGTCCGCTCCAGACC	singleST
17043	C	A	G	G	G	T	G	C	G	C	C	T	C	G	G	G	T	G	CAGGGTGCGCCTCGGGTG	singleST
17044	C	A	G	G	G	T	C	C	G	T	C	T	C	G	G	G	T	G	CAGGGTCCGTCTCGGGTG	singleST
17045	T	G	G	G	G	T	C	T	G	C	C	T	C	A	G	A	T	G	TGGGGTCTGCCTCAGATG	singleST
17056	T	G	G	G	G	T	C	T	G	C	T	T	C	A	G	G	T	G	TGGGGTCTGCTTCAGGTG	singleST
17083	C	G	G	G	G	G	G	C	G	C	C	T	T	G	G	A	T	G	CGGGGGGCGCCTTGGATG	singleST
17497	T	G	G	G	G	G	C	T	G	C	C	T	C	A	G	A	T	G	TGGGGGCTGCCTCAGATG	singleST
17504	C	G	G	G	C	T	C	C	G	T	C	C	C	A	A	A	T	G	CGGGCTCCGTCCCAAATG	singleST
17523	T	G	G	G	G	G	G	T	G	C	C	C	C	A	G	A	T	G	TGGGGGGTGCCCCAGATG	singleST
17535	C	G	G	G	G	T	C	C	G	C	C	T	C	G	G	G	T	C	CGGGGTCCGCCTCGGGTC	singleST
17537	C	G	G	G	G	T	C	C	G	C	C	T	T	G	G	G	T	C	CGGGGTCCGCCTTGGGTC	singleST
17539	T	G	G	G	G	T	C	T	G	T	C	C	T	G	A	A	T	C	TGGGGTCTGTCCTGAATC	singleST
17541	C	A	G	G	G	T	C	C	G	T	T	T	T	G	G	G	T	C	CAGGGTCCGTTTTGGGTC	singleST
17546	T	A	G	G	G	G	C	C	G	T	C	C	C	A	G	G	T	G	TAGGGGCCGTCCCAGGTG	singleST
17547	T	A	G	G	G	G	C	C	G	T	C	C	C	A	G	A	T	C	TAGGGGCCGTCCCAGATC	singleST
17551	C	G	G	G	G	T	C	T	G	T	C	T	C	G	A	A	T	G	CGGGGTCTGTCTCGAATG	singleST
17556	T	G	G	G	A	T	C	C	G	T	T	C	C	A	G	A	T	G	TGGGATCCGTTCCAGATG	singleST
17562	T	G	G	G	G	G	C	C	G	C	C	T	T	G	G	A	T	G	TGGGGGCCGCCTTGGATG	singleST
17606	T	G	G	G	G	T	C	C	A	T	T	C	C	G	G	G	T	C	TGGGGTCCATTCCGGGTC	singleST
17643	T	G	G	G	A	T	C	C	G	T	C	C	C	A	G	A	T	C	TGGGATCCGTCCCAGATC	singleST
17672	C	G	G	G	G	G	G	C	G	C	C	T	C	A	G	G	T	G	CGGGGGGCGCCTCAGGTG	singleST
17723	C	G	G	G	G	T	C	T	G	T	C	C	C	A	G	G	C	G	CGGGGTCTGTCCCAGGCG	singleST
17735	C	G	A	A	G	T	C	C	G	C	C	C	C	A	G	A	C	G	CGAAGTCCGCCCCAGACG	singleST
17827	T	G	G	G	A	T	C	C	G	T	T	T	C	G	G	A	T	C	TGGGATCCGTTTCGGATC	singleST
17828	C	G	G	G	G	G	C	T	G	T	C	T	C	G	G	A	C	G	CGGGGGCTGTCTCGGACG	singleST
17829	T	G	G	G	G	G	C	C	A	T	T	C	C	A	G	G	T	C	TGGGGGCCATTCCAGGTC	singleST
17831	T	G	G	G	G	T	G	C	G	C	C	C	T	G	G	A	T	G	TGGGGTGCGCCCTGGATG	singleST
17832	C	G	A	G	G	G	C	C	G	C	C	C	C	G	G	G	T	G	CGAGGGCCGCCCCGGGTG	singleST
17833	C	A	A	A	G	T	C	C	G	C	C	C	C	G	G	G	T	G	CAAAGTCCGCCCCGGGTG	singleST
17834	C	G	G	G	G	T	G	T	G	T	C	C	C	A	G	G	T	G	CGGGGTGTGTCCCAGGTG	singleST
17837	T	G	G	G	A	T	C	C	G	T	T	C	C	G	G	A	T	C	TGGGATCCGTTCCGGATC	singleST
17948	C	G	G	G	G	T	C	C	A	T	T	C	C	G	G	A	T	C	CGGGGTCCATTCCGGATC	singleST
