# Supplementary material for: Mini-Multilocus Sequence Typing Scheme for the Global Population of Neisseria gonorrhoeae
Source: Int J Mol Sci. 2024 May 26;25(11):5781. doi: 10.3390/ijms25115781 (PMC11171571; doi:10.3390/ijms25115781)
Supplement: Supplementary file 1 [file ijms-25-05781-s001.zip › Table_S1.xlsx]

## Sheet: Table S1. MLST genogroups
Table S1. Mini-MLST nucleotide profiles and the obtained genogroups, including the frequency of occurrence of the sequence types in the world population (%) and in the associated genogroup (if available).
MLST			Number of isolates (Total)		Number of isolates (Group)		Number of STs in the group
Sequence type	Genogroup	Nucleotide profile	Value	Percent	Value	Percent
1901	1901	CAGGGGCCGTCCCAGATG	2475	11.5643	2632	94.035	59
6814		CAGGGGCCGTCCCAGATG	1	0.00467246		0.0379939
9365		CAGGGGCCGTCCCAGATG	57	0.26633		2.16565
9751		CAGGGGCCGTCCCAGATG	1	0.00467246		0.0379939
10312		CAGGGGCCGTCCCAGATG	14	0.0654144		0.531915
10315		CAGGGGCCGTCCCAGATG	1	0.00467246		0.0379939
10884		CAGGGGCCGTCCCAGATG	1	0.00467246		0.0379939
10885		CAGGGGCCGTCCCAGATG	1	0.00467246		0.0379939
10886		CAGGGGCCGTCCCAGATG	1	0.00467246		0.0379939
10887		CAGGGGCCGTCCCAGATG	1	0.00467246		0.0379939
10888		CAGGGGCCGTCCCAGATG	1	0.00467246		0.0379939
10889		CAGGGGCCGTCCCAGATG	1	0.00467246		0.0379939
10890		CAGGGGCCGTCCCAGATG	2	0.00934492		0.0759878
10891		CAGGGGCCGTCCCAGATG	2	0.00934492		0.0759878
10892		CAGGGGCCGTCCCAGATG	1	0.00467246		0.0379939
10894		CAGGGGCCGTCCCAGATG	1	0.00467246		0.0379939
10896		CAGGGGCCGTCCCAGATG	1	0.00467246		0.0379939
10897		CAGGGGCCGTCCCAGATG	1	0.00467246		0.0379939
10898		CAGGGGCCGTCCCAGATG	1	0.00467246		0.0379939
11107		CAGGGGCCGTCCCAGATG	5	0.0233623		0.18997
11232		CAGGGGCCGTCCCAGATG	1	0.00467246		0.0379939
11427		CAGGGGCCGTCCCAGATG	3	0.0140174		0.113982
11992		CAGGGGCCGTCCCAGATG	2	0.00934492		0.0759878
12088		CAGGGGCCGTCCCAGATG	1	0.00467246		0.0379939
12517		CAGGGGCCGTCCCAGATG	3	0.0140174		0.113982
12519		CAGGGGCCGTCCCAGATG	1	0.00467246		0.0379939
12530		CAGGGGCCGTCCCAGATG	3	0.0140174		0.113982
12534		CAGGGGCCGTCCCAGATG	1	0.00467246		0.0379939
12538		CAGGGGCCGTCCCAGATG	1	0.00467246		0.0379939
12539		CAGGGGCCGTCCCAGATG	1	0.00467246		0.0379939
12540		CAGGGGCCGTCCCAGATG	1	0.00467246		0.0379939
12541		CAGGGGCCGTCCCAGATG	1	0.00467246		0.0379939
12542		CAGGGGCCGTCCCAGATG	2	0.00934492		0.0759878
12544		CAGGGGCCGTCCCAGATG	1	0.00467246		0.0379939
13589		CAGGGGCCGTCCCAGATG	1	0.00467246		0.0379939
13590		CAGGGGCCGTCCCAGATG	2	0.00934492		0.0759878
13592		CAGGGGCCGTCCCAGATG	8	0.0373797		0.303951
13616		CAGGGGCCGTCCCAGATG	2	0.00934492		0.0759878
13759		CAGGGGCCGTCCCAGATG	1	0.00467246		0.0379939
13772		CAGGGGCCGTCCCAGATG	1	0.00467246		0.0379939
13830		CAGGGGCCGTCCCAGATG	1	0.00467246		0.0379939
13833		CAGGGGCCGTCCCAGATG	1	0.00467246		0.0379939
13843		CAGGGGCCGTCCCAGATG	4	0.0186898		0.151976
13845		CAGGGGCCGTCCCAGATG	2	0.00934492		0.0759878
13963		CAGGGGCCGTCCCAGATG	1	0.00467246		0.0379939
14011		CAGGGGCCGTCCCAGATG	1	0.00467246		0.0379939
14296		CAGGGGCCGTCCCAGATG	1	0.00467246		0.0379939
14334		CAGGGGCCGTCCCAGATG	1	0.00467246		0.0379939
14336		CAGGGGCCGTCCCAGATG	1	0.00467246		0.0379939
14353		CAGGGGCCGTCCCAGATG	1	0.00467246		0.0379939
14562		CAGGGGCCGTCCCAGATG	1	0.00467246		0.0379939
14948		CAGGGGCCGTCCCAGATG	3	0.0140174		0.113982
15240		CAGGGGCCGTCCCAGATG	1	0.00467246		0.0379939
15375		CAGGGGCCGTCCCAGATG	1	0.00467246		0.0379939
15575		CAGGGGCCGTCCCAGATG	1	0.00467246		0.0379939
16260		CAGGGGCCGTCCCAGATG	1	0.00467246		0.0379939
16283		CAGGGGCCGTCCCAGATG	1	0.00467246		0.0379939
16325		CAGGGGCCGTCCCAGATG	1	0.00467246		0.0379939
17830		CAGGGGCCGTCCCAGATG	2	0.00934492		0.0759878
9363	9363	TGGGGTCCATTCCAGATC	1449	6.7704	1630	88.8957	24
11420		TGGGGTCCATTCCAGATC	50	0.233623		3.06748
11463		TGGGGTCCATTCCAGATC	78	0.364452		4.78528
11900		TGGGGTCCATTCCAGATC	1	0.00467246		0.0613497
12396		TGGGGTCCATTCCAGATC	5	0.0233623		0.306748
12535		TGGGGTCCATTCCAGATC	2	0.00934492		0.122699
14101		TGGGGTCCATTCCAGATC	3	0.0140174		0.184049
14274		TGGGGTCCATTCCAGATC	1	0.00467246		0.0613497
14339		TGGGGTCCATTCCAGATC	1	0.00467246		0.0613497
14354		TGGGGTCCATTCCAGATC	1	0.00467246		0.0613497
14367		TGGGGTCCATTCCAGATC	18	0.0841043		1.10429
14400		TGGGGTCCATTCCAGATC	1	0.00467246		0.0613497
14771		TGGGGTCCATTCCAGATC	1	0.00467246		0.0613497
15573		TGGGGTCCATTCCAGATC	6	0.0280348		0.368098
15731		TGGGGTCCATTCCAGATC	3	0.0140174		0.184049
15806		TGGGGTCCATTCCAGATC	1	0.00467246		0.0613497
16135		TGGGGTCCATTCCAGATC	1	0.00467246		0.0613497
16203		TGGGGTCCATTCCAGATC	1	0.00467246		0.0613497
16394		TGGGGTCCATTCCAGATC	1	0.00467246		0.0613497
16707		TGGGGTCCATTCCAGATC	1	0.00467246		0.0613497
16764		TGGGGTCCATTCCAGATC	2	0.00934492		0.122699
16986		TGGGGTCCATTCCAGATC	1	0.00467246		0.0613497
17605		TGGGGTCCATTCCAGATC	1	0.00467246		0.0613497
17635		TGGGGTCCATTCCAGATC	1	0.00467246		0.0613497
7363	7363	CGGGGTCCGCCCCAGATG	1336	6.24241	1433	93.231	44
7832		CGGGGTCCGCCCCAGATG	1	0.00467246		0.0697837
10243		CGGGGTCCGCCCCAGATG	1	0.00467246		0.0697837
11052		CGGGGTCCGCCCCAGATG	1	0.00467246		0.0697837
11656		CGGGGTCCGCCCCAGATG	1	0.00467246		0.0697837
11659		CGGGGTCCGCCCCAGATG	2	0.00934492		0.139567
12083		CGGGGTCCGCCCCAGATG	1	0.00467246		0.0697837
12546		CGGGGTCCGCCCCAGATG	8	0.0373797		0.558269
12906		CGGGGTCCGCCCCAGATG	2	0.00934492		0.139567
12959		CGGGGTCCGCCCCAGATG	1	0.00467246		0.0697837
13831		CGGGGTCCGCCCCAGATG	1	0.00467246		0.0697837
13844		CGGGGTCCGCCCCAGATG	29	0.135501		2.02373
14108		CGGGGTCCGCCCCAGATG	1	0.00467246		0.0697837
14283		CGGGGTCCGCCCCAGATG	1	0.00467246		0.0697837
14304		CGGGGTCCGCCCCAGATG	1	0.00467246		0.0697837
14341		CGGGGTCCGCCCCAGATG	2	0.00934492		0.139567
14346		CGGGGTCCGCCCCAGATG	1	0.00467246		0.0697837
14416		CGGGGTCCGCCCCAGATG	2	0.00934492		0.139567
14425		CGGGGTCCGCCCCAGATG	1	0.00467246		0.0697837
14569		CGGGGTCCGCCCCAGATG	1	0.00467246		0.0697837
14596		CGGGGTCCGCCCCAGATG	1	0.00467246		0.0697837
14920		CGGGGTCCGCCCCAGATG	3	0.0140174		0.209351
15252		CGGGGTCCGCCCCAGATG	1	0.00467246		0.0697837
15626		CGGGGTCCGCCCCAGATG	1	0.00467246		0.0697837
15648		CGGGGTCCGCCCCAGATG	1	0.00467246		0.0697837
15679		CGGGGTCCGCCCCAGATG	7	0.0327072		0.488486
15804		CGGGGTCCGCCCCAGATG	1	0.00467246		0.0697837
15807		CGGGGTCCGCCCCAGATG	7	0.0327072		0.488486
16234		CGGGGTCCGCCCCAGATG	2	0.00934492		0.139567
16339		CGGGGTCCGCCCCAGATG	1	0.00467246		0.0697837
16427		CGGGGTCCGCCCCAGATG	1	0.00467246		0.0697837
16987		CGGGGTCCGCCCCAGATG	1	0.00467246		0.0697837
17154		CGGGGTCCGCCCCAGATG	1	0.00467246		0.0697837
17500		CGGGGTCCGCCCCAGATG	1	0.00467246		0.0697837
17501		CGGGGTCCGCCCCAGATG	1	0.00467246		0.0697837
17503		CGGGGTCCGCCCCAGATG	1	0.00467246		0.0697837
17505		CGGGGTCCGCCCCAGATG	1	0.00467246		0.0697837
17506		CGGGGTCCGCCCCAGATG	1	0.00467246		0.0697837
17507		CGGGGTCCGCCCCAGATG	1	0.00467246		0.0697837
17508		CGGGGTCCGCCCCAGATG	1	0.00467246		0.0697837
17509		CGGGGTCCGCCCCAGATG	1	0.00467246		0.0697837
17510		CGGGGTCCGCCCCAGATG	1	0.00467246		0.0697837
17525		CGGGGTCCGCCCCAGATG	1	0.00467246		0.0697837
17836		CGGGGTCCGCCCCAGATG	1	0.00467246		0.0697837
8156	8156	CGGGGTCCGTCCCAAATG	728	3.40155	741	98.2456	7
12503		CGGGGTCCGTCCCAAATG	1	0.00467246		0.134953
14340		CGGGGTCCGTCCCAAATG	4	0.0186898		0.539811
15678		CGGGGTCCGTCCCAAATG	5	0.0233623		0.674764
16637		CGGGGTCCGTCCCAAATG	1	0.00467246		0.134953
16700		CGGGGTCCGTCCCAAATG	1	0.00467246		0.134953
16779		CGGGGTCCGTCCCAAATG	1	0.00467246		0.134953
1588	1588	CGGGGTGCGCCCCAGGTG	653	3.05112	681	95.8884	23
11966		CGGGGTGCGCCCCAGGTG	3	0.0140174		0.440529
13552		CGGGGTGCGCCCCAGGTG	1	0.00467246		0.146843
13587		CGGGGTGCGCCCCAGGTG	1	0.00467246		0.146843
13834		CGGGGTGCGCCCCAGGTG	1	0.00467246		0.146843
13972		CGGGGTGCGCCCCAGGTG	2	0.00934492		0.293686
14342		CGGGGTGCGCCCCAGGTG	1	0.00467246		0.146843
14604		CGGGGTGCGCCCCAGGTG	1	0.00467246		0.146843
14935		CGGGGTGCGCCCCAGGTG	2	0.00934492		0.293686
14937		CGGGGTGCGCCCCAGGTG	2	0.00934492		0.293686
15607		CGGGGTGCGCCCCAGGTG	1	0.00467246		0.146843
15818		CGGGGTGCGCCCCAGGTG	1	0.00467246		0.146843
15824		CGGGGTGCGCCCCAGGTG	1	0.00467246		0.146843
15893		CGGGGTGCGCCCCAGGTG	1	0.00467246		0.146843
16294		CGGGGTGCGCCCCAGGTG	1	0.00467246		0.146843
16313		CGGGGTGCGCCCCAGGTG	1	0.00467246		0.146843
16320		CGGGGTGCGCCCCAGGTG	1	0.00467246		0.146843
16501		CGGGGTGCGCCCCAGGTG	2	0.00934492		0.293686
16616		CGGGGTGCGCCCCAGGTG	1	0.00467246		0.146843
16703		CGGGGTGCGCCCCAGGTG	1	0.00467246		0.146843
17021		CGGGGTGCGCCCCAGGTG	1	0.00467246		0.146843
17524		CGGGGTGCGCCCCAGGTG	1	0.00467246		0.146843
17932		CGGGGTGCGCCCCAGGTG	1	0.00467246		0.146843
7822	7822	TGGGGGCCGTCCCAGATG	568	2.65396	578	98.2699	11
13770		TGGGGGCCGTCCCAGATG	1	0.00467246		0.17301
13777		TGGGGGCCGTCCCAGATG	1	0.00467246		0.17301
15274		TGGGGGCCGTCCCAGATG	1	0.00467246		0.17301
15374		TGGGGGCCGTCCCAGATG	1	0.00467246		0.17301
16278		TGGGGGCCGTCCCAGATG	1	0.00467246		0.17301
16414		TGGGGGCCGTCCCAGATG	1	0.00467246		0.17301
17031		TGGGGGCCGTCCCAGATG	1	0.00467246		0.17301
17431		TGGGGGCCGTCCCAGATG	1	0.00467246		0.17301
17602		TGGGGGCCGTCCCAGATG	1	0.00467246		0.17301
17604		TGGGGGCCGTCCCAGATG	1	0.00467246		0.17301
7827	7827	CGGGGTGCGCCCCAGATG	549	2.56518	612	89.7059	14
9324		CGGGGTGCGCCCCAGATG	1	0.00467246		0.163399
11995		CGGGGTGCGCCCCAGATG	2	0.00934492		0.326797
12545		CGGGGTGCGCCCCAGATG	1	0.00467246		0.163399
13143		CGGGGTGCGCCCCAGATG	18	0.0841043		2.94118
13489		CGGGGTGCGCCCCAGATG	32	0.149519		5.22876
14369		CGGGGTGCGCCCCAGATG	2	0.00934492		0.326797
14561		CGGGGTGCGCCCCAGATG	1	0.00467246		0.163399
14566		CGGGGTGCGCCCCAGATG	1	0.00467246		0.163399
15231		CGGGGTGCGCCCCAGATG	1	0.00467246		0.163399
16180		CGGGGTGCGCCCCAGATG	1	0.00467246		0.163399
16182		CGGGGTGCGCCCCAGATG	1	0.00467246		0.163399
16437		CGGGGTGCGCCCCAGATG	1	0.00467246		0.163399
16997		CGGGGTGCGCCCCAGATG	1	0.00467246		0.163399
1579	1579	CAGGGTCCGTCCCAGATG	536	2.50444	545	98.3486	9
1896		CAGGGTCCGTCCCAGATG	1	0.00467246		0.183486
12091		CAGGGTCCGTCCCAGATG	1	0.00467246		0.183486
12907		CAGGGTCCGTCCCAGATG	1	0.00467246		0.183486
13637		CAGGGTCCGTCCCAGATG	2	0.00934492		0.366972
13762		CAGGGTCCGTCCCAGATG	1	0.00467246		0.183486
14808		CAGGGTCCGTCCCAGATG	1	0.00467246		0.183486
15743		CAGGGTCCGTCCCAGATG	1	0.00467246		0.183486
16267		CAGGGTCCGTCCCAGATG	1	0.00467246		0.183486
7359	7359	CAGGGGCCGTTTTGGGTG	482	2.25213	513	93.9571	4
7825		CAGGGGCCGTTTTGGGTG	1	0.00467246		0.194932
7826		CAGGGGCCGTTTTGGGTG	29	0.135501		5.65302
13586		CAGGGGCCGTTTTGGGTG	1	0.00467246		0.194932
1599	1599	CGGGGTCTGTCCCAGATG	463	2.16335	507	91.3215	11
10934		CGGGGTCTGTCCCAGATG	9	0.0420521		1.77515
13347		CGGGGTCTGTCCCAGATG	1	0.00467246		0.197239
13965		CGGGGTCTGTCCCAGATG	1	0.00467246		0.197239
14006		CGGGGTCTGTCCCAGATG	1	0.00467246		0.197239
14313		CGGGGTCTGTCCCAGATG	1	0.00467246		0.197239
15653		CGGGGTCTGTCCCAGATG	1	0.00467246		0.197239
15680		CGGGGTCTGTCCCAGATG	26	0.121484		5.12821
16432		CGGGGTCTGTCCCAGATG	1	0.00467246		0.197239
16610		CGGGGTCTGTCCCAGATG	2	0.00934492		0.394477
17611		CGGGGTCTGTCCCAGATG	1	0.00467246		0.197239
1580	1580	TGGGGTCCGTCCCAGATC	441	2.06056	523	84.3212	20
1923		TGGGGTCCGTCCCAGATC	4	0.0186898		0.764818
11416		TGGGGTCCGTCCCAGATC	1	0.00467246		0.191205
11999		TGGGGTCCGTCCCAGATC	53	0.24764		10.1338
12037		TGGGGTCCGTCCCAGATC	1	0.00467246		0.191205
12533		TGGGGTCCGTCCCAGATC	1	0.00467246		0.191205
13773		TGGGGTCCGTCCCAGATC	1	0.00467246		0.191205
13775		TGGGGTCCGTCCCAGATC	1	0.00467246		0.191205
13776		TGGGGTCCGTCCCAGATC	1	0.00467246		0.191205
15522		TGGGGTCCGTCCCAGATC	1	0.00467246		0.191205
16306		TGGGGTCCGTCCCAGATC	1	0.00467246		0.191205
16470		TGGGGTCCGTCCCAGATC	1	0.00467246		0.191205
17029		TGGGGTCCGTCCCAGATC	1	0.00467246		0.191205
17095		TGGGGTCCGTCCCAGATC	9	0.0420521		1.72084
17102		TGGGGTCCGTCCCAGATC	1	0.00467246		0.191205
17498		TGGGGTCCGTCCCAGATC	1	0.00467246		0.191205
17526		TGGGGTCCGTCCCAGATC	1	0.00467246		0.191205
17528		TGGGGTCCGTCCCAGATC	1	0.00467246		0.191205
17530		TGGGGTCCGTCCCAGATC	1	0.00467246		0.191205
17533		TGGGGTCCGTCCCAGATC	1	0.00467246		0.191205
1583	1583	CGGGGTCCGTCCCAGATG	394	1.84095	420	93.8095	16
9361		CGGGGTCCGTCCCAGATG	1	0.00467246		0.238095
12078		CGGGGTCCGTCCCAGATG	1	0.00467246		0.238095
12242		CGGGGTCCGTCCCAGATG	1	0.00467246		0.238095
12243		CGGGGTCCGTCCCAGATG	1	0.00467246		0.238095
12246		CGGGGTCCGTCCCAGATG	2	0.00934492		0.47619
12529		CGGGGTCCGTCCCAGATG	2	0.00934492		0.47619
13409		CGGGGTCCGTCCCAGATG	1	0.00467246		0.238095
13564		CGGGGTCCGTCCCAGATG	1	0.00467246		0.238095
13828		CGGGGTCCGTCCCAGATG	1	0.00467246		0.238095
14421		CGGGGTCCGTCCCAGATG	5	0.0233623		1.19048
15271		CGGGGTCCGTCCCAGATG	1	0.00467246		0.238095
15641		CGGGGTCCGTCCCAGATG	5	0.0233623		1.19048
16265		CGGGGTCCGTCCCAGATG	2	0.00934492		0.47619
16364		CGGGGTCCGTCCCAGATG	1	0.00467246		0.238095
16697		CGGGGTCCGTCCCAGATG	1	0.00467246		0.238095
1584	1584	CGGGGTCCGTTCCAAATG	391	1.82693	410	95.3659	10
8128		CGGGGTCCGTTCCAAATG	1	0.00467246		0.243902
10242		CGGGGTCCGTTCCAAATG	1	0.00467246		0.243902
12505		CGGGGTCCGTTCCAAATG	4	0.0186898		0.97561
14110		CGGGGTCCGTTCCAAATG	1	0.00467246		0.243902
14350		CGGGGTCCGTTCCAAATG	1	0.00467246		0.243902
15447		CGGGGTCCGTTCCAAATG	1	0.00467246		0.243902
16152		CGGGGTCCGTTCCAAATG	1	0.00467246		0.243902
17485		CGGGGTCCGTTCCAAATG	8	0.0373797		1.95122
17486		CGGGGTCCGTTCCAAATG	1	0.00467246		0.243902
1893	1893	CGGGGTCTGTCCCGGATC	364	1.70078	380	95.7895	6
10893		CGGGGTCTGTCCCGGATC	1	0.00467246		0.263158
12087		CGGGGTCTGTCCCGGATC	7	0.0327072		1.84211
16162		CGGGGTCTGTCCCGGATC	6	0.0280348		1.57895
16328		CGGGGTCTGTCCCGGATC	1	0.00467246		0.263158
16330		CGGGGTCTGTCCCGGATC	1	0.00467246		0.263158
11428	11428	TGGGGGCCATTCCAGATC	364	1.70078	371	98.1132	3
13148		TGGGGGCCATTCCAGATC	3	0.0140174		0.808625
13528		TGGGGGCCATTCCAGATC	4	0.0186898		1.07817
8143	8143	CGGGGGCCGCCTCGGACG	354	1.65405	362	97.7901	6
14352		CGGGGGCCGCCTCGGACG	1	0.00467246		0.276243
15235		CGGGGGCCGCCTCGGACG	4	0.0186898		1.10497
15810		CGGGGGCCGCCTCGGACG	1	0.00467246		0.276243
15819		CGGGGGCCGCCTCGGACG	1	0.00467246		0.276243
16168		CGGGGGCCGCCTCGGACG	1	0.00467246		0.276243
1594	1594	CAGGGTCCGTTTTAGGTG	294	1.3737	599	49.0818	29
7364		CAGGGTCCGTTTTAGGTG	1	0.00467246		0.166945
8150		CAGGGTCCGTTTTAGGTG	1	0.00467246		0.166945
8394		CAGGGTCCGTTTTAGGTG	3	0.0140174		0.500835
11990		CAGGGTCCGTTTTAGGTG	253	1.18213		42.2371
11991		CAGGGTCCGTTTTAGGTG	5	0.0233623		0.834725
12086		CAGGGTCCGTTTTAGGTG	3	0.0140174		0.500835
12525		CAGGGTCCGTTTTAGGTG	4	0.0186898		0.66778
12526		CAGGGTCCGTTTTAGGTG	1	0.00467246		0.166945
12537		CAGGGTCCGTTTTAGGTG	2	0.00934492		0.33389
13582		CAGGGTCCGTTTTAGGTG	1	0.00467246		0.166945
14013		CAGGGTCCGTTTTAGGTG	1	0.00467246		0.166945
14314		CAGGGTCCGTTTTAGGTG	1	0.00467246		0.166945
15101		CAGGGTCCGTTTTAGGTG	1	0.00467246		0.166945
15263		CAGGGTCCGTTTTAGGTG	1	0.00467246		0.166945
15378		CAGGGTCCGTTTTAGGTG	1	0.00467246		0.166945
15628		CAGGGTCCGTTTTAGGTG	2	0.00934492		0.33389
15677		CAGGGTCCGTTTTAGGTG	1	0.00467246		0.166945
15816		CAGGGTCCGTTTTAGGTG	7	0.0327072		1.16861
15957		CAGGGTCCGTTTTAGGTG	1	0.00467246		0.166945
16428		CAGGGTCCGTTTTAGGTG	1	0.00467246		0.166945
16542		CAGGGTCCGTTTTAGGTG	1	0.00467246		0.166945
16636		CAGGGTCCGTTTTAGGTG	1	0.00467246		0.166945
17055		CAGGGTCCGTTTTAGGTG	1	0.00467246		0.166945
17516		CAGGGTCCGTTTTAGGTG	1	0.00467246		0.166945
17540		CAGGGTCCGTTTTAGGTG	1	0.00467246		0.166945
17543		CAGGGTCCGTTTTAGGTG	3	0.0140174		0.500835
17600		CAGGGTCCGTTTTAGGTG	1	0.00467246		0.166945
17603		CAGGGTCCGTTTTAGGTG	5	0.0233623		0.834725
8122	8122	CGAGGTCCGTTTTGGATG	261	1.21951	270	96.6667	6
8138		CGAGGTCCGTTTTGGATG	1	0.00467246		0.37037
12007		CGAGGTCCGTTTTGGATG	1	0.00467246		0.37037
14333		CGAGGTCCGTTTTGGATG	2	0.00934492		0.740741
14945		CGAGGTCCGTTTTGGATG	4	0.0186898		1.48148
15820		CGAGGTCCGTTTTGGATG	1	0.00467246		0.37037
11516	11516	CGAAGTCTGTCCCAGATC	225	1.0513	308	73.0519	5
12905		CGAAGTCTGTCCCAGATC	19	0.0887767		6.16883
13484		CGAAGTCTGTCCCAGATC	54	0.252313		17.5325
1894		CGAAGTCTGTCCCAGATC	4	0.0186898		1.2987
1924		CGAAGTCTGTCCCAGATC	6	0.0280348		1.94805
10314	10314	TGGGGGCCGTCTCGGATG	217	1.01392	221	98.19	3
15261		TGGGGGCCGTCTCGGATG	3	0.0140174		1.35747
16261		TGGGGGCCGTCTCGGATG	1	0.00467246		0.452489
1596	1596	CGGGGTCCGCCCCAGGTG	197	0.920475	214	92.0561	8
11673		CGGGGTCCGCCCCAGGTG	2	0.00934492		0.934579
11993		CGGGGTCCGCCCCAGGTG	10	0.0467246		4.6729
13829		CGGGGTCCGCCCCAGGTG	1	0.00467246		0.46729
14299		CGGGGTCCGCCCCAGGTG	1	0.00467246		0.46729
14348		CGGGGTCCGCCCCAGGTG	1	0.00467246		0.46729
16704		CGGGGTCCGCCCCAGGTG	1	0.00467246		0.46729
1179		CGGGGTCCGCCCCAGGTG	1	0.00467246		0.46729
9362	9362	TGGGGTCCATTCCGGATC	193	0.901785	196	98.4694	4
13924		TGGGGTCCATTCCGGATC	1	0.00467246		0.510204
15440		TGGGGTCCATTCCGGATC	1	0.00467246		0.510204
16227		TGGGGTCCATTCCGGATC	1	0.00467246		0.510204
1587	1587	CGGGGTCCGCCCCAGATC	171	0.798991	176	97.1591	6
11723		CGGGGTCCGCCCCAGATC	1	0.00467246		0.568182
14337		CGGGGTCCGCCCCAGATC	1	0.00467246		0.568182
14347		CGGGGTCCGCCCCAGATC	1	0.00467246		0.568182
14597		CGGGGTCCGCCCCAGATC	1	0.00467246		0.568182
16393		CGGGGTCCGCCCCAGATC	1	0.00467246		0.568182
1918	1918	CGGGGTCCGCCTCGGATC	169	0.789646	176	96.0227	6
10305		CGGGGTCCGCCTCGGATC	1	0.00467246		0.568182
12089		CGGGGTCCGCCTCGGATC	1	0.00467246		0.568182
13827		CGGGGTCCGCCTCGGATC	1	0.00467246		0.568182
15805		CGGGGTCCGCCTCGGATC	3	0.0140174		1.70455
17057		CGGGGTCCGCCTCGGATC	1	0.00467246		0.568182
8135	8135	CGGGGTCCGTTTTGGATC	165	0.770956	170	97.0588	4
11997		CGGGGTCCGTTTTGGATC	2	0.00934492		1.17647
16535		CGGGGTCCGTTTTGGATC	1	0.00467246		0.588235
17609		CGGGGTCCGTTTTGGATC	2	0.00934492		1.17647
1600	1600	TGGGGTCCGCCCCAGATG	159	0.742921	165	96.3636	4
12000		TGGGGTCCGCCCCAGATG	4	0.0186898		2.42424
14953		TGGGGTCCGCCCCAGATG	1	0.00467246		0.606061
16170		TGGGGTCCGCCCCAGATG	1	0.00467246		0.606061
7367	7367	CAGGGTCCGTCCCAGATC	141	0.658817	147	95.9184	6
13594		CAGGGTCCGTCCCAGATC	1	0.00467246		0.680272
15323		CAGGGTCCGTCCCAGATC	1	0.00467246		0.680272
16177		CAGGGTCCGTCCCAGATC	1	0.00467246		0.680272
16471		CAGGGTCCGTCCCAGATC	1	0.00467246		0.680272
17596		CAGGGTCCGTCCCAGATC	2	0.00934492		1.36054
8163	8163	CGGGGGCCGTCTTGGGTG	133	0.621437	176	75.5682	11
11975		CGGGGGCCGTCTTGGGTG	31	0.144846		17.6136
12491		CGGGGGCCGTCTTGGGTG	1	0.00467246		0.568182
12507		CGGGGGCCGTCTTGGGTG	1	0.00467246		0.568182
12508		CGGGGGCCGTCTTGGGTG	1	0.00467246		0.568182
15189		CGGGGGCCGTCTTGGGTG	1	0.00467246		0.568182
15822		CGGGGGCCGTCTTGGGTG	2	0.00934492		1.13636
16190		CGGGGGCCGTCTTGGGTG	1	0.00467246		0.568182
16436		CGGGGGCCGTCTTGGGTG	1	0.00467246		0.568182
16738		CGGGGGCCGTCTTGGGTG	3	0.0140174		1.70455
17608		CGGGGGCCGTCTTGGGTG	1	0.00467246		0.568182
11422	11422	CAGGGTCCATTCCAGATC	130	0.60742	133	97.7444	4
15577		CAGGGTCCATTCCAGATC	1	0.00467246		0.75188
16560		CAGGGTCCATTCCAGATC	1	0.00467246		0.75188
17158		CAGGGTCCATTCCAGATC	1	0.00467246		0.75188
7365	7365	TGGGGTCCGTCCCAGATG	127	0.593402	163	77.9141	11
11707		TGGGGTCCGTCCCAGATG	8	0.0373797		4.90798
11709		TGGGGTCCGTCCCAGATG	2	0.00934492		1.22699
12045		TGGGGTCCGTCCCAGATG	15	0.0700869		9.20245
12978		TGGGGTCCGTCCCAGATG	2	0.00934492		1.22699
14320		TGGGGTCCGTCCCAGATG	1	0.00467246		0.613497
14446		TGGGGTCCGTCCCAGATG	4	0.0186898		2.45399
14448		TGGGGTCCGTCCCAGATG	1	0.00467246		0.613497
15241		TGGGGTCCGTCCCAGATG	1	0.00467246		0.613497
16276		TGGGGTCCGTCCCAGATG	1	0.00467246		0.613497
16608		TGGGGTCCGTCCCAGATG	1	0.00467246		0.613497
1582	1582	CGGGGGCCGCCCCAGACG	117	0.546678	128	91.4062	9
8778		CGGGGGCCGCCCCAGACG	1	0.00467246		0.78125
10310		CGGGGGCCGCCCCAGACG	1	0.00467246		0.78125
12500		CGGGGGCCGCCCCAGACG	1	0.00467246		0.78125
13490		CGGGGGCCGCCCCAGACG	3	0.0140174		2.34375
14589		CGGGGGCCGCCCCAGACG	1	0.00467246		0.78125
15652		CGGGGGCCGCCCCAGACG	1	0.00467246		0.78125
15812		CGGGGGCCGCCCCAGACG	2	0.00934492		1.5625
16706		CGGGGGCCGCCCCAGACG	1	0.00467246		0.78125
7371	7371	CGGGGGCCGTCCCAGATG	108	0.504626	119	90.7563	6
12239		CGGGGGCCGTCCCAGATG	1	0.00467246		0.840336
13593		CGGGGGCCGTCCCAGATG	6	0.0280348		5.04202
14429		CGGGGGCCGTCCCAGATG	1	0.00467246		0.840336
15243		CGGGGGCCGTCCCAGATG	2	0.00934492		1.68067
16476		CGGGGGCCGTCCCAGATG	1	0.00467246		0.840336
1903	1903	TGGGGTCTGTCCCAGATG	106	0.495281	118	89.8305	8
11711		TGGGGTCTGTCCCAGATG	2	0.00934492		1.69492
11712		TGGGGTCTGTCCCAGATG	2	0.00934492		1.69492
12240		TGGGGTCTGTCCCAGATG	2	0.00934492		1.69492
12241		TGGGGTCTGTCCCAGATG	3	0.0140174		2.54237
15899		TGGGGTCTGTCCCAGATG	1	0.00467246		0.847458
16655		TGGGGTCTGTCCCAGATG	1	0.00467246		0.847458
16701		TGGGGTCTGTCCCAGATG	1	0.00467246		0.847458
7360	7360	CAGGGGCCGCCCCAGATG	92	0.429866	95	96.8421	3
11195		CAGGGGCCGCCCCAGATG	2	0.00934492		2.10526
15637		CAGGGGCCGCCCCAGATG	1	0.00467246		1.05263
1892	1892	CGGGGTCCGTTTTGGGTC	91	0.425194	100	91	8
11174		CGGGGTCCGTTTTGGGTC	1	0.00467246		1
13585		CGGGGTCCGTTTTGGGTC	1	0.00467246		1
13923		CGGGGTCCGTTTTGGGTC	3	0.0140174		3
13967		CGGGGTCCGTTTTGGGTC	1	0.00467246		1
14295		CGGGGTCCGTTTTGGGTC	1	0.00467246		1
14310		CGGGGTCCGTTTTGGGTC	1	0.00467246		1
16418		CGGGGTCCGTTTTGGGTC	1	0.00467246		1
8126	8126	TGGGGTCCGCCCCAGATC	91	0.425194	95	95.7895	3
12981		TGGGGTCCGCCCCAGATC	2	0.00934492		2.10526
16639		TGGGGTCCGCCCCAGATC	2	0.00934492		2.10526
1590	1590	TGGGGTCCGCCTCAGATG	87	0.406504	140	62.1429	6
7362		TGGGGTCCGCCTCAGATG	1	0.00467246		0.714286
7366		TGGGGTCCGCCTCAGATG	3	0.0140174		2.14286
13556		TGGGGTCCGCCTCAGATG	1	0.00467246		0.714286
16757		TGGGGTCCGCCTCAGATG	1	0.00467246		0.714286
1585		TGGGGTCCGCCTCAGATG	47	0.219606		33.5714
11706	11706	TGGGGTCCGTCTTGGATG	77	0.359779	81	95.0617	5
16264		TGGGGTCCGTCTTGGATG	1	0.00467246		1.23457
16420		TGGGGTCCGTCTTGGATG	1	0.00467246		1.23457
16422		TGGGGTCCGTCTTGGATG	1	0.00467246		1.23457
17457		TGGGGTCCGTCTTGGATG	1	0.00467246		1.23457
11177	11177	CAGGGTCTGTTCCAGATG	67	0.313055	78	85.8974	5
13414		CAGGGTCTGTTCCAGATG	1	0.00467246		1.28205
13970		CAGGGTCTGTTCCAGATG	8	0.0373797		10.2564
14009		CAGGGTCTGTTCCAGATG	1	0.00467246		1.28205
16478		CAGGGTCTGTTCCAGATG	1	0.00467246		1.28205
1902	1902	CAGGGGGCGCCCCAGATG	59	0.275675	77	76.6234	5
8131		CAGGGGGCGCCCCAGATG	3	0.0140174		3.8961
10313		CAGGGGGCGCCCCAGATG	13	0.060742		16.8831
14419		CAGGGGGCGCCCCAGATG	1	0.00467246		1.2987
14567		CAGGGGGCGCCCCAGATG	1	0.00467246		1.2987
8145	8145	CGGGGTCCGTTCCAGATG	56	0.261658	59	94.9153	3
11719		CGGGGTCCGTTCCAGATG	2	0.00934492		3.38983
14934		CGGGGTCCGTTCCAGATG	1	0.00467246		1.69492
6962	6962	CGGGGTCCGCCCCGGATG	55	0.256985	77	71.4286	5
11648		CGGGGTCCGCCCCGGATG	17	0.0794318		22.0779
11841		CGGGGTCCGCCCCGGATG	1	0.00467246		1.2987
15432		CGGGGTCCGCCCCGGATG	1	0.00467246		1.2987
16280		CGGGGTCCGCCCCGGATG	3	0.0140174		3.8961
1595	1595	CGGGGTCCGTTTCAGATG	54	0.252313	89	60.6742	17
1906		CGGGGTCCGTTTCAGATG	5	0.0233623		5.61798
5688		CGGGGTCCGTTTCAGATG	1	0.00467246		1.1236
7824		CGGGGTCCGTTTCAGATG	1	0.00467246		1.1236
11255		CGGGGTCCGTTTCAGATG	11	0.0513971		12.3596
11260		CGGGGTCCGTTTCAGATG	1	0.00467246		1.1236
11695		CGGGGTCCGTTTCAGATG	3	0.0140174		3.37079
11717		CGGGGTCCGTTTCAGATG	2	0.00934492		2.24719
12081		CGGGGTCCGTTTCAGATG	2	0.00934492		2.24719
14443		CGGGGTCCGTTTCAGATG	2	0.00934492		2.24719
15682		CGGGGTCCGTTTCAGATG	1	0.00467246		1.1236
16160		CGGGGTCCGTTTCAGATG	1	0.00467246		1.1236
16758		CGGGGTCCGTTTCAGATG	1	0.00467246		1.1236
17050		CGGGGTCCGTTTCAGATG	1	0.00467246		1.1236
17051		CGGGGTCCGTTTCAGATG	1	0.00467246		1.1236
17052		CGGGGTCCGTTTCAGATG	1	0.00467246		1.1236
17839		CGGGGTCCGTTTCAGATG	1	0.00467246		1.1236
11365	11365	CGAAGTGCGCCCCAGGTG	51	0.238295	68	75	5
13782		CGAAGTGCGCCCCAGGTG	14	0.0654144		20.5882
15897		CGAAGTGCGCCCCAGGTG	1	0.00467246		1.47059
15898		CGAAGTGCGCCCCAGGTG	1	0.00467246		1.47059
16336		CGAAGTGCGCCCCAGGTG	1	0.00467246		1.47059
11191	11191	CGAAGTCTGTCCCAGATG	51	0.238295	61	83.6066	3
13479		CGAAGTCTGTCCCAGATG	2	0.00934492		3.27869
14943		CGAAGTCTGTCCCAGATG	8	0.0373797		13.1148
10931	10931	CAGGGTCCGCCTCAGGTG	48	0.224278	51	94.1176	3
11270		CAGGGTCCGCCTCAGGTG	2	0.00934492		3.92157
11271		CAGGGTCCGCCTCAGGTG	1	0.00467246		1.96078
8123	8123	CGGGGGCCGCCCCAGATG	45	0.210261	51	88.2353	5
13973		CGGGGGCCGCCCCAGATG	2	0.00934492		3.92157
15259		CGGGGGCCGCCCCAGATG	1	0.00467246		1.96078
15634		CGGGGGCCGCCCCAGATG	2	0.00934492		3.92157
16327		CGGGGGCCGCCCCAGATG	1	0.00467246		1.96078
8161	8161	CGGGGTCTGTCTTGGATG	43	0.200916	48	89.5833	6
9349		CGGGGTCTGTCTTGGATG	1	0.00467246		2.08333
11185		CGGGGTCTGTCTTGGATG	1	0.00467246		2.08333
14611		CGGGGTCTGTCTTGGATG	1	0.00467246		2.08333
16312		CGGGGTCTGTCTTGGATG	1	0.00467246		2.08333
17838		CGGGGTCTGTCTTGGATG	1	0.00467246		2.08333
13778	13778	CGGGGTCTGTCCCAAATC	39	0.182226	45	86.6667	4
14601		CGGGGTCTGTCCCAAATC	4	0.0186898		8.88889
14602		CGGGGTCTGTCCCAAATC	1	0.00467246		2.22222
15902		CGGGGTCTGTCCCAAATC	1	0.00467246		2.22222
13526	13526	CGGGGGCCGCCTCGGACC	38	0.177553	40	95	3
13737		CGGGGGCCGCCTCGGACC	1	0.00467246		2.5
17103		CGGGGGCCGCCTCGGACC	1	0.00467246		2.5
1921	1921	CGGGGTCCGTCCCAGGTG	36	0.168209	53	67.9245	5
9322		CGGGGTCCGTCCCAGGTG	1	0.00467246		1.88679
12888		CGGGGTCCGTCCCAGGTG	9	0.0420521		16.9811
14939		CGGGGTCCGTCCCAGGTG	5	0.0233623		9.43396
16425		CGGGGTCCGTCCCAGGTG	2	0.00934492		3.77358
1927	1927	TGGGGTCCGCCTCAGGTG	34	0.158864	37	91.8919	4
13569		TGGGGTCCGCCTCAGGTG	1	0.00467246		2.7027
13575		TGGGGTCCGCCTCAGGTG	1	0.00467246		2.7027
14393		TGGGGTCCGCCTCAGGTG	1	0.00467246		2.7027
1931	1931	CGGGGTCTGTCCCAAATG	33	0.154191	37	89.1892	3
11183		CGGGGTCTGTCCCAAATG	1	0.00467246		2.7027
11994		CGGGGTCTGTCCCAAATG	3	0.0140174		8.10811
12462	12462	CGGGATCTGTCTTGGATG	33	0.154191	36	91.6667	3
14940		CGGGATCTGTCTTGGATG	2	0.00934492		5.55556
14946		CGGGATCTGTCTTGGATG	1	0.00467246		2.77778
1920	1920	TGGGGTCCGCCCCGGATG	31	0.144846	59	52.5424	7
10311		TGGGGTCCGCCCCGGATG	4	0.0186898		6.77966
10630		TGGGGTCCGCCCCGGATG	1	0.00467246		1.69492
11988		TGGGGTCCGCCCCGGATG	7	0.0327072		11.8644
12090		TGGGGTCCGCCCCGGATG	1	0.00467246		1.69492
13532		TGGGGTCCGCCCCGGATG	13	0.060742		22.0339
13733		TGGGGTCCGCCCCGGATG	2	0.00934492		3.38983
9903	9903	CGGGGTCCGCTCCAGATG	30	0.140174	34	88.2353	3
11683		CGGGGTCCGCTCCAGATG	2	0.00934492		5.88235
11721		CGGGGTCCGCTCCAGATG	2	0.00934492		5.88235
11366	11366	CGGGGTCCGTCCCGGGTG	30	0.140174	32	93.75	3
15668		CGGGGTCCGTCCCGGGTG	1	0.00467246		3.125
17053		CGGGGTCCGTCCCGGGTG	1	0.00467246		3.125
1904	1904	TGGGGTGCGCCCCAGATG	29	0.135501	32	90.625	4
15238		TGGGGTGCGCCCCAGATG	1	0.00467246		3.125
15253		TGGGGTGCGCCCCAGATG	1	0.00467246		3.125
15901		TGGGGTGCGCCCCAGATG	1	0.00467246		3.125
11231	11231	CGGGGTCCGCCCCGGACG	28	0.130829	31	90.3226	4
14565		CGGGGTCCGCCCCGGACG	1	0.00467246		3.22581
15272		CGGGGTCCGCCCCGGACG	1	0.00467246		3.22581
15275		CGGGGTCCGCCCCGGACG	1	0.00467246		3.22581
11249	11249	CGGGGTCTGTCCCAGGTG	27	0.126156	34	79.4118	5
11252		CGGGGTCTGTCCCAGGTG	2	0.00934492		5.88235
11694		CGGGGTCTGTCCCAGGTG	3	0.0140174		8.82353
11720		CGGGGTCTGTCCCAGGTG	1	0.00467246		2.94118
12082		CGGGGTCTGTCCCAGGTG	1	0.00467246		2.94118
8134	8134	TGGGGTCTGTCCCAGATC	26	0.121484	28	92.8571	3
8147		TGGGGTCTGTCCCAGATC	1	0.00467246		3.57143
17030		TGGGGTCTGTCCCAGATC	1	0.00467246		3.57143
8133	8133	CGGGGGGCGCCCCAGGTG	25	0.116812	27	92.5926	3
15894		CGGGGGGCGCCCCAGGTG	1	0.00467246		3.7037
15896		CGGGGGGCGCCCCAGGTG	1	0.00467246		3.7037
10634	10634	CGGGGTCCGCCTCAGATG	25	0.116812	27	92.5926	3
12523		CGGGGTCCGCCTCAGATG	1	0.00467246		3.7037
13579		CGGGGTCCGCCTCAGATG	1	0.00467246		3.7037
11181	11181	CAGGGTCCGCCCCGGATG	22	0.102794	33	66.6667	3
12093		CAGGGTCCGCCCCGGATG	10	0.0467246		30.303
12893		CAGGGTCCGCCCCGGATG	1	0.00467246		3.0303
10899	10899	TGGGGGGCGCCCCAGATG	21	0.0981217	31	67.7419	3
12039		TGGGGGGCGCCCCAGATG	9	0.0420521		29.0323
12506		TGGGGGGCGCCCCAGATG	1	0.00467246		3.22581
11956	11956	CGGGGTCCGCCTCAGACG	20	0.0934492	22	90.9091	3
13912		CGGGGTCCGCCTCAGACG	1	0.00467246		4.54545
16733		CGGGGTCCGCCTCAGACG	1	0.00467246		4.54545
10316	10316	CGGGGTCTGTCTCAGGTG	19	0.0887767	32	59.375	6
11685		CGGGGTCTGTCTCAGGTG	2	0.00934492		6.25
11699		CGGGGTCTGTCTCAGGTG	2	0.00934492		6.25
11700		CGGGGTCTGTCTCAGGTG	2	0.00934492		6.25
12527		CGGGGTCTGTCTCAGGTG	2	0.00934492		6.25
15237		CGGGGTCTGTCTCAGGTG	5	0.0233623		15.625
8149	8149	CGGGGTCCGTCTTGGGTG	19	0.0887767	40	47.5	4
11972		CGGGGTCCGTCTTGGGTG	1	0.00467246		2.5
14420		CGGGGTCCGTCTTGGGTG	19	0.0887767		47.5
16474		CGGGGTCCGTCTTGGGTG	1	0.00467246		2.5
12041	12041	CGGGGTCCGTCTTGGATG	19	0.0887767	34	55.8824	4
13774		CGGGGTCCGTCTTGGATG	1	0.00467246		2.94118
14598		CGGGGTCCGTCTTGGATG	1	0.00467246		2.94118
6720		CGGGGTCCGTCTTGGATG	13	0.060742		38.2353
8154	8154	TGGGGTCTGTCTCAGATG	18	0.0841043	37	48.6486	7
8159		TGGGGTCTGTCTCAGATG	1	0.00467246		2.7027
11415		TGGGGTCTGTCTCAGATG	2	0.00934492		5.40541
12092		TGGGGTCTGTCTCAGATG	1	0.00467246		2.7027
12536		TGGGGTCTGTCTCAGATG	11	0.0513971		29.7297
15223		TGGGGTCTGTCTCAGATG	3	0.0140174		8.10811
16472		TGGGGTCTGTCTCAGATG	1	0.00467246		2.7027
14422	14422	CGGGGGGCGCCCCAGATG	15	0.0700869	18	83.3333	3
14568		CGGGGGGCGCCCCAGATG	1	0.00467246		5.55556
16155		CGGGGGGCGCCCCAGATG	2	0.00934492		11.1111
1889	1889	CGGGGTCCGCCCCGGATC	13	0.060742	22	59.0909	8
12079		CGGGGTCCGCCCCGGATC	1	0.00467246		4.54545
13525		CGGGGTCCGCCCCGGATC	3	0.0140174		13.6364
13577		CGGGGTCCGCCCCGGATC	1	0.00467246		4.54545
13821		CGGGGTCCGCCCCGGATC	1	0.00467246		4.54545
15442		CGGGGTCCGCCCCGGATC	1	0.00467246		4.54545
17060		CGGGGTCCGCCCCGGATC	1	0.00467246		4.54545
17904		CGGGGTCCGCCCCGGATC	1	0.00467246		4.54545
13781	13781	CGGGGTCTGTCCCGGATG	13	0.060742	21	61.9048	5
14414		CGGGGTCTGTCCCGGATG	1	0.00467246		4.7619
15233		CGGGGTCTGTCCCGGATG	3	0.0140174		14.2857
16388		CGGGGTCTGTCCCGGATG	1	0.00467246		4.7619
16676		CGGGGTCTGTCCCGGATG	3	0.0140174		14.2857
7828	7828	TGGGGTGCGCCCCAGATC	13	0.060742	18	72.2222	4
13842		TGGGGTGCGCCCCAGATC	3	0.0140174		16.6667
16763		TGGGGTGCGCCCCAGATC	1	0.00467246		5.55556
16985		TGGGGTGCGCCCCAGATC	1	0.00467246		5.55556
11368	11368	CGGGGTCTGTCCCAGATC	11	0.0513971	21	52.381	9
14936		CGGGGTCTGTCCCAGATC	1	0.00467246		4.7619
15915		CGGGGTCTGTCCCAGATC	1	0.00467246		4.7619
16161		CGGGGTCTGTCCCAGATC	1	0.00467246		4.7619
16206		CGGGGTCTGTCCCAGATC	1	0.00467246		4.7619
16329		CGGGGTCTGTCCCAGATC	3	0.0140174		14.2857
16784		CGGGGTCTGTCCCAGATC	1	0.00467246		4.7619
17041		CGGGGTCTGTCCCAGATC	1	0.00467246		4.7619
17046		CGGGGTCTGTCCCAGATC	1	0.00467246		4.7619
1591	1591	CGGGGGCTGTTCCAGATG	10	0.0467246	13	76.9231	3
13613		CGGGGGCTGTTCCAGATG	2	0.00934492		15.3846
15900		CGGGGGCTGTTCCAGATG	1	0.00467246		7.69231
6960	6960	CAGGGTCCGTCCCGGATG	10	0.0467246	16	62.5	3
12520		CAGGGTCCGTCCCGGATG	2	0.00934492		12.5
12889		CAGGGTCCGTCCCGGATG	4	0.0186898		25
11710	11710	TGGGGGCCGCCCCAGATG	10	0.0467246	13	76.9231	3
11715		TGGGGGCCGCCCCAGATG	2	0.00934492		15.3846
16406		TGGGGGCCGCCCCAGATG	1	0.00467246		7.69231
11175	11175	CAGGGTCCGCCCCGGATC	9	0.0420521	12	75	4
11233		CAGGGTCCGCCCCGGATC	1	0.00467246		8.33333
13543		CAGGGTCCGCCCCGGATC	1	0.00467246		8.33333
16473		CAGGGTCCGCCCCGGATC	1	0.00467246		8.33333
11251	11251	CGGGGTCCGCCCCAGGTC	8	0.0373797	13	61.5385	4
11652		CGGGGTCCGCCCCAGGTC	2	0.00934492		15.3846
13144		CGGGGTCCGCCCCAGGTC	2	0.00934492		15.3846
15758		CGGGGTCCGCCCCAGGTC	1	0.00467246		7.69231
1928	1928	TGGGGTCCGTCTCAGATG	7	0.0327072	11	63.6364	5
11180		TGGGGTCCGTCTCAGATG	1	0.00467246		9.09091
13565		TGGGGTCCGTCTCAGATG	1	0.00467246		9.09091
17529		TGGGGTCCGTCTCAGATG	1	0.00467246		9.09091
17566		TGGGGTCCGTCTCAGATG	1	0.00467246		9.09091
12515	12515	TAGGGTCCGTCCCAGATG	7	0.0327072	9	77.7778	3
14586		TAGGGTCCGTCCCAGATG	1	0.00467246		11.1111
16178		TAGGGTCCGTCCCAGATG	1	0.00467246		11.1111
14921	14921	CGGGGTCCGTCCCGGATG	6	0.0280348	11	54.5455	5
15757		CGGGGTCCGTCCCGGATG	1	0.00467246		9.09091
16186		CGGGGTCCGTCCCGGATG	1	0.00467246		9.09091
16752		CGGGGTCCGTCCCGGATG	1	0.00467246		9.09091
11188		CGGGGTCCGTCCCGGATG	2	0.00934492		18.1818
8129	8129	CAGGGGCCGTCCCAGACG	6	0.0280348	8	75	3
15616		CAGGGGCCGTCCCAGACG	1	0.00467246		12.5
16272		CAGGGGCCGTCCCAGACG	1	0.00467246		12.5
10935	10935	CGGGGTCTGTCTCAGATG	5	0.0233623	11	45.4545	6
11186		CGGGGTCTGTCTCAGATG	1	0.00467246		9.09091
11679		CGGGGTCTGTCTCAGATG	2	0.00934492		18.1818
15759		CGGGGTCTGTCTCAGATG	1	0.00467246		9.09091
17039		CGGGGTCTGTCTCAGATG	1	0.00467246		9.09091
17061		CGGGGTCTGTCTCAGATG	1	0.00467246		9.09091
11675	11675	CGGGGTCCGTTCCAGGTC	5	0.0233623	11	45.4545	5
11677		CGGGGTCCGTTCCAGGTC	2	0.00934492		18.1818
14308		CGGGGTCCGTTCCAGGTC	1	0.00467246		9.09091
16748		CGGGGTCCGTTCCAGGTC	2	0.00934492		18.1818
17049		CGGGGTCCGTTCCAGGTC	1	0.00467246		9.09091
1963	1963	CGGGGTCCGTCCCAGATC	5	0.0233623	7	71.4286	3
13578		CGGGGTCCGTCCCAGATC	1	0.00467246		14.2857
13825		CGGGGTCCGTCCCAGATC	1	0.00467246		14.2857
11196	11196	TGGGGTCCGTCCCGGATG	5	0.0233623	7	71.4286	3
16196		TGGGGTCCGTCCCGGATG	1	0.00467246		14.2857
16287		TGGGGTCCGTCCCGGATG	1	0.00467246		14.2857
15242	15242	CAGGGTCTGTCCCAGATG	5	0.0233623	10	50	3
8142		CAGGGTCTGTCCCAGATG	3	0.0140174		30
11705		CAGGGTCTGTCCCAGATG	2	0.00934492		20
14452	14452	CGGGGTCCGTTTTGGGTG	4	0.0186898	13	30.7692	6
15755		CGGGGTCCGTTTTGGGTG	1	0.00467246		7.69231
16759		CGGGGTCCGTTTTGGGTG	3	0.0140174		23.0769
11248		CGGGGTCCGTTTTGGGTG	2	0.00934492		15.3846
11676		CGGGGTCCGTTTTGGGTG	2	0.00934492		15.3846
13571		CGGGGTCCGTTTTGGGTG	1	0.00467246		7.69231
1929	1929	CGGGGTCTGTCCCAAGTG	4	0.0186898	6	66.6667	3
15666		CGGGGTCTGTCCCAAGTG	1	0.00467246		16.6667
15674		CGGGGTCTGTCCCAAGTG	1	0.00467246		16.6667
6810	6810	CAGGGTCTGTCTCAGATG	4	0.0186898	6	66.6667	3
8395		CAGGGTCTGTCTCAGATG	1	0.00467246		16.6667
6718		CAGGGTCTGTCTCAGATG	1	0.00467246		16.6667
11686	11686	CGGGGTCCGCTCCGGGTG	4	0.0186898	7	57.1429	3
17058		CGGGGTCCGCTCCGGGTG	1	0.00467246		14.2857
11680		CGGGGTCCGCTCCGGGTG	2	0.00934492		28.5714
11370	11370	CGGGGTCTGTCCCGGGTC	3	0.0140174	7	42.8571	3
12532		CGGGGTCTGTCCCGGGTC	2	0.00934492		28.5714
15655		CGGGGTCTGTCCCGGGTC	2	0.00934492		28.5714
11989	11989	TGGGGTGCGCCTCAGATG	3	0.0140174	6	50	3
13570		TGGGGTGCGCCTCAGATG	1	0.00467246		16.6667
11198		TGGGGTGCGCCTCAGATG	2	0.00934492		33.3333
13545	13545	TGGGGTCTGTCCCGGATC	3	0.0140174	6	50	3
14397		TGGGGTCTGTCCCGGATC	2	0.00934492		33.3333
16368		TGGGGTCTGTCCCGGATC	1	0.00467246		16.6667
1905	1905	TGGGGGCCGCCTCAGATG	3	0.0140174	7	42.8571	3
12077		TGGGGGCCGCCTCAGATG	2	0.00934492		28.5714
1586		TGGGGGCCGCCTCAGATG	2	0.00934492		28.5714
8120	8120	CGGGGGCTGTCCCAGATG	3	0.0140174	7	42.8571	3
12443		CGGGGGCTGTCCCAGATG	2	0.00934492		28.5714
14941		CGGGGGCTGTCCCAGATG	2	0.00934492		28.5714
8422	8422	TGGGGGGCGCCTCAGATG	2	0.00934492	5	40	3
13560		TGGGGGGCGCCTCAGATG	2	0.00934492		40
13823		TGGGGGGCGCCTCAGATG	1	0.00467246		20
13943	13943	TGGGGGCTGTCCCAGATG	1	0.00467246	3	33.3333	3
15576		TGGGGGCTGTCCCAGATG	1	0.00467246		33.3333
15675		TGGGGGCTGTCCCAGATG	1	0.00467246		33.3333
11674	11674	CGGGGTCCGTTCCGGGTG	2	0.00934492	4	50	3
13566		CGGGGTCCGTTCCGGGTG	1	0.00467246		25
14432		CGGGGTCCGTTCCGGGTG	1	0.00467246		25
11864	Double strains	TGGGATCCATTCCAGATC	174	0.813008	175	99.4286	2
13550		TGGGATCCATTCCAGATC	1	0.00467246		0.571429
13292	Double strains	TGGGATCCGTTCCAGATC	102	0.476591	103	99.0291	2
15627		TGGGATCCGTTCCAGATC	1	0.00467246		0.970874
7823	Double strains	TAGGGGCCGTCCCAGATG	87	0.406504	88	98.8636	2
13964		TAGGGGCCGTCCCAGATG	1	0.00467246		1.13636
1601	Double strains	TGGGGTCCGCCTCGGATG	68	0.317727	70	97.1429	2
13541		TGGGGTCCGCCTCGGATG	2	0.00934492		2.85714
10317	Double strains	TGAGGTCCGTTCCGAATG	52	0.242968	54	96.2963	2
17484		TGAGGTCCGTTCCGAATG	2	0.00934492		3.7037
8112	Double strains	CGGGGTCTGTCCTGGATG	43	0.200916	44	97.7273	2
13368		CGGGGTCTGTCCTGGATG	1	0.00467246		2.27273
1932	Double strains	CGGGGTCCGCCCTGGATG	39	0.182226	42	92.8571	2
15728		CGGGGTCCGCCCTGGATG	3	0.0140174		7.14286
8111	Double strains	TGGGGGGCGCCCCAGGTG	38	0.177553	39	97.4359	2
16331		TGGGGGGCGCCCCAGGTG	1	0.00467246		2.5641
13413	Double strains	CGGGGTCCGCCTCGGATG	33	0.154191	34	97.0588	2
16295		CGGGGTCCGCCTCGGATG	1	0.00467246		2.94118
7356	Double strains	CAGGGTCCGCCCCAGATG	30	0.140174	31	96.7742	2
13832		CAGGGTCCGCCCCAGATG	1	0.00467246		3.22581
8114	Double strains	TGGGGTCTGTCTCAGATC	27	0.126156	28	96.4286	2
1593		TGGGGTCTGTCTCAGATC	1	0.00467246		3.57143
11247	Double strains	CGGGGGGCGCCCCAGACG	27	0.126156	28	96.4286	2
15803		CGGGGGGCGCCCCAGACG	1	0.00467246		3.57143
12040	Double strains	CGGGGTCCGCCTTGGGTG	27	0.126156	28	96.4286	2
15258		CGGGGTCCGCCTTGGGTG	1	0.00467246		3.57143
9902	Double strains	TGGGGTCCGTCTCGGATG	26	0.121484	27	96.2963	2
15250		TGGGGTCCGTCTCGGATG	1	0.00467246		3.7037
13956	Double strains	CGGGGTCCGCCCCAAATG	26	0.121484	32	81.25	2
13736		CGGGGTCCGCCCCAAATG	6	0.0280348		18.75
12046	Double strains	TGGGGTCTGCCCCAGATG	24	0.112139	25	96	2
13917		TGGGGTCTGCCCCAGATG	1	0.00467246		4
10241	Double strains	CAGGGGCCGTCCCAGATC	23	0.107467	24	95.8333	2
15278		CAGGGGCCGTCCCAGATC	1	0.00467246		4.16667
11982	Double strains	TGGGGTCCATTCCAGATG	20	0.0934492	22	90.9091	2
13145		TGGGGTCCATTCCAGATG	2	0.00934492		9.09091
11984	Double strains	TGGGGGCCGTCCCAGACG	20	0.0934492	21	95.2381	2
16536		TGGGGGCCGTCCCAGACG	1	0.00467246		4.7619
13913	Double strains	CGGGGTCCGCTCCGGATG	19	0.0887767	22	86.3636	2
12460		CGGGGTCCGCTCCGGATG	3	0.0140174		13.6364
11414	Double strains	CGGGGTCTGTCTCGGGTG	18	0.0841043	19	94.7368	2
13534		CGGGGTCTGTCTCGGGTG	1	0.00467246		5.26316
11750	Double strains	CAGGGTCTGTCCCAAATG	16	0.0747594	17	94.1176	2
13779		CAGGGTCTGTCCCAAATG	1	0.00467246		5.88235
13333	Double strains	CGGGGGCCGCCCCAGATC	16	0.0747594	17	94.1176	2
16317		CGGGGGCCGCCCCAGATC	1	0.00467246		5.88235
6726	Double strains	CGGGGTCTGTTTCAGATC	15	0.0700869	16	93.75	2
13758		CGGGGTCTGTTTCAGATC	1	0.00467246		6.25
7819	Double strains	CGGGGTCCGCCTTAGATG	15	0.0700869	18	83.3333	2
13839		CGGGGTCCGCCTTAGATG	3	0.0140174		16.6667
8130	Double strains	CGGGGGCCGCCTCAGACG	15	0.0700869	16	93.75	2
14345		CGGGGGCCGCCTCAGACG	1	0.00467246		6.25
7358	Double strains	CAGGGTCCGCCTCAGATC	13	0.060742	22	59.0909	2
13841		CAGGGTCCGCCTCAGATC	9	0.0420521		40.9091
9304	Double strains	CAGGGTGCGCCCCAGATG	13	0.060742	16	81.25	2
12969		CAGGGTGCGCCCCAGATG	3	0.0140174		18.75
11367	Double strains	CGGGGTCCGTCCTGGATG	12	0.0560695	16	75	2
16370		CGGGGTCCGTCCTGGATG	4	0.0186898		25
6716	Double strains	CAGGGGCCGTCTCAGATG	10	0.0467246	11	90.9091	2
6809		CAGGGGCCGTCTCAGATG	1	0.00467246		9.09091
11241	Double strains	CAGGGGCCGCCCTGGATG	9	0.0420521	11	81.8182	2
16343		CAGGGGCCGCCCTGGATG	2	0.00934492		18.1818
11961	Double strains	CGGGGTCCGCCCCGGGTG	9	0.0420521	10	90	2
16297		CGGGGTCCGCCCCGGGTG	1	0.00467246		10
1898	Double strains	CAGGGTGCGCCCCAGGTG	8	0.0373797	9	88.8889	2
13576		CAGGGTGCGCCCCAGGTG	1	0.00467246		11.1111
6959	Double strains	TGGGGTCCGCCTCGGATC	8	0.0373797	15	53.3333	2
13533		TGGGGTCCGCCTCGGATC	7	0.0327072		46.6667
11210	Double strains	CGGGGGCCGCTCCGGATG	8	0.0373797	13	61.5385	2
11253		CGGGGGCCGCTCCGGATG	5	0.0233623		38.4615
8127	Double strains	TGGGGTCCGTCTCAGATC	7	0.0327072	8	87.5	2
8124		TGGGGTCCGTCTCAGATC	1	0.00467246		12.5
13415	Double strains	TGGGGGGCGCCCCGGATG	7	0.0327072	8	87.5	2
13928		TGGGGGGCGCCCCGGATG	1	0.00467246		12.5
11727	Double strains	CGGGGTCCGCCCCAGATA	7	0.0327072	8	87.5	2
16228		CGGGGTCCGCCCCAGATA	1	0.00467246		12.5
13732	Double strains	CGGGGGCCGCCTCGGATG	7	0.0327072	8	87.5	2
15266		CGGGGGCCGCCTCGGATG	1	0.00467246		12.5
1926	Double strains	CGGGGTGCGCCCCAGACC	6	0.0280348	8	75	2
13951		CGGGGTGCGCCCCAGACC	2	0.00934492		25
11713	Double strains	TGAGGTCCGTTCCAGATG	6	0.0280348	7	85.7143	2
15640		TGAGGTCCGTTCCAGATG	1	0.00467246		14.2857
8118	Double strains	CGGGGTGCGCCTCAGATG	5	0.0233623	6	83.3333	2
6811		CGGGGTGCGCCTCAGATG	1	0.00467246		16.6667
6722	Double strains	CGGGGTCCGCCTCAGATC	5	0.0233623	6	83.3333	2
13588		CGGGGTCCGCCTCAGATC	1	0.00467246		16.6667
8777	Double strains	TGGGGTGCGCCCCAGGTG	5	0.0233623	7	71.4286	2
16355		TGGGGTGCGCCCCAGGTG	2	0.00934492		28.5714
14951	Double strains	TGGGGTCTGCCCCGGGTG	5	0.0233623	6	83.3333	2
12895		TGGGGTCTGCCCCGGGTG	1	0.00467246		16.6667
15808	Double strains	CGGGGTCCGTTTCGGGTG	5	0.0233623	8	62.5	2
16810		CGGGGTCCGTTTCGGGTG	3	0.0140174		37.5
11678	Double strains	CGGGGTCCGTTTCAGGTC	4	0.0186898	5	80	2
10154		CGGGGTCCGTTTCAGGTC	1	0.00467246		20
11421	Double strains	TGGGGTGCGCCTCAGGTG	4	0.0186898	5	80	2
11207		TGGGGTGCGCCTCAGGTG	1	0.00467246		20
8148	Double strains	TGGGGTCTGTCCCGGATG	4	0.0186898	5	80	2
14950		TGGGGTCTGTCCCGGATG	1	0.00467246		20
11208	Double strains	CGGGGGCCGCCTCAGACC	4	0.0186898	5	80	2
14349		CGGGGGCCGCCTCAGACC	1	0.00467246		20
14933	Double strains	CGGGGTCCGTTCCGGATG	4	0.0186898	7	57.1429	2
11189		CGGGGTCCGTTCCGGATG	3	0.0140174		42.8571
11257	Double strains	CGGGGTCCGTTTCAGGTG	4	0.0186898	5	80	2
17059		CGGGGTCCGTTTCAGGTG	1	0.00467246		20
14413	Double strains	TGGGGGCCGCCTCGGATG	4	0.0186898	5	80	2
16321		TGGGGGCCGCCTCGGATG	1	0.00467246		20
11970	Double strains	CGGGGGCTGTCTCAGATC	3	0.0140174	4	75	2
6724		CGGGGGCTGTCTCAGATC	1	0.00467246		25
7829	Double strains	CGGGGGCCGCCCCAGGTG	3	0.0140174	5	60	2
11718		CGGGGGCCGCCCCAGGTG	2	0.00934492		40
8157	Double strains	CAGGGTCCGCCTCAGATG	3	0.0140174	4	75	2
13405		CAGGGTCCGCCTCAGATG	1	0.00467246		25
9901	Double strains	CGGGGTCCGCTCCAGACG	3	0.0140174	5	60	2
11998		CGGGGTCCGCTCCAGACG	2	0.00934492		40
11074	Double strains	TGGGGTCTGTCCCAGGTG	3	0.0140174	5	60	2
11714		TGGGGTCTGTCCCAGGTG	2	0.00934492		40
11682	Double strains	CGGGGTCCGCTCCAGGTG	3	0.0140174	5	60	2
11681		CGGGGTCCGCTCCAGGTG	2	0.00934492		40
8783	Double strains	CGGGGTGCGCCTCGGGTG	3	0.0140174	4	75	2
16296		CGGGGTGCGCCTCGGGTG	1	0.00467246		25
11201	Double strains	CGGGGTCCGTTCCAGGTG	3	0.0140174	4	75	2
13941		CGGGGTCCGTTCCAGGTG	1	0.00467246		25
13555	Double strains	TGAGGTCCGTTTCGGATG	3	0.0140174	6	50	2
11987		TGAGGTCCGTTTCGGATG	3	0.0140174		50
11364	Double strains	CGGGGGCTGTCCCGGATC	3	0.0140174	4	75	2
15254		CGGGGGCTGTCCCGGATC	1	0.00467246		25
11964	Double strains	CGGGGTCCGTTCCGGATC	3	0.0140174	4	75	2
14923		CGGGGTCCGTTCCGGATC	1	0.00467246		25
13766	Double strains	CAGGGTCTGTCCCAAATC	3	0.0140174	4	75	2
13764		CAGGGTCTGTCCCAAATC	1	0.00467246		25
13474	Double strains	CGAAGTCCGCCCCAGATC	3	0.0140174	5	60	2
15245		CGAAGTCCGCCCCAGATC	2	0.00934492		40
13527	Double strains	CGGGGTCCATTCCAGATC	3	0.0140174	4	75	2
15615		CGGGGTCCATTCCAGATC	1	0.00467246		25
11657	Double strains	CGGGGTCCGCCTTGGATG	3	0.0140174	4	75	2
17532		CGGGGTCCGCCTTGGATG	1	0.00467246		25
13548	Double strains	CGGGATCCGCCCCAGATG	3	0.0140174	4	75	2
16309		CGGGATCCGCCCCAGATG	1	0.00467246		25
15636	Double strains	CGGGGGCTGTCCTGGATG	3	0.0140174	4	75	2
15672		CGGGGGCTGTCCTGGATG	1	0.00467246		25
17542	Double strains	CAGGGTCCGTTCCGGATG	3	0.0140174	4	75	2
14010		CAGGGTCCGTTCCGGATG	1	0.00467246		25
15811	Double strains	CGGGGGGCGCCCCAGACC	3	0.0140174	4	75	2
15744		CGGGGGGCGCCCCAGACC	1	0.00467246		25
15331	Double strains	CGGGGGCCGTCCCGGATG	3	0.0140174	4	75	2
16586		CGGGGGCCGTCCCGGATG	1	0.00467246		25
15229	Double strains	TGGGGGCCGCCCCAGATC	3	0.0140174	4	75	2
16885		TGGGGGCCGCCCCAGATC	1	0.00467246		25
14610	Double strains	CGGGGGCCGTCCCAAATG	3	0.0140174	4	75	2
17579		CGGGGGCCGTCCCAAATG	1	0.00467246		25
16201	Double strains	TGGGGGCCATTCCAGACC	3	0.0140174	4	75	2
17560		TGGGGGCCATTCCAGACC	1	0.00467246		25
17026	Double strains	CAGGGTCCGTCCCAGGTG	3	0.0140174	4	75	2
16991		CAGGGTCCGTCCCAGGTG	1	0.00467246		25
8160	Double strains	CAGGGTCCGTCCCAGGTC	2	0.00934492	3	66.6667	2
1024		CAGGGTCCGTCCCAGGTC	1	0.00467246		33.3333
12080	Double strains	CGGGGGCTGTTCTGGATG	2	0.00934492	3	66.6667	2
1934		CGGGGGCTGTTCTGGATG	1	0.00467246		33.3333
15247	Double strains	TGGGGTCCGCCTCGGACG	2	0.00934492	3	66.6667	2
1961		TGGGGTCCGCCTCGGACG	1	0.00467246		33.3333
11193	Double strains	CGGGGTGCGCCTCAGATC	2	0.00934492	3	66.6667	2
6725		CGGGGTGCGCCTCAGATC	1	0.00467246		33.3333
6813	Double strains	TGGGGTCCGCCCCAGGTG	2	0.00934492	4	50	2
11716		TGGGGTCCGCCCCAGGTG	2	0.00934492		50
10633	Double strains	TGGGGGCCGCCCCGGATG	2	0.00934492	3	66.6667	2
10629		TGGGGGCCGCCCCGGATG	1	0.00467246		33.3333
8125	Double strains	TGGGGTCCGTCCCAGGTC	2	0.00934492	3	66.6667	2
13554		TGGGGTCCGTCCCAGGTC	1	0.00467246		33.3333
11424	Double strains	TGGGGTCCACTCCAGATC	2	0.00934492	3	66.6667	2
10895		TGGGGTCCACTCCAGATC	1	0.00467246		33.3333
6721	Double strains	TGGGGTCCGTCTCGGATC	2	0.00934492	3	66.6667	2
16266		TGGGGTCCGTCTCGGATC	1	0.00467246		33.3333
7372	Double strains	TGGGGTCCGCCCCGGATC	2	0.00934492	3	66.6667	2
16204		TGGGGTCCGCCCCGGATC	1	0.00467246		33.3333
10682	Double strains	CGGGGTCCGCCCCAGACC	2	0.00934492	4	50	2
13481		CGGGGTCCGCCCCAGACC	2	0.00934492		50
10933	Double strains	TGGGGTCCGCCCCGGGTC	2	0.00934492	3	66.6667	2
13581		TGGGGTCCGCCCCGGGTC	1	0.00467246		33.3333
10631	Double strains	CAGGGGCCGTCTTAGATG	2	0.00934492	4	50	2
16750		CAGGGGCCGTCTTAGATG	2	0.00934492		50
15433	Double strains	CGGGGTCCGCTTTAGGTG	2	0.00934492	4	50	2
12467		CGGGGTCCGCTTTAGGTG	2	0.00934492		50
13539	Double strains	TGGGGTCTGTCTCGGATC	2	0.00934492	3	66.6667	2
16202		TGGGGTCTGTCTCGGATC	1	0.00467246		33.3333
15227	Double strains	TGAAGTCTGTCTCAGATC	2	0.00934492	3	66.6667	2
15230		TGAAGTCTGTCTCAGATC	1	0.00467246		33.3333
14791	Double strains	CGAAGTCCGCCCCAGATG	2	0.00934492	4	50	2
15681		CGAAGTCCGCCCCAGATG	2	0.00934492		50
14942	Double strains	CGGGGGCTGTCTTGGATG	2	0.00934492	3	66.6667	2
16194		CGGGGGCTGTCTTGGATG	1	0.00467246		33.3333
16199	Double strains	TGGGGGCCGTCCCGGATG	2	0.00934492	3	66.6667	2
16200		TGGGGGCCGTCCCGGATG	1	0.00467246		33.3333
16373	Double strains	CGGGGTCCGCCCCAAATC	2	0.00934492	3	66.6667	2
16737		CGGGGTCCGCCCCAAATC	1	0.00467246		33.3333
7361	Double strains	CAGGGGCCGTTTTGGGTC	1	0.00467246	2	50	2
7831		CAGGGGCCGTTTTGGGTC	1	0.00467246		50
7820	Double strains	CAGGGGCCGCCTTGGGTG	1	0.00467246	2	50	2
17502		CAGGGGCCGCCTTGGGTG	1	0.00467246		50
13546	Double strains	TGGGGTCCATTCCAGGTC	1	0.00467246	4	25	2
11983		TGGGGTCCATTCCAGGTC	3	0.0140174		75
8781	Double strains	TGGGGTCCGTCCCAGGTG	1	0.00467246	2	50	2
17463		TGGGGTCCGTCCCAGGTG	1	0.00467246		50
12248	Double strains	CGGGGGCCGCTCCAGATG	1	0.00467246	2	50	2
14789		CGGGGGCCGCTCCAGATG	1	0.00467246		50
16138	Double strains	CGGGGGGCGCCCCAGATC	1	0.00467246	2	50	2
11425		CGGGGGGCGCCCCAGATC	1	0.00467246		50
13614	Double strains	CGAAGTCCGTCCTGGATG	1	0.00467246	2	50	2
14300		CGAAGTCCGTCCTGGATG	1	0.00467246		50
15572	Double strains	CGAGGTCCGTTTCGGATG	1	0.00467246	2	50	2
12433		CGAGGTCCGTTTCGGATG	1	0.00467246		50
11698	Double strains	CGAGGTCCGTTCCAGATG	1	0.00467246	2	50	2
16315		CGAGGTCCGTTCCAGATG	1	0.00467246		50
13595	Double strains	CGGGGGCCGTTCCAGACG	1	0.00467246	2	50	2
14938		CGGGGGCCGTTCCAGACG	1	0.00467246		50
14335	Double strains	CGAAGTGTGTCCCAGGTG	1	0.00467246	2	50	2
14332		CGAAGTGTGTCCCAGGTG	1	0.00467246		50
16271	Double strains	TGGGGTCCGTCTCGGACG	1	0.00467246	2	50	2
12979		TGGGGTCCGTCTCGGACG	1	0.00467246		50
13738	Double strains	CGGGGGGCGCCCCGGGTG	1	0.00467246	2	50	2
15673		CGGGGGGCGCCCCGGGTG	1	0.00467246		50
15895	Double strains	CGAGGTCCGTCCCAGATG	1	0.00467246	2	50	2
13971		CGAGGTCCGTCCCAGATG	1	0.00467246		50
16183	Double strains	CGGGGGGCGCCCCAGGTC	1	0.00467246	2	50	2
14408		CGGGGGGCGCCCCAGGTC	1	0.00467246		50
14947	Double strains	CAGGGTCCGTTCCAGATG	1	0.00467246	2	50	2
15664		CAGGGTCCGTTCCAGATG	1	0.00467246		50
15260	Double strains	TGGGGGCCATTCCGGATC	1	0.00467246	2	50	2
15435		TGGGGGCCATTCCGGATC	1	0.00467246		50
16274	Double strains	CGGGGTGCGCCTCGGATG	1	0.00467246	2	50	2
15257		CGGGGTGCGCCTCGGATG	1	0.00467246		50
14464	Double strains	TGGGGTCCGCTCCAGATC	1	0.00467246	2	50	2
17489		TGGGGTCCGCTCCAGATC	1	0.00467246		50
16756	Double strains	TGGGGTCTGTCTCGGGTG	1	0.00467246	2	50	2
16153		TGGGGTCTGTCTCGGGTG	1	0.00467246		50
15519	Double strains	TGGGGTCCATTCCAGACC	1	0.00467246	2	50	2
17545		TGGGGTCCATTCCAGACC	1	0.00467246		50
16597	Double strains	CGGAGTCCGTCTTGGATG	1	0.00467246	2	50	2
16533		CGGAGTCCGTCTTGGATG	1	0.00467246		50
17470	Double strains	CGGGGTCTGTCTTGGATC	1	0.00467246	2	50	2
17047		CGGGGTCTGTCTTGGATC	1	0.00467246		50
16994	Double strains	CAGGATCCGCCTTGGATG	1	0.00467246	2	50	2
17632		CAGGATCCGCCTTGGATG	1	0.00467246		50
10932	Single strains	TGGGGTCCATTTCGGATC	67	0.313055	67	100	1
10622	Single strains	CGGGGTCCGTTTCAGATC	45	0.210261	45	100	1
11986	Single strains	TGAGGTCCGTTCCAAATG	44	0.205588	44	100	1
8776	Single strains	CGGGGTCTGTCCCAGGTC	42	0.196243	42	100	1
11431	Single strains	CGAGGGCCGCCCCAGACG	40	0.186898	40	100	1
13915	Single strains	CGGGGTCCGCCTTGGACC	39	0.182226	39	100	1
13266	Single strains	CGGGGGCCGCCTCGGGCG	37	0.172881	37	100	1
14451	Single strains	CGAAGTCTGTCCCGGGTC	33	0.154191	33	100	1
1603	Single strains	CAGGGTCCGCCCCAGGTG	29	0.135501	29	100	1
8153	Single strains	CAGGGGCCGTCTTGGATG	27	0.126156	27	100	1
8110	Single strains	CAGGGGCCGTCCCGGATG	25	0.116812	25	100	1
1925	Single strains	TGGGGGCCGCCCCAGACG	23	0.107467	23	100	1
12042	Single strains	CGGGGTCTGTCCCGGGTG	22	0.102794	22	100	1
8780	Single strains	CGGGGTGCGCCTCAGGTG	21	0.0981217	21	100	1
11172	Single strains	CGGGGGCCGTTCCAAATG	21	0.0981217	21	100	1
13429	Single strains	CAGGGTCTGTCCCAGGTG	21	0.0981217	21	100	1
13536	Single strains	TGGGGTCCGTTCCAAATG	20	0.0934492	20	100	1
11971	Single strains	CGGGGGGCGCCTCGGACG	18	0.0841043	18	100	1
1597	Single strains	CGGGGTCCGCCCCAGACG	17	0.0794318	17	100	1
11976	Single strains	CGAAGTGCGCCCCAGATG	17	0.0794318	17	100	1
8392	Single strains	TGAGGTCTGTCCCGGGTC	16	0.0747594	16	100	1
11967	Single strains	CGGGGTCCATTTCGGATC	16	0.0747594	16	100	1
11602	Single strains	CAAGGGCCGTCCCAGATG	15	0.0700869	15	100	1
6714	Single strains	TGGGGTCCGTCTCAGGTG	14	0.0654144	14	100	1
11230	Single strains	TAGGGGCCGTCTCAGATG	14	0.0654144	14	100	1
14745	Single strains	CGAAGTGCGCCCCAGGTC	14	0.0654144	14	100	1
8775	Single strains	CAGGGTCCGTTTCAGATC	12	0.0560695	12	100	1
11173	Single strains	CGGGGGCCGCCCCGGACG	12	0.0560695	12	100	1
11996	Single strains	CGGGGGCCGTTCCGGATG	12	0.0560695	12	100	1
13149	Single strains	CGGGGTCCGCTTCGGGTG	12	0.0560695	12	100	1
11417	Single strains	TGGGGTCCATTTCAGATC	11	0.0513971	11	100	1
11418	Single strains	CGAGGTCCGTTCCAAATG	11	0.0513971	11	100	1
1899	Single strains	CAGGGTCCGCTCCGGGTG	10	0.0467246	10	100	1
11411	Single strains	TGGGGTCCGTTTCAGATG	10	0.0467246	10	100	1
11968	Single strains	CGGGGGCCGTCTCGGACG	10	0.0467246	10	100	1
13735	Single strains	CAGGGTCCGCCCCAAATG	10	0.0467246	10	100	1
13840	Single strains	CAGGGGCCGCCCCAGATA	10	0.0467246	10	100	1
14394	Single strains	CAGGGTCCGCTTCAGATG	10	0.0467246	10	100	1
8784	Single strains	CGGGGGCCGCTCCGGACG	9	0.0420521	9	100	1
11184	Single strains	CAGGGTCCGCCCCAGATC	9	0.0420521	9	100	1
12982	Single strains	CGGGGTGCGCCCCAGGTC	9	0.0420521	9	100	1
13734	Single strains	CGGGGTCCGTCCCGAATG	9	0.0420521	9	100	1
8136	Single strains	CAGGGGCCGCCCCAGACG	8	0.0373797	8	100	1
9364	Single strains	TAGGGTGCGCCCCAGGTG	8	0.0373797	8	100	1
9900	Single strains	TGGGGGCCGTCCCAGATC	8	0.0373797	8	100	1
11228	Single strains	TGAAGTGCGCCCCAGATG	8	0.0373797	8	100	1
11980	Single strains	CAAAGTCTGTCCCAGATC	8	0.0373797	8	100	1
14944	Single strains	CGAGGTCCGTCTTGGATG	8	0.0373797	8	100	1
1890	Single strains	CGGGGTCCGCCTCAGGTG	7	0.0327072	7	100	1
1919	Single strains	TGGGGTCCGCCCCGGGTG	7	0.0327072	7	100	1
1964	Single strains	CGGGGTCCGTCTCGGATG	7	0.0327072	7	100	1
9899	Single strains	TGGGGTCCGTCCCAGACG	7	0.0327072	7	100	1
11236	Single strains	CGGGGTCTGCCCCAGATC	7	0.0327072	7	100	1
11423	Single strains	TGAGGTCCATTCCAAATG	7	0.0327072	7	100	1
13942	Single strains	TAGGGTCTGTCCCAGATG	7	0.0327072	7	100	1
14253	Single strains	TGGGGGCCGTCCTAGATG	7	0.0327072	7	100	1
14434	Single strains	CGGGGTCCGCTTCGGATC	7	0.0327072	7	100	1
16358	Single strains	CAGGGTCTGTCCTGGATG	7	0.0327072	7	100	1
8109	Single strains	CGGGGTCCGTCCCAGACG	6	0.0280348	6	100	1
11965	Single strains	CGGGGTCTGTCTCGGATC	6	0.0280348	6	100	1
11985	Single strains	TGGGGGGCGCCCCAGACG	6	0.0280348	6	100	1
12502	Single strains	CAGGGTCCGTTCCAAATG	6	0.0280348	6	100	1
13142	Single strains	CGGGGGCCGCCTCGGGTG	6	0.0280348	6	100	1
13476	Single strains	TAGGGTCCGCCCCAGGTG	6	0.0280348	6	100	1
14564	Single strains	TGGGGGGCGCCTCGGATG	6	0.0280348	6	100	1
15251	Single strains	TGGGGGCTGCCCCAGATG	6	0.0280348	6	100	1
16362	Single strains	TGGGGGGCGCCCTGGGTG	6	0.0280348	6	100	1
16744	Single strains	CGAGGTCCGTTCCAAATC	6	0.0280348	6	100	1
1581	Single strains	CGGGGTCTGTTCCAGATG	5	0.0233623	5	100	1
1930	Single strains	TGGGGTCTGTCCCAAGTG	5	0.0233623	5	100	1
6715	Single strains	CGGGGTCCGTCTCAGATG	5	0.0233623	5	100	1
6808	Single strains	CGGGGTCCGCTTCAGATG	5	0.0233623	5	100	1
6812	Single strains	CGGGGTCCGCCTTGGATC	5	0.0233623	5	100	1
8116	Single strains	TGGGGTCCGTTTCAGATC	5	0.0233623	5	100	1
8137	Single strains	CAGGGGCCGTCCCAGGTG	5	0.0233623	5	100	1
8139	Single strains	CAGGGTCCGCCCCAGGTC	5	0.0233623	5	100	1
11075	Single strains	CAGGGTCCGTCTCAGGTG	5	0.0233623	5	100	1
11256	Single strains	CGGGGGCCGTTCCAGGTG	5	0.0233623	5	100	1
12974	Single strains	CGGGGTGCGCCCCAGACG	5	0.0233623	5	100	1
13334	Single strains	CGGGGTCCGTCCCAAACG	5	0.0233623	5	100	1
13482	Single strains	CGGGGTGCGCCTCGGACG	5	0.0233623	5	100	1
14399	Single strains	CAGGGGCCATTCCAGATC	5	0.0233623	5	100	1
14436	Single strains	CGGGGTCTGCCCTGGATG	5	0.0233623	5	100	1
15221	Single strains	CAGGGTCTGTTCCGGATG	5	0.0233623	5	100	1
15371	Single strains	TGGGGTCCATTCCAAATC	5	0.0233623	5	100	1
15438	Single strains	TGGGGTCCGCCCCAAATG	5	0.0233623	5	100	1
15963	Single strains	CGAAGTCCGCCCCGGGTC	5	0.0233623	5	100	1
1895	Single strains	CAGGGTCCGCCTCGGATG	4	0.0186898	4	100	1
6717	Single strains	CAGGGGCCGCCTCAGATG	4	0.0186898	4	100	1
6957	Single strains	CGGGGTGCGCCCTGGATG	4	0.0186898	4	100	1
7369	Single strains	CGGGGTCCGCTCCAGATC	4	0.0186898	4	100	1
7370	Single strains	TGGGGTCCGTTCCAGATG	4	0.0186898	4	100	1
8151	Single strains	CAGGGTCCGTCTCGGATG	4	0.0186898	4	100	1
8774	Single strains	CGGGGTGCGCCCCGGGTG	4	0.0186898	4	100	1
11178	Single strains	CAGGGTGCGCCCCAGATC	4	0.0186898	4	100	1
11242	Single strains	CGGGGGCCGCCCTGGATG	4	0.0186898	4	100	1
11690	Single strains	CGGGGGCCGTTCCAGATG	4	0.0186898	4	100	1
11969	Single strains	CGGGGGCCGTCCCAGATC	4	0.0186898	4	100	1
12514	Single strains	TGGGGGCCGTCTCAGATG	4	0.0186898	4	100	1
12894	Single strains	CGGGGTGCGCCTTGGGTG	4	0.0186898	4	100	1
13480	Single strains	CAGGGGCCGCCTCGGACG	4	0.0186898	4	100	1
13763	Single strains	CGAAGTCTGTCCCAGGTG	4	0.0186898	4	100	1
13914	Single strains	CGGGGTCCGTTCCAGATC	4	0.0186898	4	100	1
15228	Single strains	CGGGGTCCATTTCGGATG	4	0.0186898	4	100	1
15964	Single strains	TGGGGGCCGTCCCAAATG	4	0.0186898	4	100	1
16365	Single strains	CGAAGTCTGTCCCGGGTG	4	0.0186898	4	100	1
16377	Single strains	CGAAGTCTGTCCCAGGTC	4	0.0186898	4	100	1
16741	Single strains	CGGGGTCCGCTTCGGGTC	4	0.0186898	4	100	1
17601	Single strains	CAGGGTCCGTTTTAGATG	4	0.0186898	4	100	1
1900	Single strains	CAGGGTCCGCTTCAGGTG	3	0.0140174	3	100	1
1933	Single strains	TGGGGTCCGCCCTGGATG	3	0.0140174	3	100	1
8141	Single strains	CAGGGTCCGTTTCAGATG	3	0.0140174	3	100	1
10214	Single strains	TAGGGGCCGCCCCAGATG	3	0.0140174	3	100	1
11077	Single strains	TGGGGTGCGCCCCAGACG	3	0.0140174	3	100	1
11115	Single strains	CAGGGTCCGTCTCAGATG	3	0.0140174	3	100	1
11197	Single strains	TGGGGTCCGCCTCAGACG	3	0.0140174	3	100	1
11240	Single strains	CAGGGTCCGCCCTGGATG	3	0.0140174	3	100	1
11704	Single strains	CAGGGGCCGTTCCAGATG	3	0.0140174	3	100	1
11963	Single strains	CGGGGTCCGTCTCAGACG	3	0.0140174	3	100	1
11979	Single strains	CAGGGGCTGTCCCAGACG	3	0.0140174	3	100	1
12463	Single strains	CAGGGGCCGCCTCAGACG	3	0.0140174	3	100	1
12518	Single strains	CGGGGGCCGTCTCAGATG	3	0.0140174	3	100	1
12547	Single strains	CGAGGTCCATTCCAAATG	3	0.0140174	3	100	1
12891	Single strains	CGGGGTCTGTCTTGGGTG	3	0.0140174	3	100	1
12973	Single strains	CGGGGTCCGCCTCGGACG	3	0.0140174	3	100	1
13411	Single strains	CGGGGTCCGTTTTGGATG	3	0.0140174	3	100	1
13475	Single strains	CGGGGGCTGTCCCAGGTG	3	0.0140174	3	100	1
13477	Single strains	CAGGGTCCGTCCCGGGTG	3	0.0140174	3	100	1
13531	Single strains	CGGGGTGCGCCCCAGGTA	3	0.0140174	3	100	1
13537	Single strains	CAGGGGCCGTCCCAAATG	3	0.0140174	3	100	1
13538	Single strains	CGAGGGCCGTTCCAAATG	3	0.0140174	3	100	1
13542	Single strains	TGGGGTCCATTTCGGATG	3	0.0140174	3	100	1
13559	Single strains	CGGGGTCCGCCTCGGGTG	3	0.0140174	3	100	1
13562	Single strains	TGGGGGCCGCCCCAGGTG	3	0.0140174	3	100	1
13739	Single strains	TGGGGTCCGCCTCAGATC	3	0.0140174	3	100	1
13946	Single strains	CGAAGGCCGCCTCGGACG	3	0.0140174	3	100	1
13953	Single strains	CGAAGTGCGCCCCAGATC	3	0.0140174	3	100	1
13962	Single strains	CGAAGTGTGTCCCAGATG	3	0.0140174	3	100	1
14435	Single strains	CGGGGTCCGCTTTGGATC	3	0.0140174	3	100	1
14694	Single strains	CGAGGTCCGTTTTGGGTG	3	0.0140174	3	100	1
15183	Single strains	TGGGGTCCGTTCCAGATC	3	0.0140174	3	100	1
15222	Single strains	TGGGGTCCATTCCAAATG	3	0.0140174	3	100	1
15262	Single strains	TGAGATCCGTTCCAGATC	3	0.0140174	3	100	1
15268	Single strains	TGGGGTCTGTCTTGGATG	3	0.0140174	3	100	1
15273	Single strains	TGGGGGCCGCCTCGGACG	3	0.0140174	3	100	1
15446	Single strains	CGGGGTCCATTTCAGATC	3	0.0140174	3	100	1
15639	Single strains	CGAAGGGCGCCCCAGGTC	3	0.0140174	3	100	1
15667	Single strains	CGGGGTGCGCCCCGGATC	3	0.0140174	3	100	1
15669	Single strains	CGGGGTCCGTCCCGGGTC	3	0.0140174	3	100	1
15725	Single strains	TGGGGTCCGCCCCAAATC	3	0.0140174	3	100	1
15987	Single strains	CGGGATCCGTTCCAGATC	3	0.0140174	3	100	1
16611	Single strains	TGGGATCCGTTCCAAATC	3	0.0140174	3	100	1
16664	Single strains	TGGGGTCCGTCCCGGGTG	3	0.0140174	3	100	1
1589	Single strains	TGGGGTCTGTCCCAAATC	2	0.00934492	2	100	1
1891	Single strains	CGGGGTCCGTCTCAGATC	2	0.00934492	2	100	1
6719	Single strains	CAGGGGGCGCCTCAGATG	2	0.00934492	2	100	1
8132	Single strains	CGAGGGCCGTTTTGGATG	2	0.00934492	2	100	1
8146	Single strains	CGGGGGCCGCCTTGGGTG	2	0.00934492	2	100	1
8152	Single strains	TGGGGTCCGTTTCGGATG	2	0.00934492	2	100	1
8158	Single strains	CGGGGTCTGTCTTAGATG	2	0.00934492	2	100	1
8418	Single strains	CAGGGGCCGCCTCAGGTG	2	0.00934492	2	100	1
10244	Single strains	CAGGGGCCGTTCCAGGTG	2	0.00934492	2	100	1
10624	Single strains	CGGGGTCCGTCCCAAATC	2	0.00934492	2	100	1
10632	Single strains	CAGGGGCCGTTTTGGATG	2	0.00934492	2	100	1
11073	Single strains	CGGGGTCCGTTTTGGGCG	2	0.00934492	2	100	1
11179	Single strains	CGGGGGCCGCCCCAGACC	2	0.00934492	2	100	1
11182	Single strains	CGGGGTGCGCCCCAAATG	2	0.00934492	2	100	1
11194	Single strains	CAAGGTCCGTCCCAGATG	2	0.00934492	2	100	1
11205	Single strains	TGGGGTCCGCCTCGGGTC	2	0.00934492	2	100	1
11244	Single strains	CGGGGTCTGTCCTGGATC	2	0.00934492	2	100	1
11369	Single strains	CGGGGGCTGTCCCGGGTC	2	0.00934492	2	100	1
11413	Single strains	CGGGGTCTGTCCCGAGTG	2	0.00934492	2	100	1
11687	Single strains	CGGGGTCCGCTCCGGGTC	2	0.00934492	2	100	1
11688	Single strains	CGGGGTCTGCTCCAGATG	2	0.00934492	2	100	1
11691	Single strains	CGGGGGCTGTCCCGGGTG	2	0.00934492	2	100	1
11692	Single strains	CGGGGGCTGTCCCGGATG	2	0.00934492	2	100	1
11693	Single strains	CGGGGCCCGTTCCAGATG	2	0.00934492	2	100	1
11696	Single strains	CGGGGTGCGCCCCAGGCC	2	0.00934492	2	100	1
11701	Single strains	CAGGGTCCGTTCTGGATG	2	0.00934492	2	100	1
11702	Single strains	CAGGGTCCGCTCCAGATG	2	0.00934492	2	100	1
11703	Single strains	CAGGGTCCGCTTTAGATC	2	0.00934492	2	100	1
11708	Single strains	TGGGGTCCGCTCCAGATG	2	0.00934492	2	100	1
11722	Single strains	CGAAGGCTGTCCCAGATC	2	0.00934492	2	100	1
11978	Single strains	CAGGGGCCGTCTCAGATC	2	0.00934492	2	100	1
11981	Single strains	CAAAGGCCGTCCCAGATG	2	0.00934492	2	100	1
12044	Single strains	CGGGGTCTGCCCCAGATG	2	0.00934492	2	100	1
12084	Single strains	CAGGGTCCGTCCCAAACC	2	0.00934492	2	100	1
12247	Single strains	CGGGGGCCGTTTTGGATG	2	0.00934492	2	100	1
12461	Single strains	CGGGGGCCGCCTCAGATG	2	0.00934492	2	100	1
12516	Single strains	TGGGGGCCGTCTCAGGTG	2	0.00934492	2	100	1
12524	Single strains	CAGGGGCTGTCCCAGATC	2	0.00934492	2	100	1
12531	Single strains	TAGGGGCCGTCCCGGATG	2	0.00934492	2	100	1
12892	Single strains	CGGGGTCCGTCTTGGACC	2	0.00934492	2	100	1
12970	Single strains	CGGGGTCCGTCCCGGACG	2	0.00934492	2	100	1
12971	Single strains	TAGGGTGCGCCCCAGATG	2	0.00934492	2	100	1
12975	Single strains	CAGGGTCTGTCCCAGATC	2	0.00934492	2	100	1
12980	Single strains	TAGGGTCCGCCCCAGATG	2	0.00934492	2	100	1
13252	Single strains	CGAAGGCTGTCCCAGATG	2	0.00934492	2	100	1
13458	Single strains	CAGGGTCTGTCTCAGATC	2	0.00934492	2	100	1
13478	Single strains	TAGGGGCCGTCTTGGATG	2	0.00934492	2	100	1
13483	Single strains	CAGGGGCCGCCCCAGATC	2	0.00934492	2	100	1
13529	Single strains	TGGGGTCCGTCCCAAATG	2	0.00934492	2	100	1
13547	Single strains	TAGGGTCCGTCCCAGATC	2	0.00934492	2	100	1
13780	Single strains	CGAAGTGCGCCCCGGGTG	2	0.00934492	2	100	1
13871	Single strains	TGGGGTGTGCCCCAGATG	2	0.00934492	2	100	1
13949	Single strains	CAGGGTCCGCTTTGGATC	2	0.00934492	2	100	1
13955	Single strains	CGGGGTCCGCTCCAGGTC	2	0.00934492	2	100	1
13957	Single strains	CGGGGTCCATTCCAGGTG	2	0.00934492	2	100	1
14008	Single strains	CAGGGTGCGCCTCAGATC	2	0.00934492	2	100	1
14415	Single strains	TGGGGGCCGCCTCAGGTG	2	0.00934492	2	100	1
14418	Single strains	CAGGGGCCGCCCCGGACG	2	0.00934492	2	100	1
14590	Single strains	CGGGGGCCGCCCCAAACG	2	0.00934492	2	100	1
14612	Single strains	CGAGATCTGTCTTGGATG	2	0.00934492	2	100	1
14738	Single strains	TGAAGTCTGTCCCAGATC	2	0.00934492	2	100	1
14795	Single strains	CGGGGTCCGTTTCAGGCC	2	0.00934492	2	100	1
14797	Single strains	TGGGGGCTGTCTCGGATG	2	0.00934492	2	100	1
15218	Single strains	CGGGGTCTGCCTCAGATC	2	0.00934492	2	100	1
15225	Single strains	CGAAGTCCGCCCCGGATC	2	0.00934492	2	100	1
15232	Single strains	CGGGGGCCGTCTCGGATG	2	0.00934492	2	100	1
15234	Single strains	CGAAGGCCGCCCCAGACG	2	0.00934492	2	100	1
15236	Single strains	CGAAGTCCGCCTCGGACG	2	0.00934492	2	100	1
15246	Single strains	TGGGATCCATTCCAGACG	2	0.00934492	2	100	1
15248	Single strains	CAGGGTCCATTCCAGATG	2	0.00934492	2	100	1
15267	Single strains	CAGGGGCCGTCCCGGATC	2	0.00934492	2	100	1
15280	Single strains	CGGGGGCCGCCCCAGGTC	2	0.00934492	2	100	1
15441	Single strains	CGGGGGCCGTTTCAGATC	2	0.00934492	2	100	1
15650	Single strains	TGGGGTCCATTCCGGATG	2	0.00934492	2	100	1
15654	Single strains	CGGGGTCCGTCCTGGGTG	2	0.00934492	2	100	1
15813	Single strains	CGGGGGCCGCCCTGGACG	2	0.00934492	2	100	1
16063	Single strains	CGGGGGCTGTCCCAGATC	2	0.00934492	2	100	1
16145	Single strains	CAGGGTCTGTCCCGGATG	2	0.00934492	2	100	1
16149	Single strains	CAAAGTCCGCCCCAGATC	2	0.00934492	2	100	1
16319	Single strains	TGGGATGCGCCCCAGATC	2	0.00934492	2	100	1
16350	Single strains	CAGGGTGCGCCCCAAATG	2	0.00934492	2	100	1
16352	Single strains	CAAAGTGCGCCCCAGGTG	2	0.00934492	2	100	1
16359	Single strains	CGAAGGGCGCCCCAGATG	2	0.00934492	2	100	1
16366	Single strains	CGAAGGGTGTCCCAGATG	2	0.00934492	2	100	1
16367	Single strains	CGGGGTCCGCCCTGGGTG	2	0.00934492	2	100	1
16615	Single strains	CGGGGGCCGCCTCGGATC	2	0.00934492	2	100	1
16694	Single strains	CGGGGGCCGTCCTGGACG	2	0.00934492	2	100	1
16734	Single strains	CGGGGGCCGCCCCGAACG	2	0.00934492	2	100	1
17249	Single strains	TGGGGGCCATTCCGGATG	2	0.00934492	2	100	1
17607	Single strains	CGAAGTCCGCTCCAGATC	2	0.00934492	2	100	1
17610	Single strains	CGGAGGGCGCCTCAGGTG	2	0.00934492	2	100	1
1592	Single strains	CAGGGGCCGCCCCGGATG	1	0.00467246	1	100	1
1598	Single strains	CGGGGTGCGCCCCAGATC	1	0.00467246	1	100	1
1602	Single strains	TGGGGGCCGCCCCGGGTG	1	0.00467246	1	100	1
1897	Single strains	CAGGGTCCGTCTTAGGTG	1	0.00467246	1	100	1
1917	Single strains	CGGGGTCCGTCTCGGGTG	1	0.00467246	1	100	1
1922	Single strains	CGGGGGCCGTCCCAGGTG	1	0.00467246	1	100	1
1962	Single strains	CGGGGGCCGTCCCAGGTC	1	0.00467246	1	100	1
6712	Single strains	CGGGGTCCGTCTCAGGTG	1	0.00467246	1	100	1
6713	Single strains	CAGGGTCCGTCTCAGGTC	1	0.00467246	1	100	1
6723	Single strains	CAGGGTCCGTCTCAGATC	1	0.00467246	1	100	1
6727	Single strains	CGGGGTCCGTCTTGGGTC	1	0.00467246	1	100	1
6728	Single strains	CGGGGGCTGTCTCAGGTC	1	0.00467246	1	100	1
6773	Single strains	CAGGGGCCGTCTCAGGTG	1	0.00467246	1	100	1
6958	Single strains	TGGGGGCTGTCCCAGGTC	1	0.00467246	1	100	1
6961	Single strains	TGAGGTCCGTTTCAGATG	1	0.00467246	1	100	1
7357	Single strains	CAGGGTCCGCCCCAGACG	1	0.00467246	1	100	1
7368	Single strains	CAGGGTCCGTTCCGGGTG	1	0.00467246	1	100	1
7818	Single strains	CGGGGGCCGCCTCAGATC	1	0.00467246	1	100	1
7821	Single strains	TGGGGGCCGCCTTGGGTG	1	0.00467246	1	100	1
8113	Single strains	CAGGGTCTGTCCTGGATC	1	0.00467246	1	100	1
8115	Single strains	TGGGGTCTGTCCCAAATG	1	0.00467246	1	100	1
8117	Single strains	CGGGGTCCGTTTTAGGTG	1	0.00467246	1	100	1
8119	Single strains	TGGGGTCCGCCTTAGATG	1	0.00467246	1	100	1
8121	Single strains	CGGGGTCCGTTCCAAGTC	1	0.00467246	1	100	1
8140	Single strains	CAGGGTCCGTCCCAGACC	1	0.00467246	1	100	1
8155	Single strains	CAGGGTCCGTTTTGGGTG	1	0.00467246	1	100	1
8162	Single strains	CAGGGTCCGCCCCGGGTG	1	0.00467246	1	100	1
8393	Single strains	TGAGGTGCGCCCCGGGTC	1	0.00467246	1	100	1
8417	Single strains	TGGGGTCCGTTTCAGGTC	1	0.00467246	1	100	1
8421	Single strains	CGGGGTGCGCCCCGGGCC	1	0.00467246	1	100	1
8423	Single strains	TGGGGTCCGTTTCGGGTG	1	0.00467246	1	100	1
8779	Single strains	CGGGGGCCGTCTCAGGTG	1	0.00467246	1	100	1
8782	Single strains	CGGGGTCTGTCTCAGATC	1	0.00467246	1	100	1
9325	Single strains	CAGGGGCTGCCCCAGATG	1	0.00467246	1	100	1
9329	Single strains	CAGGGGCCGTCTTGGGTG	1	0.00467246	1	100	1
9347	Single strains	CAGGGTCTGCCTTGGGTG	1	0.00467246	1	100	1
9360	Single strains	CAGGGTGCGCCTTGGGTG	1	0.00467246	1	100	1
9904	Single strains	TGGGGGCCGTCCCAGGTG	1	0.00467246	1	100	1
10623	Single strains	CGGGGTCCGTCCTGGATC	1	0.00467246	1	100	1
10625	Single strains	CAGGGGCCGTTCCAAGTG	1	0.00467246	1	100	1
10626	Single strains	TGGGGTCCGCTTCAGACG	1	0.00467246	1	100	1
10627	Single strains	CAGGGTCCGTTTCAGGTG	1	0.00467246	1	100	1
10628	Single strains	CGGGGGCCGCTTTGGGTG	1	0.00467246	1	100	1
11114	Single strains	TGGGGGCCGTCTCAGATC	1	0.00467246	1	100	1
11199	Single strains	TGGGGTCCGCCCTGGGTG	1	0.00467246	1	100	1
11200	Single strains	TGGGGTCCGTCCCGGATC	1	0.00467246	1	100	1
11204	Single strains	CGGGGTCCGCCTCAGGTC	1	0.00467246	1	100	1
11212	Single strains	TGAAGTCTGTTCCAGGTG	1	0.00467246	1	100	1
11234	Single strains	CGGGGTCCGCTCCGGATC	1	0.00467246	1	100	1
11235	Single strains	TGGGGTCCGCCTCGGGTG	1	0.00467246	1	100	1
11258	Single strains	CGGGGGCCGCTTCGGATG	1	0.00467246	1	100	1
11264	Single strains	CGGGGGCCGTCCCGGATC	1	0.00467246	1	100	1
11412	Single strains	CGGGGTCCGTCCCGGATC	1	0.00467246	1	100	1
11419	Single strains	CGGGGGCCGCTCCAGACG	1	0.00467246	1	100	1
11426	Single strains	TAGGGTCCGTCCCAGGTG	1	0.00467246	1	100	1
11684	Single strains	CGGGGTCTGTTCCAGGTG	1	0.00467246	1	100	1
11689	Single strains	CGGGGGCCGCCCCGGATG	1	0.00467246	1	100	1
11697	Single strains	CGAGGTCCGTCCCGGATG	1	0.00467246	1	100	1
11973	Single strains	CGGGGGCCGTCCCGGGTG	1	0.00467246	1	100	1
11974	Single strains	CGGGGGCCGTCTTAGGTG	1	0.00467246	1	100	1
11977	Single strains	CGAGGTCCGTTCCGGATG	1	0.00467246	1	100	1
12043	Single strains	CGGGGTCTGCCCCGGGTG	1	0.00467246	1	100	1
12085	Single strains	CGGGGGGCGCCTCGGATC	1	0.00467246	1	100	1
12459	Single strains	TGAAGTCCGCCCCAGATG	1	0.00467246	1	100	1
12492	Single strains	CGAAGTCCGTTCCAAATG	1	0.00467246	1	100	1
12501	Single strains	CAAAGGGCGCCCCAGATG	1	0.00467246	1	100	1
12504	Single strains	CAGGGGCCGTTCCAGATC	1	0.00467246	1	100	1
12521	Single strains	TGGGATCCATTCCAGATG	1	0.00467246	1	100	1
12528	Single strains	TAGGGGCCGTCTCAGGTG	1	0.00467246	1	100	1
12543	Single strains	CGGGGTGCGACCCAGATG	1	0.00467246	1	100	1
12548	Single strains	CAGGGTCTGTCCCAGACG	1	0.00467246	1	100	1
12896	Single strains	CGAGGGCCGTCTTGGATG	1	0.00467246	1	100	1
12972	Single strains	CAGGGTCCGCCCCGGACG	1	0.00467246	1	100	1
12976	Single strains	CAGGGTGCGCCTCAGATG	1	0.00467246	1	100	1
12977	Single strains	CAGGGTCCGTCTCAGACG	1	0.00467246	1	100	1
13309	Single strains	TGGGGGCCGCCTCAGACG	1	0.00467246	1	100	1
13530	Single strains	TGGGGTCTGTCTCAGGTG	1	0.00467246	1	100	1
13535	Single strains	CAAGGGGCGCCCCAGATG	1	0.00467246	1	100	1
13540	Single strains	CGGGATCCATTCCAGATC	1	0.00467246	1	100	1
13544	Single strains	CAGGGGCCGTCTCGGATG	1	0.00467246	1	100	1
13549	Single strains	TAGGGTCCATTCCAGATC	1	0.00467246	1	100	1
13553	Single strains	TGGGGGCCGCCTCGGGTG	1	0.00467246	1	100	1
13557	Single strains	TGGGGTCTGTCTCGGGTC	1	0.00467246	1	100	1
13558	Single strains	CGGGGGCTGCCCCGGATG	1	0.00467246	1	100	1
13757	Single strains	CGGGGTCCGTCTTAGATC	1	0.00467246	1	100	1
13765	Single strains	CGAAGTCCGCCCCAGGTG	1	0.00467246	1	100	1
13771	Single strains	CAGGGGCCGTCCCAGATA	1	0.00467246	1	100	1
13822	Single strains	TGGGGTGCGTCCCAGATG	1	0.00467246	1	100	1
13824	Single strains	CGGGGGCCGCCTTGGATG	1	0.00467246	1	100	1
13826	Single strains	CAGGGTCCGTTTTGGATG	1	0.00467246	1	100	1
13835	Single strains	CGGGGTCCGTTTCGGGTC	1	0.00467246	1	100	1
13916	Single strains	CGGGGTGCGCCTTGGACC	1	0.00467246	1	100	1
13934	Single strains	CAAAGTCCGTCCCAGATG	1	0.00467246	1	100	1
13952	Single strains	TGGGGGCCGCCCTGGATG	1	0.00467246	1	100	1
13954	Single strains	TGGGGGCCGCTCCAGACG	1	0.00467246	1	100	1
13961	Single strains	CGAGATCCGTCCCAGATG	1	0.00467246	1	100	1
13968	Single strains	TGGGGGCCGTCTCAGACG	1	0.00467246	1	100	1
13969	Single strains	TGAAGTCCGTTCCAGATC	1	0.00467246	1	100	1
14104	Single strains	CGAAGTCCGTCTCAGATG	1	0.00467246	1	100	1
14106	Single strains	CGGGGGCCGCCCCAAATG	1	0.00467246	1	100	1
14309	Single strains	CAGGGTCCGTCTCGGATC	1	0.00467246	1	100	1
14311	Single strains	TAGGGTCTGTTTCGGGTG	1	0.00467246	1	100	1
14312	Single strains	CGGGGGCTGTCCCAGGTC	1	0.00467246	1	100	1
14343	Single strains	TGGGGTCGGTCCCAGATC	1	0.00467246	1	100	1
14392	Single strains	CGGGGTCCGTTTCGGATG	1	0.00467246	1	100	1
14395	Single strains	TGGGGTCCATTTTGGATC	1	0.00467246	1	100	1
14417	Single strains	TGGGGGCCGTCTCGGACG	1	0.00467246	1	100	1
14423	Single strains	CAGGGTGCGCCCCGGATG	1	0.00467246	1	100	1
14428	Single strains	CAGGGGCCGTCTCAGACG	1	0.00467246	1	100	1
14466	Single strains	CGGGGGCCATTTCGGACG	1	0.00467246	1	100	1
14473	Single strains	CGGGGGCCGCTCCAGGTG	1	0.00467246	1	100	1
14563	Single strains	CGGGGTGCGTCCCAGATG	1	0.00467246	1	100	1
14584	Single strains	CAGGGGCCGTTTCAGGTG	1	0.00467246	1	100	1
14585	Single strains	TGGGGGGCGCCCCGGGTG	1	0.00467246	1	100	1
14587	Single strains	TAGGGGCTGTCCCAGATG	1	0.00467246	1	100	1
14588	Single strains	CGAAGTCTGTCCCAGACG	1	0.00467246	1	100	1
14591	Single strains	CGGGGGCCGTCCCAGACG	1	0.00467246	1	100	1
14592	Single strains	CGGGGGCTGTCCCGGACG	1	0.00467246	1	100	1
14593	Single strains	CGGGGGCTGTCCCAAATC	1	0.00467246	1	100	1
14594	Single strains	CGGGGGCTGTCCCAAATG	1	0.00467246	1	100	1
14595	Single strains	CGGGGGCCGCTTCGGACG	1	0.00467246	1	100	1
14599	Single strains	CGGGGTCTGTCCCGGACG	1	0.00467246	1	100	1
14600	Single strains	CGGGGTCTGTCCCAGGTA	1	0.00467246	1	100	1
14603	Single strains	CGGGGTGCGCCCCAAGTG	1	0.00467246	1	100	1
14605	Single strains	CGGGGTCCGCTTCAGACG	1	0.00467246	1	100	1
14606	Single strains	CGGGGTCCGCTCTGGGTG	1	0.00467246	1	100	1
14607	Single strains	CGGGGTCCGCTTCGGATG	1	0.00467246	1	100	1
14613	Single strains	CGGGGTGCGCCCCAAACC	1	0.00467246	1	100	1
14693	Single strains	CGGGGGGCGTCCCAGATG	1	0.00467246	1	100	1
14703	Single strains	CGGGGGCCGTTCCAGATC	1	0.00467246	1	100	1
14787	Single strains	CAGGGGCTGTTCCAGATG	1	0.00467246	1	100	1
14794	Single strains	CGGGGGCCGCCCCAAATC	1	0.00467246	1	100	1
14796	Single strains	CAGGGGCCGCCCCAGACC	1	0.00467246	1	100	1
14949	Single strains	TGGGGTCCGTTCCGGATG	1	0.00467246	1	100	1
14952	Single strains	TGAGGTCCGCCCCAGATG	1	0.00467246	1	100	1
15094	Single strains	CGGGGTCCGTTCTGGGTG	1	0.00467246	1	100	1
15184	Single strains	CGGGGTCCATTCCAAATG	1	0.00467246	1	100	1
15219	Single strains	CGGGGTGCGCCCCGGATG	1	0.00467246	1	100	1
15224	Single strains	CGGGGGCCGTTTTGGGTC	1	0.00467246	1	100	1
15239	Single strains	TGAGGTCCATTCCAGATC	1	0.00467246	1	100	1
15244	Single strains	TGGGGGCTGTCTCAGATG	1	0.00467246	1	100	1
15249	Single strains	CGGGGGCCATTCCGGATC	1	0.00467246	1	100	1
15256	Single strains	TGAGGTGCGCCCCAAATG	1	0.00467246	1	100	1
15264	Single strains	CGGGGTCCATTCCAGATG	1	0.00467246	1	100	1
15269	Single strains	TGGGGGCCGTCCCGAATG	1	0.00467246	1	100	1
15279	Single strains	CAAGGTCCGTCCCAGATC	1	0.00467246	1	100	1
15376	Single strains	TGGGGGCTGTCTTGGATG	1	0.00467246	1	100	1
15431	Single strains	CGAGGGCCGCCTCGGACG	1	0.00467246	1	100	1
15434	Single strains	CGGGATCCGTCCCAGATG	1	0.00467246	1	100	1
15437	Single strains	CGGGATCTGTCCCGGATG	1	0.00467246	1	100	1
15439	Single strains	TGAGGTCTGTCCCAGATG	1	0.00467246	1	100	1
15443	Single strains	CGGGGTCCGCCCCGAACG	1	0.00467246	1	100	1
15444	Single strains	CGGGGGCCGCCCTAGACG	1	0.00467246	1	100	1
15545	Single strains	CGGGGTCCATTCCAGGTC	1	0.00467246	1	100	1
15571	Single strains	CAGGGGCCGCTTCGGACG	1	0.00467246	1	100	1
15574	Single strains	TGGGGTCTGTCCTGAATG	1	0.00467246	1	100	1
15608	Single strains	TGAAGTCTGTCCCAGATG	1	0.00467246	1	100	1
15610	Single strains	CAGGGGCCGCCCCAGGTG	1	0.00467246	1	100	1
15638	Single strains	CAAAGTCCGCCCCAGGTG	1	0.00467246	1	100	1
15649	Single strains	CAGGGTGCGCCCCAGACG	1	0.00467246	1	100	1
15657	Single strains	CGGGGTCTGTCCCAAACC	1	0.00467246	1	100	1
15670	Single strains	CGGGGGGCGCCCCAAGTG	1	0.00467246	1	100	1
15671	Single strains	CGGGGTCCGCCCCAAGTG	1	0.00467246	1	100	1
15676	Single strains	CGAAGTCTGTCCTGGATG	1	0.00467246	1	100	1
15809	Single strains	TGGGGGCCGTCTCGGATC	1	0.00467246	1	100	1
15814	Single strains	CGAGGGCCGCCCCGGATG	1	0.00467246	1	100	1
15815	Single strains	CGGGGTCCGCTTTAGATG	1	0.00467246	1	100	1
15817	Single strains	TGGGGTCTGTCCTGGATG	1	0.00467246	1	100	1
15821	Single strains	CAGGGTCCGTTTTAGGTC	1	0.00467246	1	100	1
15823	Single strains	TGGGGTCCGTTCCAAATC	1	0.00467246	1	100	1
15825	Single strains	CGGGGTCCGTCCCAGGTC	1	0.00467246	1	100	1
15946	Single strains	TGGGGTGCGCCTTGGATG	1	0.00467246	1	100	1
15965	Single strains	TGGGGGGCGCCCCAGGTC	1	0.00467246	1	100	1
15966	Single strains	CGGGGGCCGCTCCAGACC	1	0.00467246	1	100	1
15984	Single strains	CGGGGGCCGTCTCAGACG	1	0.00467246	1	100	1
15985	Single strains	CGGGATCCGTCCCAAATG	1	0.00467246	1	100	1
16048	Single strains	TGGGGTCCGTCTTGGATC	1	0.00467246	1	100	1
16060	Single strains	CGAGGTCCGTCCCAAATG	1	0.00467246	1	100	1
16120	Single strains	CGGGATCCGTCTTGGATG	1	0.00467246	1	100	1
16133	Single strains	TAGGGGGCGCCCCAGATG	1	0.00467246	1	100	1
16139	Single strains	CAGGGGCTGTCCCAGATG	1	0.00467246	1	100	1
16141	Single strains	TGGGGGCCGTCTCGGGTG	1	0.00467246	1	100	1
16144	Single strains	CAGGGGGCGCCCCAGATC	1	0.00467246	1	100	1
16146	Single strains	CGGGGTGCGCCCCGGACG	1	0.00467246	1	100	1
16156	Single strains	CGGGGGCCGCCCCGAATG	1	0.00467246	1	100	1
16159	Single strains	CGGGGGCTGTCTTGGGTG	1	0.00467246	1	100	1
16188	Single strains	CGGGGTCTGTTTCGGGTG	1	0.00467246	1	100	1
16189	Single strains	CGGGGTCTGTCCCGAATC	1	0.00467246	1	100	1
16229	Single strains	CGGGGGCCGCTTCAGATG	1	0.00467246	1	100	1
16263	Single strains	CGGGGCCCGCCCCAGATA	1	0.00467246	1	100	1
16279	Single strains	TGGGGTCCGTCCTGGATG	1	0.00467246	1	100	1
16298	Single strains	CGGGGTGCGCCCCAAACG	1	0.00467246	1	100	1
16300	Single strains	TGGGGTCCATCCCAGATC	1	0.00467246	1	100	1
16302	Single strains	TGGGATCTGTCTCAGATC	1	0.00467246	1	100	1
16307	Single strains	CGAGGTGCGCCCCAGGTG	1	0.00467246	1	100	1
16314	Single strains	CAGGGGCTGTCTTGGATG	1	0.00467246	1	100	1
16316	Single strains	CGGGGTGCGCCCTGGGTG	1	0.00467246	1	100	1
16332	Single strains	CGGAGTCCGCCCCAGGTG	1	0.00467246	1	100	1
16349	Single strains	TGGGGGGCGTCCCAGGTG	1	0.00467246	1	100	1
16351	Single strains	CGAAGTGCGCCCTGGGTG	1	0.00467246	1	100	1
16354	Single strains	CGGGGTGCGTCCCGGATC	1	0.00467246	1	100	1
16360	Single strains	TGGGGGCCGCCCCAAGTG	1	0.00467246	1	100	1
16361	Single strains	CGGGGTCCGCCCCGGACC	1	0.00467246	1	100	1
16363	Single strains	CGAAGTCCGTCCCGGGTC	1	0.00467246	1	100	1
16371	Single strains	CGGGGTGCGCCCCGGGTC	1	0.00467246	1	100	1
16462	Single strains	TGGGATCCATTCCGGATC	1	0.00467246	1	100	1
16512	Single strains	TGGGGTCCATTCCGGACC	1	0.00467246	1	100	1
16551	Single strains	TGGGGTCCGTTTTGGATC	1	0.00467246	1	100	1
16638	Single strains	TGGGATCCATTCCAGACC	1	0.00467246	1	100	1
16666	Single strains	TGGGGGCTGTCCCAGGTG	1	0.00467246	1	100	1
16674	Single strains	CGGGGGCCGTCTTGGATG	1	0.00467246	1	100	1
16696	Single strains	CGGGGGCCGCTCCGGGTG	1	0.00467246	1	100	1
16698	Single strains	TGGGATCTGTTCCAGATC	1	0.00467246	1	100	1
16699	Single strains	TGGGGGCCATTCCAGATG	1	0.00467246	1	100	1
16702	Single strains	CGAAGTCTGTCTCAGATG	1	0.00467246	1	100	1
16705	Single strains	CAGGGGGCGCCCCAGGTG	1	0.00467246	1	100	1
16735	Single strains	CGGGGGCTGTCCCAGATA	1	0.00467246	1	100	1
16755	Single strains	CGAGGTCCGTTCCAAGTC	1	0.00467246	1	100	1
16766	Single strains	CAGGGGCTGTCCCGGATC	1	0.00467246	1	100	1
16767	Single strains	CGAAGTCCGTCCCAAATG	1	0.00467246	1	100	1
16790	Single strains	TGGGGTGTGCCCCAGGTG	1	0.00467246	1	100	1
16799	Single strains	CAGGGTCCGTCCCGGATC	1	0.00467246	1	100	1
16800	Single strains	CGGGGGCCGTCCCAAATC	1	0.00467246	1	100	1
16801	Single strains	CGGGGTCCGTCCCAAGTG	1	0.00467246	1	100	1
16812	Single strains	CGGGGGCTGTTTCAGATC	1	0.00467246	1	100	1
16820	Single strains	CAGGGGCCGCCTCGGATC	1	0.00467246	1	100	1
16849	Single strains	CGGGGTCCGTTCCAAATC	1	0.00467246	1	100	1
16870	Single strains	TGGAGTCTGTCCCAGATG	1	0.00467246	1	100	1
16926	Single strains	CGGGGTCCGTTTTGGACC	1	0.00467246	1	100	1
16944	Single strains	TGGGGTCCGTTTCAGGTG	1	0.00467246	1	100	1
16988	Single strains	CAGGGTCCGTCCCGGGTC	1	0.00467246	1	100	1
16989	Single strains	CGAGGTGCGCCCCAGATG	1	0.00467246	1	100	1
16990	Single strains	TGGGGGCCGTCCCGGATC	1	0.00467246	1	100	1
16998	Single strains	CAGGGTCCATTCCGGATC	1	0.00467246	1	100	1
16999	Single strains	TGGGGGCTGTCCCAGATC	1	0.00467246	1	100	1
17032	Single strains	TGGGGTCCATTTTAGATC	1	0.00467246	1	100	1
17040	Single strains	CGGGGTCCGCCCCGGGTC	1	0.00467246	1	100	1
17042	Single strains	CGGGGTCCGCTCCAGACC	1	0.00467246	1	100	1
17043	Single strains	CAGGGTGCGCCTCGGGTG	1	0.00467246	1	100	1
17044	Single strains	CAGGGTCCGTCTCGGGTG	1	0.00467246	1	100	1
17045	Single strains	TGGGGTCTGCCTCAGATG	1	0.00467246	1	100	1
17056	Single strains	TGGGGTCTGCTTCAGGTG	1	0.00467246	1	100	1
17083	Single strains	CGGGGGGCGCCTTGGATG	1	0.00467246	1	100	1
17497	Single strains	TGGGGGCTGCCTCAGATG	1	0.00467246	1	100	1
17504	Single strains	CGGGCTCCGTCCCAAATG	1	0.00467246	1	100	1
17523	Single strains	TGGGGGGTGCCCCAGATG	1	0.00467246	1	100	1
17535	Single strains	CGGGGTCCGCCTCGGGTC	1	0.00467246	1	100	1
17537	Single strains	CGGGGTCCGCCTTGGGTC	1	0.00467246	1	100	1
17539	Single strains	TGGGGTCTGTCCTGAATC	1	0.00467246	1	100	1
17541	Single strains	CAGGGTCCGTTTTGGGTC	1	0.00467246	1	100	1
17546	Single strains	TAGGGGCCGTCCCAGGTG	1	0.00467246	1	100	1
17547	Single strains	TAGGGGCCGTCCCAGATC	1	0.00467246	1	100	1
17551	Single strains	CGGGGTCTGTCTCGAATG	1	0.00467246	1	100	1
17556	Single strains	TGGGATCCGTTCCAGATG	1	0.00467246	1	100	1
17562	Single strains	TGGGGGCCGCCTTGGATG	1	0.00467246	1	100	1
17606	Single strains	TGGGGTCCATTCCGGGTC	1	0.00467246	1	100	1
17643	Single strains	TGGGATCCGTCCCAGATC	1	0.00467246	1	100	1
17672	Single strains	CGGGGGGCGCCTCAGGTG	1	0.00467246	1	100	1
17723	Single strains	CGGGGTCTGTCCCAGGCG	1	0.00467246	1	100	1
17735	Single strains	CGAAGTCCGCCCCAGACG	1	0.00467246	1	100	1
17827	Single strains	TGGGATCCGTTTCGGATC	1	0.00467246	1	100	1
17828	Single strains	CGGGGGCTGTCTCGGACG	1	0.00467246	1	100	1
17829	Single strains	TGGGGGCCATTCCAGGTC	1	0.00467246	1	100	1
17831	Single strains	TGGGGTGCGCCCTGGATG	1	0.00467246	1	100	1
17832	Single strains	CGAGGGCCGCCCCGGGTG	1	0.00467246	1	100	1
17833	Single strains	CAAAGTCCGCCCCGGGTG	1	0.00467246	1	100	1
17834	Single strains	CGGGGTGTGTCCCAGGTG	1	0.00467246	1	100	1
17837	Single strains	TGGGATCCGTTCCGGATC	1	0.00467246	1	100	1
17948	Single strains	CGGGGTCCATTCCGGATC	1	0.00467246	1	100	1

## Sheet: Table S1A. Genogroup cladistics
Table S1A. The MLST cladistic analysis among the miniMLST profiles
MiniMLST profile spreading among the MLST	Genogroup/miniMLST profile	Number of MLSTs in group	Number of MLSTs not included in the main clade	MLSTs not included in the main clade	Number of isolates not included in the main clade	Number of isolates in group	Number of isolates having the dominant MLST	Fraction of isolates having the dominant MLST	Presence of polyphylitic branches			Number of isolates not included in the main clades	Fraction of isolates not included in the main clades	TOTAL number of isolates	MiniMLST profile spreading among the MLST
Multiple	1901	59	5	11232;16325;13772;9365;13616	62	2632	2475	0.94035	yes			322	0.017793	18097	Multiple
Multiple	9363	24	1	14771	1	1630	1449	0.888957	yes			353	0.0180148	19595	Multiple + Double
Multiple	7363	44	3	11659;15648;16987	4	1433	1336	0.93231	yes			353	0.0164938	21402	Multiple + Double + Single
Multiple	8156	7	2	12503;16700	2	741	728	0.982456	yes
Multiple	1588	23	0	-	0	681	653	0.958884	no
Multiple	7822	11	4	15274;13770;13777;17604	4	578	568	0.982699	yes
Multiple	7827	14	2	16997;13489	33	612	549	0.897059	yes
Multiple	1579	9	1	16267	1	545	536	0.983486	yes
Multiple	7359	4	0	-	0	513	482	0.939571	no
Multiple	1599	11	1	15653	1	507	463	0.913215	yes
Multiple	1580	20	10	11416;16470;13775;17102;15522;17526;17533;12533;17528;13773	10	523	441	0.843212	yes
Multiple	1583	16	6	13409;15271;12529;16679;13828;13564	6	420	394	0.938095	yes
Multiple	1584	10	8	14110;8128;10242;14350;12505;17486;17485;15447	18	410	391	0.953659	yes
Multiple	1893	6	1	10893	1	380	364	0.957895	yes
Multiple	11428	3	2	13528;13148	7	371	364	0.981132	yes
Multiple	8143	6	0	-	0	362	354	0.977901	no
Multiple	1594	29	2	17603;16636	6	599	294	0.490818	yes
Multiple	8122	6	1	8138	1	270	261	0.966667	yes
Multiple	11516	5	0	-	0	308	225	0.730519	no
Multiple	10314	3	0	-	0	221	217	0.9819	no
Multiple	1596	8	1	1179	1	214	197	0.920561	yes
Multiple	9362	4	0	-	0	196	193	0.984694	no
Multiple	1587	6	1	16393	1	176	171	0.971591	yes
Multiple	1918	6	0	-	0	176	169	0.960227	no
Multiple	8135	4	0	-	0	170	165	0.970588	no
Multiple	1600	4	1	14953	1	165	159	0.963636	yes
Multiple	7367	6	0	-	0	147	141	0.959184	no
Multiple	8163	11	0	-	0	176	133	0.755682	no
Multiple	11422	4	0	-	0	133	130	0.977444	no
Multiple	7365	11	1	12045	15	163	127	0.779141	yes
Multiple	1582	9	0	-	0	128	117	0.914062	no
Multiple	7371	6	2	12239;13593	7	119	108	0.907563	yes
Multiple	1903	8	2	15899;11711	3	118	106	0.898305	yes
Multiple	7360	3	0	-	0	95	92	0.968421	no
Multiple	1892	8	0	-	0	100	91	0.91	no
Multiple	8126	3	0	-	0	95	91	0.957895	no
Multiple	1590	6	2	16757;1585	48	140	87	0.621429	yes
Multiple	11706	5	0	-	0	81	77	0.950617	no
Multiple	11177	5	0	-	0	78	67	0.858974	no
Multiple	1902	5	1	14567	1	77	59	0.766234	yes
Multiple	8145	3	0	-	0	59	56	0.949153	no
Multiple	6962	5	1	11841	1	77	55	0.714286	yes
Multiple	1595	17	0	-	0	89	54	0.606742	no
Multiple	11365	5	0	-	0	68	51	0.75	no
Multiple	11191	3	0	-	0	61	51	0.836066	no
Multiple	10931	3	0	-	0	51	48	0.941176	no
Multiple	8123	5	1	16327	1	51	45	0.882353	yes
Multiple	8161	6	2	11185;16312	2	48	43	0.895833	yes
Multiple	13778	4	1	15902	1	45	39	0.866667	yes
Multiple	13526	3	0	-	0	40	38	0.95	no
Multiple	1921	5	4	16425;9322;14939;12888	17	53	36	0.679245	yes
Multiple	1927	4	1	14393	1	37	34	0.918919	yes
Multiple	1931	3	0	-	0	37	33	0.891892	no
Multiple	12462	3	0	-	0	36	33	0.916667	no
Multiple	1920	7	2	12090;13532	14	59	31	0.525424	yes
Multiple	9903	3	1	11683	2	34	30	0.882353	yes
Multiple	11366	3	0	-	0	32	30	0.9375	no
Multiple	1904	4	0	-	0	32	29	0.90625	no
Multiple	11231	4	1	15272	1	31	28	0.903226	yes
Multiple	11249	5	0	-	0	34	27	0.794118	no
Multiple	8134	3	1	8147	1	28	26	0.928571	yes
Multiple	8133	3	0	-	0	27	25	0.925926	no
Multiple	10634	3	1	12523	1	27	25	0.925926	yes
Multiple	11181	3	0	-	0	33	22	0.666667	no
Multiple	10899	3	1	12506	1	31	21	0.677419	yes
Multiple	11956	3	0	-	0	22	20	0.909091	no
Multiple	10316	6	0	-	0	32	19	0.59375	no
Multiple	8149	4	0	-	0	40	19	0.475	no
Multiple	12041	4	3	6720;14598;13774	15	34	19	0.558824	yes
Multiple	8154	7	1	11415	2	37	18	0.486486	yes
Multiple	14422	3	0	-	0	18	15	0.833333	no
Multiple	1889	8	0	-	0	22	13	0.590909	no
Multiple	13781	5	0	-	0	21	13	0.619048	no
Multiple	7828	4	0	-	0	18	13	0.722222	no
Multiple	11368	9	1	16161	1	21	11	0.52381	yes
Multiple	1591	3	2	15900;13613	3	13	10	0.769231	yes
Multiple	6960	3	1	12889	4	16	10	0.625	yes
Multiple	11710	3	1	11715	2	13	10	0.769231	yes
Multiple	11175	4	0	-	0	12	9	0.75	no
Multiple	11251	4	0	-	0	13	8	0.615385	no
Multiple	1928	5	1	17566	1	11	7	0.636364	yes
Multiple	12515	3	0	-	0	9	7	0.777778	no
Multiple	14921	5	2	11188;15757	3	11	6	0.545455	yes
Multiple	8129	3	1	15616	1	8	6	0.75	yes
Multiple	10935	6	0	-	0	11	5	0.454545	no
Multiple	11675	5	0	-	0	11	5	0.454545	no
Multiple	1963	3	0	-	0	7	5	0.714286	no
Multiple	11196	3	2	16287;16196	2	7	5	0.714286	yes
Multiple	15242	3	1	8142	3	10	5	0.5	yes
Multiple	14452	6	1	15755	1	13	4	0.307692	yes
Multiple	1929	3	0	-	0	6	4	0.666667	no
Multiple	6810	3	0	-	0	6	4	0.666667	no
Multiple	11686	3	0	-	0	7	4	0.571429	no
Multiple	11370	3	0	-	0	7	3	0.428571	no
Multiple	11989	3	2	13570;11198	3	6	3	0.5	yes
Multiple	13545	3	1	14397	2	6	3	0.5	yes
Multiple	1905	3	0	-	0	7	3	0.428571	no
Multiple	8120	3	0	-	0	7	3	0.428571	no
Multiple	8422	3	1	13560	2	5	2	0.4	yes
Multiple	13943	3	0	-	0	3	1	0.333333	no
Multiple	11674	3	0	-	0	4	2	0.5	no
Double	11864	2	0	-	0	175	174	0.994286	no
Double	13292	2	0	-	0	103	102	0.990291	no
Double	7823	2	0	-	0	88	87	0.988636	no
Double	1601	2	0	-	0	70	68	0.971429	no
Double	10317	2	0	-	0	54	52	0.962963	no
Double	8112	2	1	13368	1	44	43	0.977273	yes
Double	1932	2	0	-	0	42	39	0.928571	no
Double	8111	2	0	-	0	39	38	0.974359	no
Double	13413	2	0	-	0	34	33	0.970588	no
Double	7356	2	0	-	0	31	30	0.967742	no
Double	8114	2	0	-	0	28	27	0.964286	no
Double	11247	2	0	-	0	28	27	0.964286	no
Double	12040	2	1	15258	1	28	27	0.964286	yes
Double	9902	2	0	-	0	27	26	0.962963	no
Double	13956	2	1	13736	6	32	26	0.8125	yes
Double	12046	2	0	-	0	25	24	0.96	no
Double	10241	2	0	-	0	24	23	0.958333	no
Double	11982	2	1	13145	2	22	20	0.909091	yes
Double	11984	2	0	-	0	21	20	0.952381	no
Double	13913	2	0	-	0	22	19	0.863636	no
Double	11414	2	0	-	0	19	18	0.947368	no
Double	11750	2	0	-	0	17	16	0.941176	no
Double	13333	2	1	16317	1	17	16	0.941176	yes
Double	6726	2	1	13758	1	16	15	0.9375	yes
Double	7819	2	0	-	0	18	15	0.833333	no
Double	8130	2	0	-	0	16	15	0.9375	no
Double	7358	2	0	-	0	22	13	0.590909	no
Double	9304	2	0	-	0	16	13	0.8125	no
Double	11367	2	0	-	0	16	12	0.75	no
Double	6716	2	1	6809	1	11	10	0.909091	yes
Double	11241	2	0	-	0	11	9	0.818182	no
Double	11961	2	0	-	0	10	9	0.9	no
Double	1898	2	0	-	0	9	8	0.888889	no
Double	6959	2	0	-	0	15	8	0.533333	no
Double	11210	2	0	-	0	13	8	0.615385	no
Double	8127	2	1	8124	1	8	7	0.875	yes
Double	13415	2	0	-	0	8	7	0.875	no
Double	11727	2	0	-	0	8	7	0.875	no
Double	13732	2	0	-	0	8	7	0.875	no
Double	1926	2	1	13951	2	8	6	0.75	yes
Double	11713	2	0	-	0	7	6	0.857143	no
Double	8118	2	0	-	0	6	5	0.833333	no
Double	6722	2	0	-	0	6	5	0.833333	no
Double	8777	2	0	-	0	7	5	0.714286	no
Double	14951	2	0	-	0	6	5	0.833333	no
Double	15808	2	1	16810	3	8	5	0.625	yes
Double	11678	2	0	-	0	5	4	0.8	no
Double	11421	2	0	-	0	5	4	0.8	no
Double	8148	2	1	14950	1	5	4	0.8	yes
Double	11208	2	0	-	0	5	4	0.8	no
Double	14933	2	1	11189	3	7	4	0.571429	yes
Double	11257	2	0	-	0	5	4	0.8	no
Double	14413	2	0	-	0	5	4	0.8	no
Double	11970	2	0	-	0	4	3	0.75	no
Double	7829	2	0	-	0	5	3	0.6	no
Double	8157	2	0	-	0	4	3	0.75	no
Double	9901	2	0	-	0	5	3	0.6	no
Double	11074	2	0	-	0	5	3	0.6	no
Double	11682	2	0	-	0	5	3	0.6	no
Double	8783	2	0	-	0	4	3	0.75	no
Double	11201	2	0	-	0	4	3	0.75	no
Double	13555	2	0	-	0	6	3	0.5	no
Double	11364	2	1	15254	1	4	3	0.75	yes
Double	11964	2	0	-	0	4	3	0.75	no
Double	13766	2	0	-	0	4	3	0.75	no
Double	13474	2	0	-	0	5	3	0.6	no
Double	13527	2	0	-	0	4	3	0.75	no
Double	11657	2	0	-	0	4	3	0.75	no
Double	13548	2	1	16309	1	4	3	0.75	yes
Double	15636	2	0	-	0	4	3	0.75	no
Double	17542	2	0	-	0	4	3	0.75	no
Double	15811	2	0	-	0	4	3	0.75	no
Double	15331	2	1	16586	1	4	3	0.75	yes
Double	15229	2	0	-	0	4	3	0.75	no
Double	14610	2	0	-	0	4	3	0.75	no
Double	16201	2	0	-	0	4	3	0.75	no
Double	17026	2	0	-	0	4	3	0.75	no
Double	8160	2	0	-	0	3	2	0.666667	no
Double	12080	2	0	-	0	3	2	0.666667	no
Double	15247	2	0	-	0	3	2	0.666667	no
Double	11193	2	0	-	0	3	2	0.666667	no
Double	6813	2	0	-	0	4	2	0.5	no
Double	10633	2	1	10629	1	3	2	0.666667	yes
Double	8125	2	0	-	0	3	2	0.666667	no
Double	11424	2	0	-	0	3	2	0.666667	no
Double	6721	2	0	-	0	3	2	0.666667	no
Double	7372	2	0	-	0	3	2	0.666667	no
Double	10682	2	0	-	0	4	2	0.5	no
Double	10933	2	0	-	0	3	2	0.666667	no
Double	10631	2	0	-	0	4	2	0.5	no
Double	15433	2	0	-	0	4	2	0.5	no
Double	13539	2	0	-	0	3	2	0.666667	no
Double	15227	2	0	-	0	3	2	0.666667	no
Double	14791	2	0	-	0	4	2	0.5	no
Double	14942	2	0	-	0	3	2	0.666667	no
Double	16199	2	0	-	0	3	2	0.666667	no
Double	16373	2	1	16737	1	3	2	0.666667	yes
Double	7361	2	0	-	0	2	1	0.5	no
Double	7820	2	0	-	0	2	1	0.5	no
Double	11983	2	0	-	0	4	3	0.75	no
Double	8781	2	1	17463	1	2	1	0.5	yes
Double	12248	2	0	-	0	2	1	0.5	no
Double	16138	2	0	-	0	2	1	0.5	no
Double	13614	2	0	-	0	2	1	0.5	no
Double	15572	2	0	-	0	2	1	0.5	no
Double	11698	2	0	-	0	2	1	0.5	no
Double	13595	2	0	-	0	2	1	0.5	no
Double	14335	2	0	-	0	2	1	0.5	no
Double	16271	2	0	-	0	2	1	0.5	no
Double	13738	2	0	-	0	2	1	0.5	no
Double	15895	2	1	13971	1	2	1	0.5	yes
Double	16183	2	0	-	0	2	1	0.5	no
Double	14947	2	0	-	0	2	1	0.5	no
Double	15260	2	0	-	0	2	1	0.5	no
Double	16274	2	0	-	0	2	1	0.5	no
Double	14464	2	0	-	0	2	1	0.5	no
Double	16756	2	1	16153	1	2	1	0.5	yes
Double	15519	2	0	-	0	2	1	0.5	no
Double	16597	2	0	-	0	2	1	0.5	no
Double	17470	2	0	-	0	2	1	0.5	no
Double	16994	2	0	-	0	2	1	0.5	no
Single	10932	1	0	-	0	67	67	1	no
Single	10622	1	0	-	0	45	45	1	no
Single	11986	1	0	-	0	44	44	1	no
Single	8776	1	0	-	0	42	42	1	no
Single	11431	1	0	-	0	40	40	1	no
Single	13915	1	0	-	0	39	39	1	no
Single	13266	1	0	-	0	37	37	1	no
Single	14451	1	0	-	0	33	33	1	no
Single	1603	1	0	-	0	29	29	1	no
Single	8153	1	0	-	0	27	27	1	no
Single	8110	1	0	-	0	25	25	1	no
Single	1925	1	0	-	0	23	23	1	no
Single	12042	1	0	-	0	22	22	1	no
Single	8780	1	0	-	0	21	21	1	no
Single	11172	1	0	-	0	21	21	1	no
Single	13429	1	0	-	0	21	21	1	no
Single	13536	1	0	-	0	20	20	1	no
Single	11971	1	0	-	0	18	18	1	no
Single	1597	1	0	-	0	17	17	1	no
Single	11976	1	0	-	0	17	17	1	no
Single	8392	1	0	-	0	16	16	1	no
Single	11967	1	0	-	0	16	16	1	no
Single	11602	1	0	-	0	15	15	1	no
Single	6714	1	0	-	0	14	14	1	no
Single	11230	1	0	-	0	14	14	1	no
Single	14745	1	0	-	0	14	14	1	no
Single	8775	1	0	-	0	12	12	1	no
Single	11173	1	0	-	0	12	12	1	no
Single	11996	1	0	-	0	12	12	1	no
Single	13149	1	0	-	0	12	12	1	no
Single	11417	1	0	-	0	11	11	1	no
Single	11418	1	0	-	0	11	11	1	no
Single	1899	1	0	-	0	10	10	1	no
Single	11411	1	0	-	0	10	10	1	no
Single	11968	1	0	-	0	10	10	1	no
Single	13735	1	0	-	0	10	10	1	no
Single	13840	1	0	-	0	10	10	1	no
Single	14394	1	0	-	0	10	10	1	no
Single	8784	1	0	-	0	9	9	1	no
Single	11184	1	0	-	0	9	9	1	no
Single	12982	1	0	-	0	9	9	1	no
Single	13734	1	0	-	0	9	9	1	no
Single	8136	1	0	-	0	8	8	1	no
Single	9364	1	0	-	0	8	8	1	no
Single	9900	1	0	-	0	8	8	1	no
Single	11228	1	0	-	0	8	8	1	no
Single	11980	1	0	-	0	8	8	1	no
Single	14944	1	0	-	0	8	8	1	no
Single	1890	1	0	-	0	7	7	1	no
Single	1919	1	0	-	0	7	7	1	no
Single	1964	1	0	-	0	7	7	1	no
Single	9899	1	0	-	0	7	7	1	no
Single	11236	1	0	-	0	7	7	1	no
Single	11423	1	0	-	0	7	7	1	no
Single	13942	1	0	-	0	7	7	1	no
Single	14253	1	0	-	0	7	7	1	no
Single	14434	1	0	-	0	7	7	1	no
Single	16358	1	0	-	0	7	7	1	no
Single	8109	1	0	-	0	6	6	1	no
Single	11965	1	0	-	0	6	6	1	no
Single	11985	1	0	-	0	6	6	1	no
Single	12502	1	0	-	0	6	6	1	no
Single	13142	1	0	-	0	6	6	1	no
Single	13476	1	0	-	0	6	6	1	no
Single	14564	1	0	-	0	6	6	1	no
Single	15251	1	0	-	0	6	6	1	no
Single	16362	1	0	-	0	6	6	1	no
Single	16744	1	0	-	0	6	6	1	no
Single	1581	1	0	-	0	5	5	1	no
Single	1930	1	0	-	0	5	5	1	no
Single	6715	1	0	-	0	5	5	1	no
Single	6808	1	0	-	0	5	5	1	no
Single	6812	1	0	-	0	5	5	1	no
Single	8116	1	0	-	0	5	5	1	no
Single	8137	1	0	-	0	5	5	1	no
Single	8139	1	0	-	0	5	5	1	no
Single	11075	1	0	-	0	5	5	1	no
Single	11256	1	0	-	0	5	5	1	no
Single	12974	1	0	-	0	5	5	1	no
Single	13334	1	0	-	0	5	5	1	no
Single	13482	1	0	-	0	5	5	1	no
Single	14399	1	0	-	0	5	5	1	no
Single	14436	1	0	-	0	5	5	1	no
Single	15221	1	0	-	0	5	5	1	no
Single	15371	1	0	-	0	5	5	1	no
Single	15438	1	0	-	0	5	5	1	no
Single	15963	1	0	-	0	5	5	1	no
Single	1895	1	0	-	0	4	4	1	no
Single	6717	1	0	-	0	4	4	1	no
Single	6957	1	0	-	0	4	4	1	no
Single	7369	1	0	-	0	4	4	1	no
Single	7370	1	0	-	0	4	4	1	no
Single	8151	1	0	-	0	4	4	1	no
Single	8774	1	0	-	0	4	4	1	no
Single	11178	1	0	-	0	4	4	1	no
Single	11242	1	0	-	0	4	4	1	no
Single	11690	1	0	-	0	4	4	1	no
Single	11969	1	0	-	0	4	4	1	no
Single	12514	1	0	-	0	4	4	1	no
Single	12894	1	0	-	0	4	4	1	no
Single	13480	1	0	-	0	4	4	1	no
Single	13763	1	0	-	0	4	4	1	no
Single	13914	1	0	-	0	4	4	1	no
Single	15228	1	0	-	0	4	4	1	no
Single	15964	1	0	-	0	4	4	1	no
Single	16365	1	0	-	0	4	4	1	no
Single	16377	1	0	-	0	4	4	1	no
Single	16741	1	0	-	0	4	4	1	no
Single	17601	1	0	-	0	4	4	1	no
Single	1900	1	0	-	0	3	3	1	no
Single	1933	1	0	-	0	3	3	1	no
Single	8141	1	0	-	0	3	3	1	no
Single	10214	1	0	-	0	3	3	1	no
Single	11077	1	0	-	0	3	3	1	no
Single	11115	1	0	-	0	3	3	1	no
Single	11197	1	0	-	0	3	3	1	no
Single	11240	1	0	-	0	3	3	1	no
Single	11704	1	0	-	0	3	3	1	no
Single	11963	1	0	-	0	3	3	1	no
Single	11979	1	0	-	0	3	3	1	no
Single	12463	1	0	-	0	3	3	1	no
Single	12518	1	0	-	0	3	3	1	no
Single	12547	1	0	-	0	3	3	1	no
Single	12891	1	0	-	0	3	3	1	no
Single	12973	1	0	-	0	3	3	1	no
Single	13411	1	0	-	0	3	3	1	no
Single	13475	1	0	-	0	3	3	1	no
Single	13477	1	0	-	0	3	3	1	no
Single	13531	1	0	-	0	3	3	1	no
Single	13537	1	0	-	0	3	3	1	no
Single	13538	1	0	-	0	3	3	1	no
Single	13542	1	0	-	0	3	3	1	no
Single	13559	1	0	-	0	3	3	1	no
Single	13562	1	0	-	0	3	3	1	no
Single	13739	1	0	-	0	3	3	1	no
Single	13946	1	0	-	0	3	3	1	no
Single	13953	1	0	-	0	3	3	1	no
Single	13962	1	0	-	0	3	3	1	no
Single	14435	1	0	-	0	3	3	1	no
Single	14694	1	0	-	0	3	3	1	no
Single	15183	1	0	-	0	3	3	1	no
Single	15222	1	0	-	0	3	3	1	no
Single	15262	1	0	-	0	3	3	1	no
Single	15268	1	0	-	0	3	3	1	no
Single	15273	1	0	-	0	3	3	1	no
Single	15446	1	0	-	0	3	3	1	no
Single	15639	1	0	-	0	3	3	1	no
Single	15667	1	0	-	0	3	3	1	no
Single	15669	1	0	-	0	3	3	1	no
Single	15725	1	0	-	0	3	3	1	no
Single	15987	1	0	-	0	3	3	1	no
Single	16611	1	0	-	0	3	3	1	no
Single	16664	1	0	-	0	3	3	1	no
Single	1589	1	0	-	0	2	2	1	no
Single	1891	1	0	-	0	2	2	1	no
Single	6719	1	0	-	0	2	2	1	no
Single	8132	1	0	-	0	2	2	1	no
Single	8146	1	0	-	0	2	2	1	no
Single	8152	1	0	-	0	2	2	1	no
Single	8158	1	0	-	0	2	2	1	no
Single	8418	1	0	-	0	2	2	1	no
Single	10244	1	0	-	0	2	2	1	no
Single	10624	1	0	-	0	2	2	1	no
Single	10632	1	0	-	0	2	2	1	no
Single	11073	1	0	-	0	2	2	1	no
Single	11179	1	0	-	0	2	2	1	no
Single	11182	1	0	-	0	2	2	1	no
Single	11194	1	0	-	0	2	2	1	no
Single	11205	1	0	-	0	2	2	1	no
Single	11244	1	0	-	0	2	2	1	no
Single	11369	1	0	-	0	2	2	1	no
Single	11413	1	0	-	0	2	2	1	no
Single	11687	1	0	-	0	2	2	1	no
Single	11688	1	0	-	0	2	2	1	no
Single	11691	1	0	-	0	2	2	1	no
Single	11692	1	0	-	0	2	2	1	no
Single	11693	1	0	-	0	2	2	1	no
Single	11696	1	0	-	0	2	2	1	no
Single	11701	1	0	-	0	2	2	1	no
Single	11702	1	0	-	0	2	2	1	no
Single	11703	1	0	-	0	2	2	1	no
Single	11708	1	0	-	0	2	2	1	no
Single	11722	1	0	-	0	2	2	1	no
Single	11978	1	0	-	0	2	2	1	no
Single	11981	1	0	-	0	2	2	1	no
Single	12044	1	0	-	0	2	2	1	no
Single	12084	1	0	-	0	2	2	1	no
Single	12247	1	0	-	0	2	2	1	no
Single	12461	1	0	-	0	2	2	1	no
Single	12516	1	0	-	0	2	2	1	no
Single	12524	1	0	-	0	2	2	1	no
Single	12531	1	0	-	0	2	2	1	no
Single	12892	1	0	-	0	2	2	1	no
Single	12970	1	0	-	0	2	2	1	no
Single	12971	1	0	-	0	2	2	1	no
Single	12975	1	0	-	0	2	2	1	no
Single	12980	1	0	-	0	2	2	1	no
Single	13252	1	0	-	0	2	2	1	no
Single	13458	1	0	-	0	2	2	1	no
Single	13478	1	0	-	0	2	2	1	no
Single	13483	1	0	-	0	2	2	1	no
Single	13529	1	0	-	0	2	2	1	no
Single	13547	1	0	-	0	2	2	1	no
Single	13780	1	0	-	0	2	2	1	no
Single	13871	1	0	-	0	2	2	1	no
Single	13949	1	0	-	0	2	2	1	no
Single	13955	1	0	-	0	2	2	1	no
Single	13957	1	0	-	0	2	2	1	no
Single	14008	1	0	-	0	2	2	1	no
Single	14415	1	0	-	0	2	2	1	no
Single	14418	1	0	-	0	2	2	1	no
Single	14590	1	0	-	0	2	2	1	no
Single	14612	1	0	-	0	2	2	1	no
Single	14738	1	0	-	0	2	2	1	no
Single	14795	1	0	-	0	2	2	1	no
Single	14797	1	0	-	0	2	2	1	no
Single	15218	1	0	-	0	2	2	1	no
Single	15225	1	0	-	0	2	2	1	no
Single	15232	1	0	-	0	2	2	1	no
Single	15234	1	0	-	0	2	2	1	no
Single	15236	1	0	-	0	2	2	1	no
Single	15246	1	0	-	0	2	2	1	no
Single	15248	1	0	-	0	2	2	1	no
Single	15267	1	0	-	0	2	2	1	no
Single	15280	1	0	-	0	2	2	1	no
Single	15441	1	0	-	0	2	2	1	no
Single	15650	1	0	-	0	2	2	1	no
Single	15654	1	0	-	0	2	2	1	no
Single	15813	1	0	-	0	2	2	1	no
Single	16063	1	0	-	0	2	2	1	no
Single	16145	1	0	-	0	2	2	1	no
Single	16149	1	0	-	0	2	2	1	no
Single	16319	1	0	-	0	2	2	1	no
Single	16350	1	0	-	0	2	2	1	no
Single	16352	1	0	-	0	2	2	1	no
Single	16359	1	0	-	0	2	2	1	no
Single	16366	1	0	-	0	2	2	1	no
Single	16367	1	0	-	0	2	2	1	no
Single	16615	1	0	-	0	2	2	1	no
Single	16694	1	0	-	0	2	2	1	no
Single	16734	1	0	-	0	2	2	1	no
Single	17249	1	0	-	0	2	2	1	no
Single	17607	1	0	-	0	2	2	1	no
Single	17610	1	0	-	0	2	2	1	no
Single	1592	1	0	-	0	1	1	1	no
Single	1598	1	0	-	0	1	1	1	no
Single	1602	1	0	-	0	1	1	1	no
Single	1897	1	0	-	0	1	1	1	no
Single	1917	1	0	-	0	1	1	1	no
Single	1922	1	0	-	0	1	1	1	no
Single	1962	1	0	-	0	1	1	1	no
Single	6712	1	0	-	0	1	1	1	no
Single	6713	1	0	-	0	1	1	1	no
Single	6723	1	0	-	0	1	1	1	no
Single	6727	1	0	-	0	1	1	1	no
Single	6728	1	0	-	0	1	1	1	no
Single	6773	1	0	-	0	1	1	1	no
Single	6958	1	0	-	0	1	1	1	no
Single	6961	1	0	-	0	1	1	1	no
Single	7357	1	0	-	0	1	1	1	no
Single	7368	1	0	-	0	1	1	1	no
Single	7818	1	0	-	0	1	1	1	no
Single	7821	1	0	-	0	1	1	1	no
Single	8113	1	0	-	0	1	1	1	no
Single	8115	1	0	-	0	1	1	1	no
Single	8117	1	0	-	0	1	1	1	no
Single	8119	1	0	-	0	1	1	1	no
Single	8121	1	0	-	0	1	1	1	no
Single	8140	1	0	-	0	1	1	1	no
Single	8155	1	0	-	0	1	1	1	no
Single	8162	1	0	-	0	1	1	1	no
Single	8393	1	0	-	0	1	1	1	no
Single	8417	1	0	-	0	1	1	1	no
Single	8421	1	0	-	0	1	1	1	no
Single	8423	1	0	-	0	1	1	1	no
Single	8779	1	0	-	0	1	1	1	no
Single	8782	1	0	-	0	1	1	1	no
Single	9325	1	0	-	0	1	1	1	no
Single	9329	1	0	-	0	1	1	1	no
Single	9347	1	0	-	0	1	1	1	no
Single	9360	1	0	-	0	1	1	1	no
Single	9904	1	0	-	0	1	1	1	no
Single	10623	1	0	-	0	1	1	1	no
Single	10625	1	0	-	0	1	1	1	no
Single	10626	1	0	-	0	1	1	1	no
Single	10627	1	0	-	0	1	1	1	no
Single	10628	1	0	-	0	1	1	1	no
Single	11114	1	0	-	0	1	1	1	no
Single	11199	1	0	-	0	1	1	1	no
Single	11200	1	0	-	0	1	1	1	no
Single	11204	1	0	-	0	1	1	1	no
Single	11212	1	0	-	0	1	1	1	no
Single	11234	1	0	-	0	1	1	1	no
Single	11235	1	0	-	0	1	1	1	no
Single	11258	1	0	-	0	1	1	1	no
Single	11264	1	0	-	0	1	1	1	no
Single	11412	1	0	-	0	1	1	1	no
Single	11419	1	0	-	0	1	1	1	no
Single	11426	1	0	-	0	1	1	1	no
Single	11684	1	0	-	0	1	1	1	no
Single	11689	1	0	-	0	1	1	1	no
Single	11697	1	0	-	0	1	1	1	no
Single	11973	1	0	-	0	1	1	1	no
Single	11974	1	0	-	0	1	1	1	no
Single	11977	1	0	-	0	1	1	1	no
Single	12043	1	0	-	0	1	1	1	no
Single	12085	1	0	-	0	1	1	1	no
Single	12459	1	0	-	0	1	1	1	no
Single	12492	1	0	-	0	1	1	1	no
Single	12501	1	0	-	0	1	1	1	no
Single	12504	1	0	-	0	1	1	1	no
Single	12521	1	0	-	0	1	1	1	no
Single	12528	1	0	-	0	1	1	1	no
Single	12543	1	0	-	0	1	1	1	no
Single	12548	1	0	-	0	1	1	1	no
Single	12896	1	0	-	0	1	1	1	no
Single	12972	1	0	-	0	1	1	1	no
Single	12976	1	0	-	0	1	1	1	no
Single	12977	1	0	-	0	1	1	1	no
Single	13309	1	0	-	0	1	1	1	no
Single	13530	1	0	-	0	1	1	1	no
Single	13535	1	0	-	0	1	1	1	no
Single	13540	1	0	-	0	1	1	1	no
Single	13544	1	0	-	0	1	1	1	no
Single	13549	1	0	-	0	1	1	1	no
Single	13553	1	0	-	0	1	1	1	no
Single	13557	1	0	-	0	1	1	1	no
Single	13558	1	0	-	0	1	1	1	no
Single	13757	1	0	-	0	1	1	1	no
Single	13765	1	0	-	0	1	1	1	no
Single	13771	1	0	-	0	1	1	1	no
Single	13822	1	0	-	0	1	1	1	no
Single	13824	1	0	-	0	1	1	1	no
Single	13826	1	0	-	0	1	1	1	no
Single	13835	1	0	-	0	1	1	1	no
Single	13916	1	0	-	0	1	1	1	no
Single	13934	1	0	-	0	1	1	1	no
Single	13952	1	0	-	0	1	1	1	no
Single	13954	1	0	-	0	1	1	1	no
Single	13961	1	0	-	0	1	1	1	no
Single	13968	1	0	-	0	1	1	1	no
Single	13969	1	0	-	0	1	1	1	no
Single	14104	1	0	-	0	1	1	1	no
Single	14106	1	0	-	0	1	1	1	no
Single	14309	1	0	-	0	1	1	1	no
Single	14311	1	0	-	0	1	1	1	no
Single	14312	1	0	-	0	1	1	1	no
Single	14343	1	0	-	0	1	1	1	no
Single	14392	1	0	-	0	1	1	1	no
Single	14395	1	0	-	0	1	1	1	no
Single	14417	1	0	-	0	1	1	1	no
Single	14423	1	0	-	0	1	1	1	no
Single	14428	1	0	-	0	1	1	1	no
Single	14466	1	0	-	0	1	1	1	no
Single	14473	1	0	-	0	1	1	1	no
Single	14563	1	0	-	0	1	1	1	no
Single	14584	1	0	-	0	1	1	1	no
Single	14585	1	0	-	0	1	1	1	no
Single	14587	1	0	-	0	1	1	1	no
Single	14588	1	0	-	0	1	1	1	no
Single	14591	1	0	-	0	1	1	1	no
Single	14592	1	0	-	0	1	1	1	no
Single	14593	1	0	-	0	1	1	1	no
Single	14594	1	0	-	0	1	1	1	no
Single	14595	1	0	-	0	1	1	1	no
Single	14599	1	0	-	0	1	1	1	no
Single	14600	1	0	-	0	1	1	1	no
Single	14603	1	0	-	0	1	1	1	no
Single	14605	1	0	-	0	1	1	1	no
Single	14606	1	0	-	0	1	1	1	no
Single	14607	1	0	-	0	1	1	1	no
Single	14613	1	0	-	0	1	1	1	no
Single	14693	1	0	-	0	1	1	1	no
Single	14703	1	0	-	0	1	1	1	no
Single	14787	1	0	-	0	1	1	1	no
Single	14794	1	0	-	0	1	1	1	no
Single	14796	1	0	-	0	1	1	1	no
Single	14949	1	0	-	0	1	1	1	no
Single	14952	1	0	-	0	1	1	1	no
Single	15094	1	0	-	0	1	1	1	no
Single	15184	1	0	-	0	1	1	1	no
Single	15219	1	0	-	0	1	1	1	no
Single	15224	1	0	-	0	1	1	1	no
Single	15239	1	0	-	0	1	1	1	no
Single	15244	1	0	-	0	1	1	1	no
Single	15249	1	0	-	0	1	1	1	no
Single	15256	1	0	-	0	1	1	1	no
Single	15264	1	0	-	0	1	1	1	no
Single	15269	1	0	-	0	1	1	1	no
Single	15279	1	0	-	0	1	1	1	no
Single	15376	1	0	-	0	1	1	1	no
Single	15431	1	0	-	0	1	1	1	no
Single	15434	1	0	-	0	1	1	1	no
Single	15437	1	0	-	0	1	1	1	no
Single	15439	1	0	-	0	1	1	1	no
Single	15443	1	0	-	0	1	1	1	no
Single	15444	1	0	-	0	1	1	1	no
Single	15545	1	0	-	0	1	1	1	no
Single	15571	1	0	-	0	1	1	1	no
Single	15574	1	0	-	0	1	1	1	no
Single	15608	1	0	-	0	1	1	1	no
Single	15610	1	0	-	0	1	1	1	no
Single	15638	1	0	-	0	1	1	1	no
Single	15649	1	0	-	0	1	1	1	no
Single	15657	1	0	-	0	1	1	1	no
Single	15670	1	0	-	0	1	1	1	no
Single	15671	1	0	-	0	1	1	1	no
Single	15676	1	0	-	0	1	1	1	no
Single	15809	1	0	-	0	1	1	1	no
Single	15814	1	0	-	0	1	1	1	no
Single	15815	1	0	-	0	1	1	1	no
Single	15817	1	0	-	0	1	1	1	no
Single	15821	1	0	-	0	1	1	1	no
Single	15823	1	0	-	0	1	1	1	no
Single	15825	1	0	-	0	1	1	1	no
Single	15946	1	0	-	0	1	1	1	no
Single	15965	1	0	-	0	1	1	1	no
Single	15966	1	0	-	0	1	1	1	no
Single	15984	1	0	-	0	1	1	1	no
Single	15985	1	0	-	0	1	1	1	no
Single	16048	1	0	-	0	1	1	1	no
Single	16060	1	0	-	0	1	1	1	no
Single	16120	1	0	-	0	1	1	1	no
Single	16133	1	0	-	0	1	1	1	no
Single	16139	1	0	-	0	1	1	1	no
Single	16141	1	0	-	0	1	1	1	no
Single	16144	1	0	-	0	1	1	1	no
Single	16146	1	0	-	0	1	1	1	no
Single	16156	1	0	-	0	1	1	1	no
Single	16159	1	0	-	0	1	1	1	no
Single	16188	1	0	-	0	1	1	1	no
Single	16189	1	0	-	0	1	1	1	no
Single	16229	1	0	-	0	1	1	1	no
Single	16263	1	0	-	0	1	1	1	no
Single	16279	1	0	-	0	1	1	1	no
Single	16298	1	0	-	0	1	1	1	no
Single	16300	1	0	-	0	1	1	1	no
Single	16302	1	0	-	0	1	1	1	no
Single	16307	1	0	-	0	1	1	1	no
Single	16314	1	0	-	0	1	1	1	no
Single	16316	1	0	-	0	1	1	1	no
Single	16332	1	0	-	0	1	1	1	no
Single	16349	1	0	-	0	1	1	1	no
Single	16351	1	0	-	0	1	1	1	no
Single	16354	1	0	-	0	1	1	1	no
Single	16360	1	0	-	0	1	1	1	no
Single	16361	1	0	-	0	1	1	1	no
Single	16363	1	0	-	0	1	1	1	no
Single	16371	1	0	-	0	1	1	1	no
Single	16462	1	0	-	0	1	1	1	no
Single	16512	1	0	-	0	1	1	1	no
Single	16551	1	0	-	0	1	1	1	no
Single	16638	1	0	-	0	1	1	1	no
Single	16666	1	0	-	0	1	1	1	no
Single	16674	1	0	-	0	1	1	1	no
Single	16696	1	0	-	0	1	1	1	no
Single	16698	1	0	-	0	1	1	1	no
Single	16699	1	0	-	0	1	1	1	no
Single	16702	1	0	-	0	1	1	1	no
Single	16705	1	0	-	0	1	1	1	no
Single	16735	1	0	-	0	1	1	1	no
Single	16755	1	0	-	0	1	1	1	no
Single	16766	1	0	-	0	1	1	1	no
Single	16767	1	0	-	0	1	1	1	no
Single	16790	1	0	-	0	1	1	1	no
Single	16799	1	0	-	0	1	1	1	no
Single	16800	1	0	-	0	1	1	1	no
Single	16801	1	0	-	0	1	1	1	no
Single	16812	1	0	-	0	1	1	1	no
Single	16820	1	0	-	0	1	1	1	no
Single	16849	1	0	-	0	1	1	1	no
Single	16870	1	0	-	0	1	1	1	no
Single	16926	1	0	-	0	1	1	1	no
Single	16944	1	0	-	0	1	1	1	no
Single	16988	1	0	-	0	1	1	1	no
Single	16989	1	0	-	0	1	1	1	no
Single	16990	1	0	-	0	1	1	1	no
Single	16998	1	0	-	0	1	1	1	no
Single	16999	1	0	-	0	1	1	1	no
Single	17032	1	0	-	0	1	1	1	no
Single	17040	1	0	-	0	1	1	1	no
Single	17042	1	0	-	0	1	1	1	no
Single	17043	1	0	-	0	1	1	1	no
Single	17044	1	0	-	0	1	1	1	no
Single	17045	1	0	-	0	1	1	1	no
Single	17056	1	0	-	0	1	1	1	no
Single	17083	1	0	-	0	1	1	1	no
Single	17497	1	0	-	0	1	1	1	no
Single	17504	1	0	-	0	1	1	1	no
Single	17523	1	0	-	0	1	1	1	no
Single	17535	1	0	-	0	1	1	1	no
Single	17537	1	0	-	0	1	1	1	no
Single	17539	1	0	-	0	1	1	1	no
Single	17541	1	0	-	0	1	1	1	no
Single	17546	1	0	-	0	1	1	1	no
Single	17547	1	0	-	0	1	1	1	no
Single	17551	1	0	-	0	1	1	1	no
Single	17556	1	0	-	0	1	1	1	no
Single	17562	1	0	-	0	1	1	1	no
Single	17606	1	0	-	0	1	1	1	no
Single	17643	1	0	-	0	1	1	1	no
Single	17672	1	0	-	0	1	1	1	no
Single	17723	1	0	-	0	1	1	1	no
Single	17735	1	0	-	0	1	1	1	no
Single	17827	1	0	-	0	1	1	1	no
Single	17828	1	0	-	0	1	1	1	no
Single	17829	1	0	-	0	1	1	1	no
Single	17831	1	0	-	0	1	1	1	no
Single	17832	1	0	-	0	1	1	1	no
Single	17833	1	0	-	0	1	1	1	no
Single	17834	1	0	-	0	1	1	1	no
Single	17837	1	0	-	0	1	1	1	no
Single	17948	1	0	-	0	1	1	1	no
