# Supplementary material for: Mini-Multilocus Sequence Typing Scheme for the Global Population of Neisseria gonorrhoeae
Source: Int J Mol Sci. 2024 May 26;25(11):5781. doi: 10.3390/ijms25115781 (PMC11171571; doi:10.3390/ijms25115781)
Supplement: Supplementary file 1 [file ijms-25-05781-s001.zip › Table_S2.xlsx]

## Sheet: Ceftriaxone
Table S2. Characterization of isolates of major genogroups with known MICs to ceftriaxone, cefixime, and azithromycin.
G1901				G7363				G1594				G9363				G1588
PubMLST (id)	MLST	Ceftriaxone MIC (mg/L)		PubMLST (id)	MLST	Ceftriaxone MIC (mg/L)		PubMLST (id)	MLST	Ceftriaxone MIC (mg/L)		PubMLST (id)	MLST	Ceftriaxone MIC (mg/L)		PubMLST (id)	MLST	Ceftriaxone MIC (mg/L)
31515	1901	0.002		61639	7363	0.001		88063	1594	0.0003		111552	9363	0.002		107701	1588	0.002
108417	1901	0.002		61646	7363	0.001		106690	1594	0.002		116051	9363	0.002		76422	1588	0.002
107288	1901	0.002		61647	7363	0.001		106699	1594	0.002		56201	9363	0.002		108480	1588	0.002
108356	1901	0.002		76387	7363	0.002		107557	1594	0.002		56224	9363	0.002		108481	1588	0.002
61753	1901	0.002		31983	7363	0.002		56286	1594	0.002		61064	9363	0.002		109116	1588	0.002
61867	1901	0.002		82561	7363	0.002		76303	1594	0.002		76374	9363	0.002		108384	1588	0.002
87233	1901	0.002		56233	7363	0.002		86532	1594	0.002		76433	9363	0.002		60503	1588	0.002
87236	1901	0.002		76323	7363	0.002		86558	1594	0.002		51822	9363	0.002		108427	1588	0.002
87314	1901	0.002		76362	7363	0.002		86903	1594	0.002		53475	9363	0.002		108401	1588	0.002
87417	1901	0.002		61636	7363	0.002		78497	1594	0.002		53597	9363	0.002		76059	1588	0.002
87740	1901	0.002		128992	7363	0.002		78633	1594	0.002		53671	9363	0.002		87794	1588	0.002
87783	1901	0.002		129113	7363	0.002		106912	1594	0.002		56146	9363	0.002		87808	1588	0.002
128833	1901	0.002		129366	7363	0.002		107141	1594	0.002		56193	9363	0.002		108801	1588	0.002
129216	1901	0.002		130253	7363	0.002		107144	1594	0.002		56202	9363	0.002		108959	1588	0.002
129654	1901	0.002		82592	7363	0.003		107317	1594	0.002		56204	9363	0.002		108994	1588	0.002
129762	1901	0.002		31639	7363	0.003		107589	1594	0.002		56285	9363	0.002		108997	1588	0.002
129877	1901	0.002		128966	7363	0.003		107659	1594	0.002		56287	9363	0.002		109057	1588	0.002
87541	1901	0.003		128976	7363	0.003		107753	1594	0.002		56299	9363	0.002		109087	1588	0.002
87773	1901	0.003		128983	7363	0.003		106883	1594	0.002		76306	9363	0.002		109094	1588	0.002
108741	1901	0.003		128993	7363	0.003		61728	1594	0.002		76331	9363	0.002		109781	1588	0.002
129050	1901	0.003		129126	7363	0.003		61735	1594	0.002		76343	9363	0.002		125518	1588	0.002
129666	1901	0.003		129292	7363	0.003		61758	1594	0.002		76355	9363	0.002		128891	1588	0.002
129875	1901	0.003		129460	7363	0.003		61760	1594	0.002		76359	9363	0.002		128924	1588	0.002
129878	1901	0.003		107098	7363	0.004		61865	1594	0.002		76366	9363	0.002		128940	1588	0.002
129880	1901	0.003		76397	7363	0.004		87215	1594	0.002		76370	9363	0.002		129094	1588	0.002
129906	1901	0.003		107254	7363	0.004		87788	1594	0.002		76480	9363	0.002		130051	1588	0.002
130772	1901	0.003		119594	7363	0.004		87805	1594	0.002		106691	9363	0.002		130268	1588	0.002
82560	1901	0.004		81921	7363	0.004		87828	1594	0.002		106736	9363	0.002		130420	1588	0.002
119818	1901	0.004		108707	7363	0.004		109027	1594	0.002		106756	9363	0.002		75945	1588	0.003
106711	1901	0.004		108754	7363	0.004		109817	1594	0.002		107006	9363	0.002		76186	1588	0.003
111539	1901	0.004		109053	7363	0.004		109823	1594	0.002		107007	9363	0.002		87230	1588	0.003
116154	1901	0.004		125657	7363	0.004		109824	1594	0.002		107087	9363	0.002		87245	1588	0.003
119778	1901	0.004		128910	7363	0.004		128782	1594	0.002		107089	9363	0.002		87349	1588	0.003
119888	1901	0.004		128979	7363	0.004		129068	1594	0.002		107109	9363	0.002		87398	1588	0.003
54387	1901	0.004		129898	7363	0.004		129070	1594	0.002		107110	9363	0.002		87797	1588	0.003
82235	1901	0.004		129977	7363	0.004		129201	1594	0.002		107123	9363	0.002		108626	1588	0.003
82310	1901	0.004		61662	7363	0.006		129241	1594	0.002		107124	9363	0.002		109009	1588	0.003
86870	1901	0.004		76002	7363	0.006		129242	1594	0.002		107644	9363	0.002		128873	1588	0.003
115960	1901	0.004		108753	7363	0.006		129251	1594	0.002		107647	9363	0.002		128917	1588	0.003
91846	1901	0.004		109063	7363	0.006		129268	1594	0.002		107649	9363	0.002		129073	1588	0.003
86301	1901	0.004		128933	7363	0.006		129989	1594	0.002		53461	9363	0.002		129078	1588	0.003
87611	1901	0.004		129232	7363	0.006		61729	1594	0.003		56152	9363	0.002		130271	1588	0.003
87716	1901	0.004		129291	7363	0.006		87676	1594	0.003		56279	9363	0.002		130406	1588	0.003
87935	1901	0.004		129984	7363	0.006		87731	1594	0.003		76310	9363	0.002		130410	1588	0.003
108719	1901	0.004		45047	7363	0.008		87733	1594	0.003		76328	9363	0.002		77398	1588	0.004
108772	1901	0.004		63068	7363	0.008		129021	1594	0.003		107588	9363	0.002		107584	1588	0.004
108792	1901	0.004		63078	7363	0.008		129024	1594	0.003		107618	9363	0.002		111643	1588	0.004
109014	1901	0.004		116554	7363	0.008		129044	1594	0.003		116121	9363	0.002		119671	1588	0.004
109331	1901	0.004		45019	7363	0.008		106797	1594	0.004		76000	9363	0.002		119854	1588	0.004
128876	1901	0.004		46894	7363	0.008		107140	1594	0.004		76019	9363	0.002		76506	1588	0.004
129023	1901	0.004		63051	7363	0.008		107145	1594	0.004		76051	9363	0.002		107637	1588	0.004
129033	1901	0.004		63055	7363	0.008		107198	1594	0.004		76104	9363	0.002		116083	1588	0.004
129103	1901	0.004		63056	7363	0.008		107474	1594	0.004		76122	9363	0.002		108444	1588	0.004
129240	1901	0.004		63066	7363	0.008		107510	1594	0.004		87219	9363	0.002		119894	1588	0.004
129243	1901	0.004		63070	7363	0.008		107558	1594	0.004		87221	9363	0.002		31748	1588	0.004
129871	1901	0.004		63075	7363	0.008		107577	1594	0.004		87558	9363	0.002		107465	1588	0.004
129872	1901	0.004		63107	7363	0.008		107633	1594	0.004		87562	9363	0.002		108385	1588	0.004
82559	1901	0.006		63129	7363	0.008		78489	1594	0.004		87578	9363	0.002		111452	1588	0.004
31486	1901	0.006		63130	7363	0.008		78577	1594	0.004		87579	9363	0.002		111641	1588	0.004
87218	1901	0.006		37113	7363	0.008		51700	1594	0.004		87767	9363	0.002		116079	1588	0.004
87415	1901	0.006		37115	7363	0.008		76463	1594	0.004		87814	9363	0.002		119716	1588	0.004
87749	1901	0.006		45012	7363	0.008		31482	1594	0.004		87824	9363	0.002		119791	1588	0.004
87923	1901	0.006		45015	7363	0.008		31500	1594	0.004		87960	9363	0.002		119811	1588	0.004
87924	1901	0.006		45027	7363	0.008		31772	1594	0.004		88295	9363	0.002		119896	1588	0.004
102326	1901	0.006		45055	7363	0.008		31783	1594	0.004		100040	9363	0.002		119902	1588	0.004
108870	1901	0.006		45059	7363	0.008		53471	1594	0.004		100047	9363	0.002		46878	1588	0.004
108882	1901	0.006		45061	7363	0.008		56139	1594	0.004		100077	9363	0.002		53644	1588	0.004
108986	1901	0.006		45066	7363	0.008		78553	1594	0.004		100078	9363	0.002		56149	1588	0.004
109468	1901	0.006		63044	7363	0.008		106810	1594	0.004		100083	9363	0.002		56222	1588	0.004
128892	1901	0.006		63048	7363	0.008		106875	1594	0.004		100084	9363	0.002		108387	1588	0.004
129538	1901	0.006		63054	7363	0.008		106899	1594	0.004		100085	9363	0.002		115953	1588	0.004
129605	1901	0.006		63057	7363	0.008		106909	1594	0.004		108868	9363	0.002		116416	1588	0.004
129747	1901	0.006		63062	7363	0.008		106925	1594	0.004		108885	9363	0.002		119506	1588	0.004
129876	1901	0.006		63065	7363	0.008		107128	1594	0.004		108983	9363	0.002		119679	1588	0.004
130426	1901	0.006		63067	7363	0.008		107452	1594	0.004		108984	9363	0.002		119847	1588	0.004
37329	1901	0.008		63071	7363	0.008		107479	1594	0.004		108985	9363	0.002		51099	1588	0.004
76469	1901	0.008		63077	7363	0.008		107539	1594	0.004		108987	9363	0.002		54320	1588	0.004
107752	1901	0.008		63079	7363	0.008		107540	1594	0.004		109019	9363	0.002		86901	1588	0.004
108406	1901	0.008		63084	7363	0.008		107545	1594	0.004		109043	9363	0.002		108325	1588	0.004
31619	1901	0.008		63090	7363	0.008		107546	1594	0.004		109044	9363	0.002		108328	1588	0.004
31649	1901	0.008		63094	7363	0.008		107550	1594	0.004		109047	9363	0.002		108403	1588	0.004
27295	1901	0.008		63095	7363	0.008		107555	1594	0.004		109142	9363	0.002		108411	1588	0.004
27327	1901	0.008		63103	7363	0.008		107560	1594	0.004		109239	9363	0.002		108413	1588	0.004
27366	1901	0.008		63104	7363	0.008		107562	1594	0.004		109483	9363	0.002		108418	1588	0.004
27383	1901	0.008		63105	7363	0.008		107563	1594	0.004		109493	9363	0.002		108454	1588	0.004
27426	1901	0.008		63108	7363	0.008		107568	1594	0.004		109618	9363	0.002		108475	1588	0.004
37133	1901	0.008		63111	7363	0.008		107586	1594	0.004		109619	9363	0.002		111494	1588	0.004
37137	1901	0.008		63112	7363	0.008		107658	1594	0.004		109903	9363	0.002		115927	1588	0.004
37153	1901	0.008		63113	7363	0.008		107761	1594	0.004		109923	9363	0.002		119738	1588	0.004
37172	1901	0.008		63115	7363	0.008		76412	1594	0.004		109926	9363	0.002		119812	1588	0.004
37178	1901	0.008		63119	7363	0.008		106686	1594	0.004		109932	9363	0.002		119813	1588	0.004
37249	1901	0.008		63126	7363	0.008		106876	1594	0.004		128732	9363	0.002		119841	1588	0.004
37383	1901	0.008		63127	7363	0.008		107423	1594	0.004		128893	9363	0.002		119843	1588	0.004
37420	1901	0.008		63131	7363	0.008		107542	1594	0.004		128903	9363	0.002		119846	1588	0.004
76356	1901	0.008		63135	7363	0.008		107439	1594	0.004		128913	9363	0.002		119856	1588	0.004
76467	1901	0.008		77407	7363	0.008		61683	1594	0.004		128945	9363	0.002		54292	1588	0.004
82558	1901	0.008		82557	7363	0.008		61701	1594	0.004		128946	9363	0.002		54364	1588	0.004
82590	1901	0.008		88788	7363	0.008		61769	1594	0.004		128951	9363	0.002		108408	1588	0.004
106713	1901	0.008		111598	7363	0.008		61770	1594	0.004		128961	9363	0.002		76150	1588	0.004
108398	1901	0.008		116156	7363	0.008		61776	1594	0.004		128989	9363	0.002		108728	1588	0.004
111493	1901	0.008		116463	7363	0.008		87327	1594	0.004		129042	9363	0.002		108730	1588	0.004
116035	1901	0.008		63073	7363	0.008		87446	1594	0.004		129059	9363	0.002		108739	1588	0.004
119727	1901	0.008		63076	7363	0.008		87448	1594	0.004		129088	9363	0.002		108743	1588	0.004
31597	1901	0.008		63080	7363	0.008		87826	1594	0.004		129089	9363	0.002		108751	1588	0.004
31656	1901	0.008		63083	7363	0.008		87837	1594	0.004		129122	9363	0.002		109086	1588	0.004
27319	1901	0.008		63102	7363	0.008		87850	1594	0.004		129149	9363	0.002		109449	1588	0.004
27404	1901	0.008		63109	7363	0.008		87897	1594	0.004		129194	9363	0.002		129066	1588	0.004
31714	1901	0.008		63110	7363	0.008		87983	1594	0.004		129196	9363	0.002		129330	1588	0.004
37127	1901	0.008		86753	7363	0.008		95031	1594	0.004		129212	9363	0.002		129456	1588	0.004
37174	1901	0.008		86867	7363	0.008		109829	1594	0.004		129228	9363	0.002		129553	1588	0.004
37370	1901	0.008		116155	7363	0.008		125851	1594	0.004		129253	9363	0.002		129799	1588	0.004
37414	1901	0.008		63124	7363	0.008		129964	1594	0.004		129254	9363	0.002		87123	1588	0.006
37419	1901	0.008		77448	7363	0.008		130008	1594	0.004		129258	9363	0.002		87344	1588	0.006
76429	1901	0.008		107411	7363	0.008		130033	1594	0.004		129265	9363	0.002		87746	1588	0.006
78596	1901	0.008		116531	7363	0.008		87982	1594	0.006		129266	9363	0.002		87781	1588	0.006
82238	1901	0.008		116532	7363	0.008		88014	1594	0.006		129287	9363	0.002		109455	1588	0.006
86817	1901	0.008		61622	7363	0.008		88017	1594	0.006		129293	9363	0.002		109786	1588	0.006
106700	1901	0.008		61624	7363	0.008		125550	1594	0.006		129320	9363	0.002		109796	1588	0.006
107184	1901	0.008		61632	7363	0.008		125584	1594	0.006		129387	9363	0.002		125863	1588	0.006
107669	1901	0.008		61643	7363	0.008		106709	1594	0.008		129398	9363	0.002		128918	1588	0.006
107791	1901	0.008		61663	7363	0.008		106882	1594	0.008		129418	9363	0.002		129524	1588	0.006
108330	1901	0.008		61678	7363	0.008		106894	1594	0.008		129436	9363	0.002		87247	1588	0.007
111536	1901	0.008		61679	7363	0.008		107133	1594	0.008		129469	9363	0.002		87299	1588	0.007
111592	1901	0.008		61719	7363	0.008		107299	1594	0.008		129511	9363	0.002		88068	1588	0.007
111616	1901	0.008		61720	7363	0.008		107310	1594	0.008		129790	9363	0.002		111446	1588	0.008
116053	1901	0.008		61721	7363	0.008		107447	1594	0.008		129815	9363	0.002		37114	1588	0.008
119697	1901	0.008		61736	7363	0.008		107448	1594	0.008		129845	9363	0.002		37140	1588	0.008
27395	1901	0.008		61756	7363	0.008		107482	1594	0.008		129923	9363	0.002		107456	1588	0.008
27415	1901	0.008		61862	7363	0.008		107518	1594	0.008		129939	9363	0.002		115980	1588	0.008
27458	1901	0.008		75982	7363	0.008		78543	1594	0.008		130005	9363	0.002		119857	1588	0.008
27475	1901	0.008		81923	7363	0.008		31571	1594	0.008		130026	9363	0.002		27276	1588	0.008
37146	1901	0.008		81930	7363	0.008		31471	1594	0.008		130065	9363	0.002		37138	1588	0.008
37169	1901	0.008		81938	7363	0.008		50486	1594	0.008		130073	9363	0.002		37204	1588	0.008
37280	1901	0.008		81941	7363	0.008		51778	1594	0.008		130317	9363	0.002		106725	1588	0.008
37345	1901	0.008		81947	7363	0.008		76419	1594	0.008		130713	9363	0.002		106897	1588	0.008
37361	1901	0.008		81954	7363	0.008		106685	1594	0.008		130726	9363	0.002		108450	1588	0.008
37395	1901	0.008		81965	7363	0.008		106687	1594	0.008		130737	9363	0.002		108452	1588	0.008
54323	1901	0.008		82003	7363	0.008		106890	1594	0.008		130790	9363	0.002		108472	1588	0.008
56264	1901	0.008		87779	7363	0.008		106920	1594	0.008		130964	9363	0.002		119844	1588	0.008
79358	1901	0.008		94997	7363	0.008		107126	1594	0.008		131021	9363	0.002		37176	1588	0.008
82246	1901	0.008		108968	7363	0.008		107136	1594	0.008		31610	9363	0.003		41357	1588	0.008
106654	1901	0.008		109025	7363	0.008		107274	1594	0.008		31903	9363	0.003		46877	1588	0.008
108342	1901	0.008		125886	7363	0.008		107276	1594	0.008		82593	9363	0.003		108455	1588	0.008
108352	1901	0.008		129163	7363	0.008		107334	1594	0.008		31743	9363	0.003		111549	1588	0.008
111626	1901	0.008		129428	7363	0.008		107419	1594	0.008		41363	9363	0.003		111608	1588	0.008
119928	1901	0.008		130252	7363	0.008		107437	1594	0.008		41370	9363	0.003		119747	1588	0.008
119931	1901	0.008		130612	7363	0.008		107569	1594	0.008		41409	9363	0.003		119917	1588	0.008
31463	1901	0.008		130686	7363	0.008		106874	1594	0.008		75920	9363	0.003		31732	1588	0.008
31819	1901	0.008		131046	7363	0.008		106908	1594	0.008		75946	9363	0.003		37164	1588	0.008
37126	1901	0.008		61666	7363	0.012		107125	1594	0.008		76006	9363	0.003		45038	1588	0.008
37134	1901	0.008		61680	7363	0.012		107323	1594	0.008		76156	9363	0.003		51698	1588	0.008
37253	1901	0.008		61718	7363	0.012		107514	1594	0.008		87217	9363	0.003		56227	1588	0.008
37337	1901	0.008		61836	7363	0.012		116089	1594	0.008		87303	9363	0.003		111442	1588	0.008
37375	1901	0.008		108729	7363	0.012		107312	1594	0.008		87357	9363	0.003		111697	1588	0.008
78581	1901	0.008		108967	7363	0.012		107443	1594	0.008		87646	9363	0.003		119507	1588	0.008
86684	1901	0.008		109090	7363	0.012		79092	1594	0.008		87659	9363	0.003		119685	1588	0.008
108457	1901	0.008		128948	7363	0.012		79250	1594	0.008		87673	9363	0.003		119827	1588	0.008
119911	1901	0.008		128964	7363	0.012		79298	1594	0.008		87700	9363	0.003		119897	1588	0.008
119912	1901	0.008		128965	7363	0.012		61681	1594	0.008		87721	9363	0.003		27281	1588	0.008
119646	1901	0.008		129501	7363	0.012		61682	1594	0.008		87725	9363	0.003		31640	1588	0.008
41378	1901	0.008		129820	7363	0.012		61816	1594	0.008		87732	9363	0.003		37112	1588	0.008
41380	1901	0.008		130057	7363	0.012		61872	1594	0.008		87763	9363	0.003		37135	1588	0.008
41400	1901	0.008		130059	7363	0.012		87076	1594	0.008		87776	9363	0.003		37136	1588	0.008
41407	1901	0.008		130788	7363	0.012		87909	1594	0.008		87782	9363	0.003		37145	1588	0.008
41408	1901	0.008		130795	7363	0.012		88023	1594	0.008		87809	9363	0.003		37180	1588	0.008
61752	1901	0.008		107259	7363	0.015		88047	1594	0.008		87812	9363	0.003		46922	1588	0.008
61875	1901	0.008		107829	7363	0.015		88052	1594	0.008		87941	9363	0.003		46929	1588	0.008
61876	1901	0.008		37150	7363	0.015		88057	1594	0.008		87947	9363	0.003		46944	1588	0.008
61877	1901	0.008		106689	7363	0.015		88059	1594	0.008		87969	9363	0.003		50482	1588	0.008
61878	1901	0.008		106913	7363	0.015		95060	1594	0.008		88069	9363	0.003		76325	1588	0.008
61879	1901	0.008		106951	7363	0.015		95062	1594	0.008		108864	9363	0.003		79333	1588	0.008
61880	1901	0.008		107008	7363	0.015		95085	1594	0.008		108881	9363	0.003		79335	1588	0.008
61881	1901	0.008		107024	7363	0.015		95097	1594	0.008		108896	9363	0.003		106750	1588	0.008
61882	1901	0.008		107108	7363	0.015		130149	1594	0.008		109129	9363	0.003		106849	1588	0.008
61883	1901	0.008		107116	7363	0.015		130470	1594	0.008		109337	9363	0.003		106922	1588	0.008
61884	1901	0.008		107119	7363	0.015		130917	1594	0.008		109491	9363	0.003		106982	1588	0.008
61885	1901	0.008		107204	7363	0.015		130920	1594	0.008		109927	9363	0.003		106983	1588	0.008
61887	1901	0.008		107210	7363	0.015		31632	1594	0.012		125587	9363	0.003		107103	1588	0.008
76236	1901	0.008		107232	7363	0.015		87985	1594	0.012		125661	9363	0.003		107671	1588	0.008
76248	1901	0.008		107233	7363	0.015		88005	1594	0.012		125783	9363	0.003		107697	1588	0.008
86043	1901	0.008		107235	7363	0.015		88019	1594	0.012		128952	9363	0.003		108351	1588	0.008
87785	1901	0.008		107270	7363	0.015		88038	1594	0.012		128999	9363	0.003		108379	1588	0.008
87943	1901	0.008		107478	7363	0.015		88039	1594	0.012		129002	9363	0.003		108435	1588	0.008
87955	1901	0.008		107551	7363	0.015		88041	1594	0.012		129223	9363	0.003		111562	1588	0.008
88007	1901	0.008		107617	7363	0.015		88051	1594	0.012		129227	9363	0.003		115873	1588	0.008
88012	1901	0.008		107708	7363	0.015		88061	1594	0.012		129231	9363	0.003		116078	1588	0.008
88223	1901	0.008		107711	7363	0.015		109822	1594	0.012		129238	9363	0.003		119692	1588	0.008
88244	1901	0.008		107788	7363	0.015		107463	1594	0.015		129272	9363	0.003		119725	1588	0.008
88267	1901	0.008		107824	7363	0.015		106893	1594	0.015		129294	9363	0.003		119829	1588	0.008
88366	1901	0.008		111582	7363	0.015		79122	1594	0.015		129375	9363	0.003		119867	1588	0.008
102327	1901	0.008		115888	7363	0.015		88089	1594	0.015		129426	9363	0.003		119907	1588	0.008
108650	1901	0.008		37154	7363	0.015		131012	1594	0.015		129432	9363	0.003		119909	1588	0.008
108652	1901	0.008		37182	7363	0.015		88048	1594	0.016		129668	9363	0.003		27279	1588	0.008
108697	1901	0.008		107071	7363	0.015		109820	1594	0.016		129673	9363	0.003		31518	1588	0.008
108745	1901	0.008		107078	7363	0.015		109821	1594	0.016		129723	9363	0.003		50483	1588	0.008
108797	1901	0.008		107095	7363	0.015		109828	1594	0.016		129863	9363	0.003		54332	1588	0.008
108799	1901	0.008		107605	7363	0.015		109830	1594	0.016		129867	9363	0.003		54365	1588	0.008
108806	1901	0.008		107607	7363	0.015		128738	1594	0.016		129870	9363	0.003		108314	1588	0.008
109320	1901	0.008		107622	7363	0.015		128770	1594	0.016		129919	9363	0.003		108319	1588	0.008
128908	1901	0.008		107643	7363	0.015		130334	1594	0.016		129982	9363	0.003		108357	1588	0.008
128974	1901	0.008		111409	7363	0.015		130349	1594	0.016		129997	9363	0.003		108461	1588	0.008
128991	1901	0.008		111410	7363	0.015		130353	1594	0.016		129998	9363	0.003		108464	1588	0.008
129537	1901	0.008		111653	7363	0.015		130356	1594	0.016		130055	9363	0.003		108466	1588	0.008
129576	1901	0.008		111694	7363	0.015		130359	1594	0.016		130709	9363	0.003		116052	1588	0.008
129714	1901	0.008		107597	7363	0.015		130361	1594	0.016		130736	9363	0.003		119622	1588	0.008
129975	1901	0.008		111484	7363	0.015		130362	1594	0.016		76354	9363	0.004		119708	1588	0.008
130799	1901	0.008		115961	7363	0.015		130625	1594	0.016		31460	9363	0.004		119758	1588	0.008
130955	1901	0.008		61623	7363	0.015		130627	1594	0.016		46930	9363	0.004		119836	1588	0.008
131028	1901	0.008		61630	7363	0.015		130628	1594	0.016		51704	9363	0.004		119837	1588	0.008
131033	1901	0.008		61631	7363	0.015		130632	1594	0.016		51712	9363	0.004		119853	1588	0.008
131044	1901	0.008		61648	7363	0.015		130636	1594	0.016		51794	9363	0.004		119870	1588	0.008
31513	1901	0.012		61651	7363	0.015		130645	1594	0.016		51814	9363	0.004		119879	1588	0.008
31645	1901	0.012		61652	7363	0.015		130648	1594	0.016		51827	9363	0.004		119885	1588	0.008
31778	1901	0.012		61655	7363	0.015		130650	1594	0.016		51832	9363	0.004		119900	1588	0.008
31503	1901	0.012		61657	7363	0.015		130655	1594	0.016		51835	9363	0.004		119908	1588	0.008
31917	1901	0.012		61660	7363	0.015		130658	1594	0.016		53564	9363	0.004		54315	1588	0.008
31474	1901	0.012		87831	7363	0.015		130659	1594	0.016		53565	9363	0.004		54355	1588	0.008
61852	1901	0.012		87891	7363	0.015		130663	1594	0.016		53582	9363	0.004		54356	1588	0.008
87352	1901	0.012		130576	7363	0.015		130668	1594	0.016		53588	9363	0.004		54379	1588	0.008
87431	1901	0.012		46872	7363	0.016		130670	1594	0.016		53604	9363	0.004		56257	1588	0.008
87479	1901	0.012		108430	7363	0.016		130672	1594	0.016		53613	9363	0.004		86724	1588	0.008
87754	1901	0.012		51679	7363	0.016		130677	1594	0.016		53648	9363	0.004		108280	1588	0.008
87787	1901	0.012		51749	7363	0.016		130679	1594	0.016		53661	9363	0.004		108462	1588	0.008
87954	1901	0.012		51790	7363	0.016		130805	1594	0.016		53663	9363	0.004		111594	1588	0.008
88060	1901	0.012		56297	7363	0.016		130813	1594	0.016		53665	9363	0.004		116455	1588	0.008
88062	1901	0.012		76309	7363	0.016		130839	1594	0.016		53672	9363	0.004		119741	1588	0.008
108674	1901	0.012		76448	7363	0.016		130841	1594	0.016		53679	9363	0.004		119835	1588	0.008
108708	1901	0.012		108419	7363	0.016		61768	1594	0.047		53680	9363	0.004		31810	1588	0.008
108770	1901	0.012		108422	7363	0.016		106896	11990	0.002		56134	9363	0.004		51100	1588	0.008
108794	1901	0.012		108429	7363	0.016		106923	11990	0.002		56135	9363	0.004		82588	1588	0.008
108805	1901	0.012		116564	7363	0.016		107183	11990	0.002		56143	9363	0.004		108287	1588	0.008
108809	1901	0.012		116581	7363	0.016		107234	11990	0.002		56159	9363	0.004		108377	1588	0.008
108812	1901	0.012		63069	7363	0.016		107238	11990	0.002		56169	9363	0.004		108380	1588	0.008
108842	1901	0.012		63087	7363	0.016		107239	11990	0.002		56209	9363	0.004		108405	1588	0.008
108849	1901	0.012		86543	7363	0.016		107583	11990	0.002		56220	9363	0.004		108423	1588	0.008
109595	1901	0.012		86605	7363	0.016		107745	11990	0.002		56249	9363	0.004		119840	1588	0.008
128955	1901	0.012		86749	7363	0.016		106877	11990	0.002		56263	9363	0.004		108381	1588	0.008
129506	1901	0.012		86906	7363	0.016		106881	11990	0.002		76385	9363	0.004		87090	1588	0.008
129682	1901	0.012		108326	7363	0.016		107575	11990	0.002		76396	9363	0.004		87101	1588	0.008
130070	1901	0.012		108348	7363	0.016		107582	11990	0.002		76475	9363	0.004		87115	1588	0.008
130281	1901	0.012		116470	7363	0.016		107675	11990	0.002		106646	9363	0.004		87122	1588	0.008
130719	1901	0.012		116565	7363	0.016		107684	11990	0.002		106649	9363	0.004		87139	1588	0.008
107118	1901	0.015		116932	7363	0.016		76088	11990	0.002		106738	9363	0.004		87212	1588	0.008
107662	1901	0.015		119620	7363	0.016		87833	11990	0.002		106946	9363	0.004		87355	1588	0.008
107826	1901	0.015		31521	7363	0.016		87899	11990	0.002		107004	9363	0.004		87584	1588	0.008
37379	1901	0.015		86561	7363	0.016		87900	11990	0.002		107151	9363	0.004		87605	1588	0.008
37412	1901	0.015		86645	7363	0.016		109004	11990	0.002		107181	9363	0.004		87609	1588	0.008
37456	1901	0.015		86858	7363	0.016		109039	11990	0.002		107422	9363	0.004		87720	1588	0.008
106853	1901	0.015		86923	7363	0.016		128865	11990	0.002		107636	9363	0.004		87743	1588	0.008
107223	1901	0.015		108360	7363	0.016		129395	11990	0.002		111461	9363	0.004		87949	1588	0.008
107750	1901	0.015		31756	7363	0.016		129423	11990	0.002		51113	9363	0.004		87950	1588	0.008
107755	1901	0.015		77444	7363	0.016		129634	11990	0.002		52158	9363	0.004		87952	1588	0.008
116054	1901	0.015		41386	7363	0.016		75940	11990	0.003		53598	9363	0.004		87975	1588	0.008
116086	1901	0.015		41390	7363	0.016		88105	11990	0.003		53631	9363	0.004		88003	1588	0.008
27445	1901	0.015		61757	7363	0.016		129329	11990	0.003		53657	9363	0.004		88009	1588	0.008
27460	1901	0.015		61818	7363	0.016		129378	11990	0.003		56153	9363	0.004		88010	1588	0.008
37123	1901	0.015		61845	7363	0.016		129414	11990	0.003		56157	9363	0.004		88016	1588	0.008
37131	1901	0.015		61873	7363	0.016		106878	11990	0.004		56196	9363	0.004		88020	1588	0.008
37132	1901	0.015		76239	7363	0.016		106891	11990	0.004		56206	9363	0.004		108763	1588	0.008
37290	1901	0.015		76241	7363	0.016		106892	11990	0.004		76298	9363	0.004		109450	1588	0.008
37328	1901	0.015		76251	7363	0.016		107131	11990	0.004		76321	9363	0.004		109451	1588	0.008
37344	1901	0.015		76255	7363	0.016		107273	11990	0.004		76337	9363	0.004		109452	1588	0.008
37401	1901	0.015		76282	7363	0.016		107311	11990	0.004		86574	9363	0.004		109456	1588	0.008
37418	1901	0.015		76286	7363	0.016		107425	11990	0.004		86662	9363	0.004		109779	1588	0.008
37467	1901	0.015		81920	7363	0.016		107440	11990	0.004		106948	9363	0.004		109789	1588	0.008
37485	1901	0.015		81922	7363	0.016		107483	11990	0.004		107003	9363	0.004		109791	1588	0.008
79132	1901	0.015		81924	7363	0.016		107521	11990	0.004		107076	9363	0.004		109793	1588	0.008
82237	1901	0.015		81925	7363	0.016		107522	11990	0.004		107083	9363	0.004		109797	1588	0.008
82247	1901	0.015		81926	7363	0.016		107541	11990	0.004		107092	9363	0.004		109800	1588	0.008
82248	1901	0.015		81927	7363	0.016		107747	11990	0.004		107200	9363	0.004		109808	1588	0.008
82249	1901	0.015		81928	7363	0.016		106871	11990	0.004		107624	9363	0.004		119873	1588	0.008
82250	1901	0.015		81929	7363	0.016		106886	11990	0.004		107741	9363	0.004		129040	1588	0.008
82262	1901	0.015		81931	7363	0.016		106895	11990	0.004		107768	9363	0.004		129101	1588	0.008
82264	1901	0.015		81932	7363	0.016		106905	11990	0.004		111412	9363	0.004		129494	1588	0.008
82275	1901	0.015		81933	7363	0.016		106911	11990	0.004		111485	9363	0.004		130246	1588	0.008
82311	1901	0.015		81935	7363	0.016		107127	11990	0.004		115959	9363	0.004		31717	1588	0.012
106740	1901	0.015		81936	7363	0.016		107138	11990	0.004		119744	9363	0.004		31750	1588	0.012
106754	1901	0.015		81937	7363	0.016		107143	11990	0.004		61072	9363	0.004		31911	1588	0.012
107227	1901	0.015		81940	7363	0.016		107186	11990	0.004		76487	9363	0.004		31951	1588	0.012
107489	1901	0.015		81942	7363	0.016		107187	11990	0.004		76488	9363	0.004		31550	1588	0.012
107628	1901	0.015		81943	7363	0.016		107191	11990	0.004		86562	9363	0.004		31497	1588	0.012
107719	1901	0.015		81944	7363	0.016		107220	11990	0.004		86611	9363	0.004		31630	1588	0.012
107757	1901	0.015		81945	7363	0.016		107325	11990	0.004		86666	9363	0.004		31480	1588	0.012
107760	1901	0.015		81946	7363	0.016		107426	11990	0.004		86722	9363	0.004		31498	1588	0.012
111483	1901	0.015		81948	7363	0.016		107441	11990	0.004		86803	9363	0.004		76144	1588	0.012
111529	1901	0.015		81949	7363	0.016		107494	11990	0.004		86865	9363	0.004		87077	1588	0.012
116059	1901	0.015		81950	7363	0.016		107508	11990	0.004		107188	9363	0.004		87091	1588	0.012
27435	1901	0.015		81951	7363	0.016		107517	11990	0.004		107678	9363	0.004		87225	1588	0.012
27456	1901	0.015		81952	7363	0.016		107526	11990	0.004		111660	9363	0.004		87593	1588	0.012
37157	1901	0.015		81953	7363	0.016		107570	11990	0.004		115965	9363	0.004		87596	1588	0.012
37184	1901	0.015		81955	7363	0.016		107574	11990	0.004		37525	9363	0.004		87709	1588	0.012
37217	1901	0.015		81968	7363	0.016		107581	11990	0.004		119690	9363	0.004		87727	1588	0.012
37321	1901	0.015		81995	7363	0.016		107596	11990	0.004		119774	9363	0.004		88006	1588	0.012
37323	1901	0.015		82001	7363	0.016		107434	11990	0.004		75927	9363	0.004		88011	1588	0.012
37325	1901	0.015		82234	7363	0.016		107451	11990	0.004		87072	9363	0.004		88015	1588	0.012
37339	1901	0.015		87201	7363	0.016		107520	11990	0.004		87161	9363	0.004		108765	1588	0.012
37348	1901	0.015		87310	7363	0.016		107527	11990	0.004		87238	9363	0.004		108767	1588	0.012
37362	1901	0.015		87378	7363	0.016		106888	11990	0.004		87334	9363	0.004		108808	1588	0.012
37391	1901	0.015		87778	7363	0.016		75924	11990	0.004		87392	9363	0.004		109290	1588	0.012
37408	1901	0.015		87806	7363	0.016		75990	11990	0.004		87582	9363	0.004		109291	1588	0.012
54273	1901	0.015		108850	7363	0.016		87324	11990	0.004		87705	9363	0.004		109294	1588	0.012
79087	1901	0.015		108863	7363	0.016		87684	11990	0.004		87718	9363	0.004		109454	1588	0.012
82241	1901	0.015		108874	7363	0.016		87832	11990	0.004		87777	9363	0.004		109457	1588	0.012
82245	1901	0.015		108915	7363	0.016		87906	11990	0.004		87816	9363	0.004		109803	1588	0.012
82251	1901	0.015		108975	7363	0.016		87907	11990	0.004		87819	9363	0.004		125797	1588	0.012
82253	1901	0.015		109049	7363	0.016		87913	11990	0.004		87838	9363	0.004		27269	1588	0.015
82256	1901	0.015		125834	7363	0.016		87917	11990	0.004		87860	9363	0.004		107164	1588	0.015
82269	1901	0.015		128763	7363	0.016		125538	11990	0.004		87893	9363	0.004		27275	1588	0.015
82270	1901	0.015		128764	7363	0.016		128941	11990	0.004		87908	9363	0.004		37141	1588	0.015
82273	1901	0.015		128800	7363	0.016		129300	11990	0.004		87910	9363	0.004		37175	1588	0.015
82282	1901	0.015		128810	7363	0.016		129371	11990	0.004		87914	9363	0.004		27268	1588	0.015
82312	1901	0.015		128867	7363	0.016		129380	11990	0.004		87915	9363	0.004		27272	1588	0.015
111642	1901	0.015		128887	7363	0.016		129394	11990	0.004		87918	9363	0.004		37466	1588	0.015
79337	1901	0.015		129086	7363	0.016		129413	11990	0.004		87959	9363	0.004		116143	1588	0.015
82236	1901	0.015		129219	7363	0.016		130167	11990	0.004		87964	9363	0.004		27278	1588	0.015
37526	1901	0.015		129255	7363	0.016		130188	11990	0.004		87967	9363	0.004		37409	1588	0.015
37530	1901	0.015		129328	7363	0.016		131001	11990	0.004		88280	9363	0.004		106792	1588	0.015
87132	1901	0.015		129804	7363	0.016		75910	11990	0.006		88285	9363	0.004		79307	1588	0.015
87135	1901	0.015		129836	7363	0.016		75915	11990	0.006		88286	9363	0.004		54274	1588	0.015
87846	1901	0.015		129932	7363	0.016		76158	11990	0.006		88287	9363	0.004		54278	1588	0.015
87901	1901	0.015		129944	7363	0.016		87683	11990	0.006		88288	9363	0.004		86438	1588	0.015
107918	1901	0.015		129987	7363	0.016		125549	11990	0.006		88289	9363	0.004		86452	1588	0.015
107930	1901	0.015		130016	7363	0.016		106903	11990	0.008		88290	9363	0.004		87170	1588	0.015
107936	1901	0.015		130095	7363	0.016		107336	11990	0.008		88292	9363	0.004		130579	1588	0.015
119793	1901	0.016		130098	7363	0.016		106668	11990	0.008		88293	9363	0.004		130611	1588	0.015
77399	1901	0.016		130103	7363	0.016		106822	11990	0.008		88294	9363	0.004		130698	1588	0.015
82274	1901	0.016		130198	7363	0.016		107244	11990	0.008		88333	9363	0.004		108386	1588	0.016
82577	1901	0.016		130257	7363	0.016		107295	11990	0.008		88348	9363	0.004		61067	1588	0.016
82582	1901	0.016		130335	7363	0.016		107303	11990	0.008		88349	9363	0.004		116428	1588	0.016
108453	1901	0.016		130360	7363	0.016		107305	11990	0.008		88350	9363	0.004		31511	1588	0.016
119674	1901	0.016		130370	7363	0.016		107309	11990	0.008		88390	9363	0.004		108431	1588	0.016
119733	1901	0.016		130383	7363	0.016		107322	11990	0.008		100048	9363	0.004		119668	1588	0.016
119880	1901	0.016		130385	7363	0.016		107435	11990	0.008		100051	9363	0.004		56203	1588	0.016
31490	1901	0.016		130480	7363	0.016		107516	11990	0.008		108879	9363	0.004		56273	1588	0.016
37033	1901	0.016		130747	7363	0.016		107525	11990	0.008		109122	9363	0.004		119643	1588	0.016
37151	1901	0.016		130786	7363	0.016		107528	11990	0.008		109124	9363	0.004		31736	1588	0.016
45044	1901	0.016		130845	7363	0.016		107779	11990	0.008		109128	9363	0.004		54330	1588	0.016
50515	1901	0.016		130884	7363	0.016		107811	11990	0.008		109235	9363	0.004		54345	1588	0.016
53592	1901	0.016		130892	7363	0.016		107820	11990	0.008		109335	9363	0.004		54374	1588	0.016
108389	1901	0.016		131035	7363	0.016		75955	11990	0.008		109482	9363	0.004		116427	1588	0.016
119628	1901	0.016		31576	7363	0.023		87687	11990	0.008		109496	9363	0.004		119559	1588	0.016
119667	1901	0.016		32074	7363	0.023		130597	11990	0.008		109626	9363	0.004		119656	1588	0.016
119673	1901	0.016		41396	7363	0.023		130685	11990	0.008		109918	9363	0.004		87194	1588	0.016
31596	1901	0.016		41406	7363	0.023		130908	11990	0.008		109939	9363	0.004		87404	1588	0.016
31466	1901	0.016		76010	7363	0.023		131000	11990	0.008		125590	9363	0.004		87488	1588	0.016
45031	1901	0.016		76127	7363	0.023		76180	11990	0.012		125592	9363	0.004		87539	1588	0.016
46895	1901	0.016		87192	7363	0.023		87680	11990	0.012		125595	9363	0.004		108761	1588	0.016
46943	1901	0.016		87203	7363	0.023		107547	11990	0.015		125601	9363	0.004		108766	1588	0.016
51721	1901	0.016		87296	7363	0.023		130968	11990	0.015		125711	9363	0.004		108905	1588	0.016
53544	1901	0.016		87305	7363	0.023		131013	11990	0.015		125857	9363	0.004		108930	1588	0.016
53620	1901	0.016		87356	7363	0.023		87689	11990	0.016		125876	9363	0.004		109292	1588	0.016
76301	1901	0.016		87410	7363	0.023		128711	11990	0.016		128977	9363	0.004		109293	1588	0.016
78584	1901	0.016		87552	7363	0.023		128814	11990	0.016		128978	9363	0.004		109295	1588	0.016
82373	1901	0.016		87568	7363	0.023		130326	11990	0.016		129065	9363	0.004		109453	1588	0.016
82374	1901	0.016		87571	7363	0.023		88042	11991	0.003		129239	9363	0.004		109780	1588	0.016
86737	1901	0.016		87711	7363	0.023		88056	11991	0.008		129249	9363	0.004		109782	1588	0.016
108278	1901	0.016		87796	7363	0.023		130639	11991	0.016		129260	9363	0.004		109784	1588	0.016
108316	1901	0.016		87798	7363	0.023		130742	11991	0.016		129263	9363	0.004		109790	1588	0.016
108323	1901	0.016		88055	7363	0.023		109818	12086	0.002		129270	9363	0.004		109792	1588	0.016
108365	1901	0.016		108704	7363	0.023		37102	12086	0.008		129271	9363	0.004		109806	1588	0.016
108391	1901	0.016		108902	7363	0.023		79224	12086	0.008		129280	9363	0.004		125705	1588	0.016
108433	1901	0.016		108935	7363	0.023		107507	12525	0.004		129288	9363	0.004		128698	1588	0.016
119645	1901	0.016		108962	7363	0.023		107347	12525	0.008		129290	9363	0.004		128729	1588	0.016
119647	1901	0.016		109064	7363	0.023		107427	12525	0.008		129412	9363	0.004		128776	1588	0.016
119694	1901	0.016		109313	7363	0.023		49323	12537	0.002		129593	9363	0.004		128786	1588	0.016
119704	1901	0.016		109548	7363	0.023		78557	12537	0.002		129691	9363	0.004		129712	1588	0.016
119751	1901	0.016		109549	7363	0.023		105677	15816	0.002		129848	9363	0.004		129953	1588	0.016
119875	1901	0.016		109559	7363	0.023		129215	15816	0.002		129865	9363	0.004		130234	1588	0.016
119918	1901	0.016		109726	7363	0.023		105673	15816	0.003		129869	9363	0.004		130306	1588	0.016
119922	1901	0.016		109732	7363	0.023		129644	15816	0.003		129892	9363	0.004		130328	1588	0.016
119926	1901	0.016		109752	7363	0.023		129625	15816	0.006		129893	9363	0.004		130380	1588	0.016
108279	1901	0.016		128799	7363	0.023		105679	15816	0.012		129996	9363	0.004		130768	1588	0.016
31457	1901	0.016		128809	7363	0.023		123286	17055	0.002		130058	9363	0.004		31507	1588	0.023
31631	1901	0.016		128830	7363	0.023		107460	17543	0.015		130139	9363	0.004		31626	1588	0.023
56276	1901	0.016		128834	7363	0.023		107481	17603	0.004		130425	9363	0.004		31913	1588	0.023
76521	1901	0.016		128984	7363	0.023		107503	17603	0.004		130535	9363	0.004		87120	1588	0.023
82376	1901	0.016		129017	7363	0.023		107424	17603	0.008		130704	9363	0.004		87432	1588	0.023
86536	1901	0.016		129118	7363	0.023		106926	17603	0.008		130779	9363	0.004		87455	1588	0.023
86647	1901	0.016		129178	7363	0.023						130925	9363	0.004		87951	1588	0.023
86668	1901	0.016		129190	7363	0.023						31646	9363	0.006		88025	1588	0.023
86786	1901	0.016		129230	7363	0.023						76118	9363	0.006		108769	1588	0.023
86909	1901	0.016		129250	7363	0.023						76154	9363	0.006		109566	1588	0.023
108312	1901	0.016		129381	7363	0.023						76293	9363	0.006		109783	1588	0.023
108350	1901	0.016		129416	7363	0.023						87377	9363	0.006		109788	1588	0.023
116842	1901	0.016		129495	7363	0.023						87381	9363	0.006		109795	1588	0.023
119621	1901	0.016		129519	7363	0.023						87421	9363	0.006		128832	1588	0.023
119670	1901	0.016		129556	7363	0.023						87425	9363	0.006		37165	1588	0.03
119762	1901	0.016		129856	7363	0.023						87435	9363	0.006		27277	1588	0.03
119930	1901	0.016		129862	7363	0.023						87742	9363	0.006		37159	1588	0.03
37026	1901	0.016		129929	7363	0.023						87751	9363	0.006		119696	1588	0.03
86563	1901	0.016		129972	7363	0.023						87759	9363	0.006		86620	1588	0.03
86580	1901	0.016		130237	7363	0.023						87786	9363	0.006		115995	1588	0.03
86654	1901	0.016		130265	7363	0.023						87936	9363	0.006		86410	1588	0.03
108456	1901	0.016		130266	7363	0.023						87956	9363	0.006		88113	1588	0.03
119830	1901	0.016		130336	7363	0.023						100056	9363	0.006		51683	1588	0.032
41360	1901	0.016		130717	7363	0.023						100067	9363	0.006		54376	1588	0.032
41376	1901	0.016		130728	7363	0.023						100071	9363	0.006		53616	1588	0.032
41379	1901	0.016		130734	7363	0.023						100072	9363	0.006		56141	1588	0.032
61751	1901	0.016		130743	7363	0.023						100073	9363	0.006		119551	1588	0.032
61777	1901	0.016		130770	7363	0.023						108888	9363	0.006		54313	1588	0.032
61841	1901	0.016		107057	7363	0.03						108895	9363	0.006		54316	1588	0.032
61874	1901	0.016		107106	7363	0.03						109131	9363	0.006		87089	1588	0.032
61886	1901	0.016		107287	7363	0.03						109137	9363	0.006		87513	1588	0.032
61888	1901	0.016		107313	7363	0.03						109138	9363	0.006		87929	1588	0.032
61890	1901	0.016		107430	7363	0.03						109144	9363	0.006		87938	1588	0.032
61891	1901	0.016		107449	7363	0.03						109236	9363	0.006		109567	1588	0.032
61892	1901	0.016		107485	7363	0.03						109238	9363	0.006		82586	1588	0.047
61893	1901	0.016		107712	7363	0.03						109241	9363	0.006		109794	1588	0.047
76237	1901	0.016		37149	7363	0.03						109332	9363	0.006		109809	1588	0.047
76247	1901	0.016		37403	7363	0.03						109334	9363	0.006		108375	1588	0.06
76287	1901	0.016		37406	7363	0.03						109336	9363	0.006		108607	1588	0.06
76288	1901	0.016		37459	7363	0.03						109340	9363	0.006		119913	1588	0.06
86174	1901	0.016		77425	7363	0.03						109344	9363	0.006		87282	1588	0.06
86384	1901	0.016		82391	7363	0.03						109494	9363	0.006		51748	1588	0.064
87202	1901	0.016		82392	7363	0.03						109495	9363	0.006		109785	1588	0.064
87228	1901	0.016		82393	7363	0.03						109501	9363	0.006		130309	1588	0.064
87232	1901	0.016		82394	7363	0.03						109621	9363	0.006		108591	1588	0.125
87242	1901	0.016		82397	7363	0.03						109892	9363	0.006		86341	1588	0.25
87347	1901	0.016		86542	7363	0.03						109910	9363	0.006		87761	11966	0.003
87359	1901	0.016		86548	7363	0.03						109925	9363	0.006		129612	11966	0.008
87376	1901	0.016		86592	7363	0.03						109928	9363	0.006		53625	14342	0.016
87411	1901	0.016		86772	7363	0.03						109934	9363	0.006		119794	14935	0.016
87416	1901	0.016		86822	7363	0.03						125579	9363	0.006		108407	14937	0.004
87471	1901	0.016		106650	7363	0.03						125588	9363	0.006		77414	15607	0.008
87519	1901	0.016		106688	7363	0.03						125644	9363	0.006		105675	15818	0.006
87632	1901	0.016		106703	7363	0.03						125667	9363	0.006		105685	15824	0.004
87750	1901	0.016		106722	7363	0.03						128942	9363	0.006		105972	15893	0.016
87764	1901	0.016		106739	7363	0.03						129213	9363	0.006		116116	16294	0.004
88291	1901	0.016		106873	7363	0.03						129256	9363	0.006		130938	16501	0.008
100079	1901	0.016		106932	7363	0.03						129341	9363	0.006
107860	1901	0.016		106935	7363	0.03						129349	9363	0.006
108642	1901	0.016		106968	7363	0.03						129358	9363	0.006
108657	1901	0.016		107077	7363	0.03						129407	9363	0.006
108664	1901	0.016		107082	7363	0.03						129438	9363	0.006
108671	1901	0.016		107085	7363	0.03						129444	9363	0.006
108683	1901	0.016		107094	7363	0.03						129447	9363	0.006
108691	1901	0.016		107121	7363	0.03						129464	9363	0.006
108694	1901	0.016		107122	7363	0.03						129688	9363	0.006
108696	1901	0.016		107174	7363	0.03						129860	9363	0.006
108698	1901	0.016		107175	7363	0.03						129866	9363	0.006
108718	1901	0.016		107179	7363	0.03						129907	9363	0.006
108779	1901	0.016		107236	7363	0.03						129976	9363	0.006
108796	1901	0.016		107237	7363	0.03						130009	9363	0.006
108804	1901	0.016		107258	7363	0.03						130413	9363	0.006
108816	1901	0.016		107314	7363	0.03						87246	9363	0.007
108818	1901	0.016		107389	7363	0.03						88110	9363	0.007
108830	1901	0.016		107392	7363	0.03						111611	9363	0.008
108834	1901	0.016		107405	7363	0.03						51807	9363	0.008
108838	1901	0.016		107506	7363	0.03						82357	9363	0.008
108856	1901	0.016		107543	7363	0.03						82358	9363	0.008
108862	1901	0.016		107592	7363	0.03						94164	9363	0.008
108897	1901	0.016		107634	7363	0.03						94165	9363	0.008
108898	1901	0.016		107661	7363	0.03						107715	9363	0.008
108907	1901	0.016		107682	7363	0.03						108309	9363	0.008
108910	1901	0.016		107689	7363	0.03						111476	9363	0.008
108919	1901	0.016		107737	7363	0.03						111655	9363	0.008
108923	1901	0.016		107751	7363	0.03						115902	9363	0.008
108924	1901	0.016		107758	7363	0.03						116040	9363	0.008
108925	1901	0.016		107832	7363	0.03						27232	9363	0.008
108934	1901	0.016		111632	7363	0.03						27233	9363	0.008
108947	1901	0.016		116410	7363	0.03						27236	9363	0.008
108966	1901	0.016		116442	7363	0.03						27238	9363	0.008
109380	1901	0.016		116452	7363	0.03						27239	9363	0.008
109382	1901	0.016		116475	7363	0.03						27240	9363	0.008
109467	1901	0.016		116582	7363	0.03						27242	9363	0.008
109469	1901	0.016		37183	7363	0.03						27243	9363	0.008
109470	1901	0.016		37415	7363	0.03						27244	9363	0.008
109581	1901	0.016		37442	7363	0.03						27248	9363	0.008
109583	1901	0.016		37457	7363	0.03						27249	9363	0.008
109798	1901	0.016		37536	7363	0.03						27250	9363	0.008
109845	1901	0.016		37546	7363	0.03						27252	9363	0.008
125833	1901	0.016		86540	7363	0.03						27253	9363	0.008
125842	1901	0.016		86584	7363	0.03						27258	9363	0.008
128723	1901	0.016		86623	7363	0.03						27261	9363	0.008
128780	1901	0.016		86628	7363	0.03						27263	9363	0.008
128985	1901	0.016		86633	7363	0.03						37094	9363	0.008
129558	1901	0.016		86639	7363	0.03						37096	9363	0.008
129566	1901	0.016		86658	7363	0.03						37098	9363	0.008
129789	1901	0.016		86660	7363	0.03						37099	9363	0.008
129832	1901	0.016		86663	7363	0.03						37109	9363	0.008
129885	1901	0.016		86672	7363	0.03						37110	9363	0.008
129890	1901	0.016		86695	7363	0.03						37147	9363	0.008
129974	1901	0.016		86703	7363	0.03						37209	9363	0.008
130066	1901	0.016		86705	7363	0.03						37287	9363	0.008
130191	1901	0.016		86759	7363	0.03						37291	9363	0.008
130233	1901	0.016		86781	7363	0.03						37295	9363	0.008
130247	1901	0.016		86799	7363	0.03						37299	9363	0.008
130261	1901	0.016		86841	7363	0.03						37301	9363	0.008
130347	1901	0.016		86846	7363	0.03						37303	9363	0.008
130637	1901	0.016		86849	7363	0.03						37482	9363	0.008
130641	1901	0.016		86896	7363	0.03						37493	9363	0.008
130644	1901	0.016		86900	7363	0.03						37495	9363	0.008
130656	1901	0.016		106781	7363	0.03						37499	9363	0.008
130660	1901	0.016		107011	7363	0.03						37501	9363	0.008
130667	1901	0.016		107117	7363	0.03						37503	9363	0.008
41358	1901	0.023		107182	7363	0.03						37504	9363	0.008
82575	1901	0.023		107213	7363	0.03						37507	9363	0.008
31605	1901	0.023		107379	7363	0.03						37511	9363	0.008
82568	1901	0.023		107642	7363	0.03						37520	9363	0.008
31560	1901	0.023		107657	7363	0.03						37527	9363	0.008
31473	1901	0.023		111501	7363	0.03						37528	9363	0.008
31867	1901	0.023		116558	7363	0.03						37551	9363	0.008
41369	1901	0.023		116560	7363	0.03						50511	9363	0.008
41372	1901	0.023		116586	7363	0.03						51686	9363	0.008
41375	1901	0.023		116595	7363	0.03						51695	9363	0.008
61693	1901	0.023		116866	7363	0.03						53650	9363	0.008
75916	1901	0.023		116882	7363	0.03						76395	9363	0.008
76050	1901	0.023		116883	7363	0.03						76504	9363	0.008
87214	1901	0.023		116892	7363	0.03						78542	9363	0.008
87229	1901	0.023		116921	7363	0.03						82355	9363	0.008
87322	1901	0.023		116929	7363	0.03						82356	9363	0.008
87406	1901	0.023		119923	7363	0.03						82362	9363	0.008
87429	1901	0.023		37487	7363	0.03						82363	9363	0.008
87466	1901	0.023		86553	7363	0.03						82562	9363	0.008
87484	1901	0.023		86607	7363	0.03						82597	9363	0.008
87489	1901	0.023		86723	7363	0.03						86805	9363	0.008
87509	1901	0.023		86837	7363	0.03						93427	9363	0.008
87550	1901	0.023		86847	7363	0.03						94160	9363	0.008
87566	1901	0.023		86857	7363	0.03						94168	9363	0.008
87712	1901	0.023		134816	7363	0.03						106803	9363	0.008
87728	1901	0.023		111488	7363	0.03						106806	9363	0.008
87738	1901	0.023		61637	7363	0.03						106856	9363	0.008
87790	1901	0.023		61653	7363	0.03						107075	9363	0.008
87793	1901	0.023		61658	7363	0.03						107205	9363	0.008
87990	1901	0.023		86442	7363	0.03						107332	9363	0.008
88035	1901	0.023		87141	7363	0.03						107335	9363	0.008
108656	1901	0.023		87164	7363	0.03						107370	9363	0.008
108676	1901	0.023		87165	7363	0.03						107710	9363	0.008
108682	1901	0.023		87821	7363	0.03						107740	9363	0.008
108733	1901	0.023		87829	7363	0.03						108318	9363	0.008
108747	1901	0.023		87854	7363	0.03						108369	9363	0.008
108749	1901	0.023		87862	7363	0.03						108428	9363	0.008
108773	1901	0.023		87867	7363	0.03						108447	9363	0.008
108784	1901	0.023		87875	7363	0.03						111474	9363	0.008
108791	1901	0.023		88078	7363	0.03						111506	9363	0.008
108793	1901	0.023		88100	7363	0.03						111521	9363	0.008
108813	1901	0.023		88103	7363	0.03						111568	9363	0.008
108821	1901	0.023		88112	7363	0.03						111578	9363	0.008
108823	1901	0.023		107920	7363	0.03						111581	9363	0.008
108831	1901	0.023		107931	7363	0.03						111597	9363	0.008
108833	1901	0.023		130292	7363	0.03						111620	9363	0.008
108836	1901	0.023		130475	7363	0.03						116039	9363	0.008
108837	1901	0.023		130546	7363	0.03						116049	9363	0.008
108848	1901	0.023		130558	7363	0.03						116058	9363	0.008
108851	1901	0.023		81934	7363	0.031						116137	9363	0.008
108852	1901	0.023		81939	7363	0.031						119623	9363	0.008
108854	1901	0.023		81956	7363	0.031						119631	9363	0.008
108861	1901	0.023		81972	7363	0.031						119746	9363	0.008
108869	1901	0.023		81980	7363	0.031						119759	9363	0.008
108873	1901	0.023		81981	7363	0.031						27237	9363	0.008
108917	1901	0.023		81996	7363	0.031						27257	9363	0.008
108929	1901	0.023		82016	7363	0.031						27260	9363	0.008
108970	1901	0.023		82021	7363	0.031						37194	9363	0.008
109319	1901	0.023		82022	7363	0.031						37297	9363	0.008
109323	1901	0.023		51703	7363	0.032						37486	9363	0.008
109327	1901	0.023		51723	7363	0.032						37509	9363	0.008
109383	1901	0.023		51724	7363	0.032						37532	9363	0.008
109471	1901	0.023		56126	7363	0.032						37538	9363	0.008
109584	1901	0.023		56778	7363	0.032						37548	9363	0.008
109585	1901	0.023		56779	7363	0.032						54367	9363	0.008
109594	1901	0.023		108416	7363	0.032						54369	9363	0.008
125571	1901	0.023		46928	7363	0.032						54383	9363	0.008
125734	1901	0.023		46952	7363	0.032						54386	9363	0.008
125785	1901	0.023		50493	7363	0.032						56216	9363	0.008
125794	1901	0.023		51104	7363	0.032						76495	9363	0.008
125885	1901	0.023		51667	7363	0.032						76509	9363	0.008
128982	1901	0.023		51669	7363	0.032						76510	9363	0.008
129638	1901	0.023		51670	7363	0.032						76520	9363	0.008
129748	1901	0.023		51718	7363	0.032						76523	9363	0.008
130721	1901	0.023		51720	7363	0.032						76525	9363	0.008
130758	1901	0.023		51735	7363	0.032						77404	9363	0.008
130793	1901	0.023		51736	7363	0.032						94166	9363	0.008
130803	1901	0.023		51789	7363	0.032						107453	9363	0.008
130844	1901	0.023		51795	7363	0.032						107718	9363	0.008
130871	1901	0.023		51797	7363	0.032						111516	9363	0.008
130878	1901	0.023		51892	7363	0.032						115954	9363	0.008
130995	1901	0.023		52168	7363	0.032						115971	9363	0.008
37330	1901	0.03		53558	7363	0.032						115999	9363	0.008
106718	1901	0.03		53568	7363	0.032						116147	9363	0.008
107245	1901	0.03		53571	7363	0.032						116151	9363	0.008
82382	1901	0.03		53584	7363	0.032						116402	9363	0.008
82383	1901	0.03		53678	7363	0.032						119695	9363	0.008
86541	1901	0.03		56131	7363	0.032						119757	9363	0.008
106682	1901	0.03		56308	7363	0.032						119838	9363	0.008
106807	1901	0.03		56786	7363	0.032						119839	9363	0.008
107137	1901	0.03		76324	7363	0.032						119861	9363	0.008
107173	1901	0.03		76491	7363	0.032						119871	9363	0.008
107221	1901	0.03		76517	7363	0.032						79053	9363	0.008
107772	1901	0.03		76518	7363	0.032						79060	9363	0.008
27331	1901	0.03		119933	7363	0.032						79070	9363	0.008
27347	1901	0.03		31691	7363	0.032						79078	9363	0.008
27454	1901	0.03		51108	7363	0.032						79081	9363	0.008
27457	1901	0.03		54357	7363	0.032						79116	9363	0.008
37066	1901	0.03		41383	7363	0.032						79121	9363	0.008
37163	1901	0.03		41398	7363	0.032						79133	9363	0.008
37470	1901	0.03		46890	7363	0.032						79138	9363	0.008
82285	1901	0.03		61733	7363	0.032						79143	9363	0.008
82377	1901	0.03		61739	7363	0.032						79157	9363	0.008
82378	1901	0.03		61740	7363	0.032						79170	9363	0.008
82384	1901	0.03		61793	7363	0.032						79171	9363	0.008
106684	1901	0.03		61859	7363	0.032						79172	9363	0.008
106783	1901	0.03		75913	7363	0.032						79185	9363	0.008
106855	1901	0.03		75937	7363	0.032						79189	9363	0.008
106898	1901	0.03		75992	7363	0.032						79194	9363	0.008
106906	1901	0.03		76027	7363	0.032						79204	9363	0.008
107031	1901	0.03		76140	7363	0.032						79228	9363	0.008
107129	1901	0.03		86132	7363	0.032						79235	9363	0.008
107139	1901	0.03		86220	7363	0.032						79238	9363	0.008
107157	1901	0.03		86225	7363	0.032						79241	9363	0.008
107207	1901	0.03		86229	7363	0.032						79270	9363	0.008
107214	1901	0.03		86235	7363	0.032						79275	9363	0.008
107216	1901	0.03		87080	7363	0.032						79287	9363	0.008
107226	1901	0.03		87226	7363	0.032						79288	9363	0.008
107266	1901	0.03		87304	7363	0.032						79312	9363	0.008
107289	1901	0.03		87321	7363	0.032						79326	9363	0.008
107296	1901	0.03		87367	7363	0.032						79330	9363	0.008
107438	1901	0.03		87370	7363	0.032						79359	9363	0.008
107565	1901	0.03		87372	7363	0.032						79364	9363	0.008
107593	1901	0.03		87373	7363	0.032						79372	9363	0.008
107735	1901	0.03		87394	7363	0.032						111522	9363	0.008
107736	1901	0.03		87472	7363	0.032						76015	9363	0.008
108298	1901	0.03		87540	7363	0.032						76066	9363	0.008
108449	1901	0.03		87545	7363	0.032						76106	9363	0.008
111610	1901	0.03		87581	7363	0.032						76181	9363	0.008
116515	1901	0.03		87643	7363	0.032						87143	9363	0.008
119641	1901	0.03		87670	7363	0.032						87148	9363	0.008
119649	1901	0.03		87681	7363	0.032						87174	9363	0.008
119719	1901	0.03		87690	7363	0.032						87426	9363	0.008
119815	1901	0.03		87699	7363	0.032						87492	9363	0.008
119891	1901	0.03		87719	7363	0.032						87652	9363	0.008
119901	1901	0.03		87927	7363	0.032						87852	9363	0.008
27287	1901	0.03		87962	7363	0.032						87905	9363	0.008
27301	1901	0.03		88354	7363	0.032						87989	9363	0.008
27317	1901	0.03		88369	7363	0.032						88261	9363	0.008
27324	1901	0.03		88370	7363	0.032						88300	9363	0.008
27346	1901	0.03		108872	7363	0.032						88306	9363	0.008
27349	1901	0.03		108875	7363	0.032						88308	9363	0.008
27350	1901	0.03		109314	7363	0.032						88309	9363	0.008
27374	1901	0.03		109542	7363	0.032						88331	9363	0.008
27391	1901	0.03		109546	7363	0.032						88332	9363	0.008
27410	1901	0.03		109558	7363	0.032						88334	9363	0.008
27413	1901	0.03		109727	7363	0.032						88335	9363	0.008
27420	1901	0.03		109730	7363	0.032						88336	9363	0.008
27422	1901	0.03		109735	7363	0.032						88337	9363	0.008
27428	1901	0.03		109750	7363	0.032						88338	9363	0.008
27434	1901	0.03		109755	7363	0.032						88364	9363	0.008
27441	1901	0.03		128733	7363	0.032						88389	9363	0.008
27443	1901	0.03		128820	7363	0.032						88396	9363	0.008
27452	1901	0.03		128975	7363	0.032						100049	9363	0.008
27461	1901	0.03		128981	7363	0.032						100050	9363	0.008
27462	1901	0.03		129180	7363	0.032						100055	9363	0.008
37027	1901	0.03		129204	7363	0.032						100063	9363	0.008
37036	1901	0.03		129210	7363	0.032						100064	9363	0.008
37085	1901	0.03		129259	7363	0.032						100068	9363	0.008
37087	1901	0.03		129303	7363	0.032						100069	9363	0.008
37088	1901	0.03		129306	7363	0.032						100070	9363	0.008
37091	1901	0.03		129529	7363	0.032						100074	9363	0.008
37119	1901	0.03		129550	7363	0.032						100081	9363	0.008
37120	1901	0.03		129567	7363	0.032						100082	9363	0.008
37148	1901	0.03		129672	7363	0.032						108884	9363	0.008
37244	1901	0.03		129858	7363	0.032						109123	9363	0.008
37266	1901	0.03		129949	7363	0.032						109127	9363	0.008
37285	1901	0.03		129956	7363	0.032						109130	9363	0.008
37314	1901	0.03		130004	7363	0.032						109132	9363	0.008
37315	1901	0.03		130248	7363	0.032						109136	9363	0.008
37331	1901	0.03		130263	7363	0.032						109139	9363	0.008
37333	1901	0.03		130312	7363	0.032						109146	9363	0.008
37334	1901	0.03		130325	7363	0.032						109234	9363	0.008
37338	1901	0.03		130333	7363	0.032						109237	9363	0.008
37342	1901	0.03		130340	7363	0.032						109333	9363	0.008
37343	1901	0.03		130440	7363	0.032						109338	9363	0.008
37350	1901	0.03		56780	7363	0.047						109339	9363	0.008
37354	1901	0.03		56781	7363	0.047						109341	9363	0.008
37355	1901	0.03		31692	7363	0.047						109343	9363	0.008
37360	1901	0.03		31520	7363	0.047						109346	9363	0.008
37363	1901	0.03		31739	7363	0.047						109387	9363	0.008
37364	1901	0.03		61695	7363	0.047						109485	9363	0.008
37365	1901	0.03		61783	7363	0.047						109486	9363	0.008
37366	1901	0.03		61784	7363	0.047						109492	9363	0.008
37367	1901	0.03		61810	7363	0.047						109500	9363	0.008
37371	1901	0.03		61821	7363	0.047						109608	9363	0.008
37372	1901	0.03		75949	7363	0.047						109612	9363	0.008
37374	1901	0.03		75966	7363	0.047						109613	9363	0.008
37376	1901	0.03		76008	7363	0.047						109615	9363	0.008
37385	1901	0.03		87110	7363	0.047						109616	9363	0.008
37386	1901	0.03		87311	7363	0.047						109617	9363	0.008
37387	1901	0.03		87391	7363	0.047						109624	9363	0.008
37394	1901	0.03		87430	7363	0.047						109876	9363	0.008
37400	1901	0.03		87450	7363	0.047						109881	9363	0.008
37402	1901	0.03		87567	7363	0.047						109885	9363	0.008
37445	1901	0.03		87645	7363	0.047						109887	9363	0.008
37447	1901	0.03		87651	7363	0.047						109891	9363	0.008
37449	1901	0.03		87663	7363	0.047						109895	9363	0.008
37454	1901	0.03		87694	7363	0.047						109899	9363	0.008
37455	1901	0.03		87697	7363	0.047						109902	9363	0.008
37461	1901	0.03		87702	7363	0.047						109905	9363	0.008
37496	1901	0.03		88044	7363	0.047						109913	9363	0.008
37515	1901	0.03		109259	7363	0.047						109922	9363	0.008
37542	1901	0.03		109315	7363	0.047						109930	9363	0.008
37558	1901	0.03		109316	7363	0.047						109938	9363	0.008
45041	1901	0.03		109317	7363	0.047						125514	9363	0.008
82243	1901	0.03		109545	7363	0.047						125519	9363	0.008
82252	1901	0.03		109547	7363	0.047						125529	9363	0.008
82254	1901	0.03		109554	7363	0.047						125570	9363	0.008
82255	1901	0.03		109555	7363	0.047						125609	9363	0.008
82261	1901	0.03		109556	7363	0.047						125642	9363	0.008
82263	1901	0.03		109557	7363	0.047						125715	9363	0.008
82266	1901	0.03		109728	7363	0.047						129007	9363	0.008
82267	1901	0.03		109729	7363	0.047						129437	9363	0.008
82268	1901	0.03		109733	7363	0.047						129571	9363	0.008
82335	1901	0.03		109740	7363	0.047						129591	9363	0.008
82336	1901	0.03		109741	7363	0.047						129597	9363	0.008
82337	1901	0.03		109743	7363	0.047						129616	9363	0.008
82338	1901	0.03		109745	7363	0.047						129941	9363	0.008
82339	1901	0.03		128696	7363	0.047						130044	9363	0.008
82344	1901	0.03		128699	7363	0.047						130087	9363	0.008
82345	1901	0.03		128707	7363	0.047						130120	9363	0.008
82375	1901	0.03		128735	7363	0.047						130136	9363	0.008
86575	1901	0.03		128855	7363	0.047						130137	9363	0.008
86622	1901	0.03		129264	7363	0.047						130187	9363	0.008
86659	1901	0.03		129614	7363	0.047						130256	9363	0.008
86726	1901	0.03		129675	7363	0.047						130414	9363	0.008
86739	1901	0.03		129902	7363	0.047						130562	9363	0.008
86782	1901	0.03		130043	7363	0.047						130834	9363	0.008
86816	1901	0.03		130324	7363	0.047						130838	9363	0.008
86830	1901	0.03		130767	7363	0.047						131016	9363	0.008
106798	1901	0.03		86709	7363	0.06						131020	9363	0.008
107667	1901	0.03		86874	7363	0.06						131037	9363	0.008
107831	1901	0.03		106659	7363	0.06						76058	9363	0.012
108402	1901	0.03		106759	7363	0.06						87380	9363	0.012
108442	1901	0.03		37116	7363	0.06						87438	9363	0.012
108476	1901	0.03		108590	7363	0.06						87454	9363	0.012
111567	1901	0.03		108511	7363	0.06						87459	9363	0.012
119663	1901	0.03		61626	7363	0.06						87888	9363	0.012
119748	1901	0.03		61627	7363	0.06						100065	9363	0.012
119855	1901	0.03		61628	7363	0.06						100066	9363	0.012
119868	1901	0.03		61638	7363	0.06						109125	9363	0.012
27259	1901	0.03		61640	7363	0.06						109126	9363	0.012
27303	1901	0.03		61642	7363	0.06						109140	9363	0.012
27333	1901	0.03		61645	7363	0.06						109181	9363	0.012
27340	1901	0.03		61654	7363	0.06						109386	9363	0.012
27342	1901	0.03		87130	7363	0.06						109620	9363	0.012
27384	1901	0.03		87265	7363	0.06						109898	9363	0.012
27425	1901	0.03		87271	7363	0.06						109920	9363	0.012
37081	1901	0.03		88070	7363	0.06						109921	9363	0.012
37156	1901	0.03		88099	7363	0.06						109937	9363	0.012
37160	1901	0.03		88101	7363	0.06						125659	9363	0.012
37181	1901	0.03		107919	7363	0.06						129376	9363	0.012
37234	1901	0.03		107927	7363	0.06						129454	9363	0.012
37242	1901	0.03		107929	7363	0.06						129545	9363	0.012
37332	1901	0.03		107935	7363	0.06						129574	9363	0.012
37335	1901	0.03		107939	7363	0.06						129580	9363	0.012
37336	1901	0.03		107943	7363	0.06						129589	9363	0.012
37346	1901	0.03		107948	7363	0.06						129607	9363	0.012
37351	1901	0.03		107961	7363	0.06						129825	9363	0.012
37369	1901	0.03		107995	7363	0.06						129900	9363	0.012
37384	1901	0.03		86183	7363	0.0625						111644	9363	0.015
37393	1901	0.03		86210	7363	0.0625						115916	9363	0.015
37451	1901	0.03		78495	7363	0.063						37302	9363	0.015
82259	1901	0.03		81957	7363	0.063						37460	9363	0.015
82260	1901	0.03		81958	7363	0.063						37476	9363	0.015
82277	1901	0.03		81959	7363	0.063						37483	9363	0.015
82314	1901	0.03		81960	7363	0.063						37491	9363	0.015
86913	1901	0.03		81962	7363	0.063						37505	9363	0.015
86047	1901	0.03		81963	7363	0.063						79128	9363	0.015
86273	1901	0.03		81966	7363	0.063						79277	9363	0.015
86394	1901	0.03		81967	7363	0.063						107359	9363	0.015
87128	1901	0.03		81970	7363	0.063						111449	9363	0.015
87160	1901	0.03		81971	7363	0.063						111451	9363	0.015
87166	1901	0.03		81973	7363	0.063						111541	9363	0.015
87167	1901	0.03		81975	7363	0.063						111580	9363	0.015
87180	1901	0.03		81977	7363	0.063						111612	9363	0.015
87257	1901	0.03		81979	7363	0.063						115973	9363	0.015
87266	1901	0.03		81987	7363	0.063						116047	9363	0.015
88072	1901	0.03		81992	7363	0.063						37494	9363	0.015
88082	1901	0.03		81994	7363	0.063						107265	9363	0.015
88093	1901	0.03		81997	7363	0.063						107356	9363	0.015
88097	1901	0.03		82002	7363	0.063						107357	9363	0.015
88098	1901	0.03		82004	7363	0.063						107371	9363	0.015
88115	1901	0.03		82005	7363	0.063						107384	9363	0.015
88121	1901	0.03		82006	7363	0.063						111512	9363	0.015
107900	1901	0.03		82007	7363	0.063						111603	9363	0.015
107913	1901	0.03		82008	7363	0.063						111606	9363	0.015
107945	1901	0.03		82009	7363	0.063						111622	9363	0.015
107949	1901	0.03		82010	7363	0.063						115917	9363	0.015
130454	1901	0.03		82011	7363	0.063						115947	9363	0.015
131005	1901	0.03		82012	7363	0.063						116073	9363	0.015
61889	1901	0.031		82014	7363	0.063						116101	9363	0.015
108304	1901	0.032		82015	7363	0.063						116110	9363	0.015
37090	1901	0.032		82018	7363	0.063						37193	9363	0.015
119775	1901	0.032		82019	7363	0.063						37510	9363	0.015
27282	1901	0.032		82020	7363	0.063						37521	9363	0.015
31659	1901	0.032		88341	7363	0.063						37524	9363	0.015
37106	1901	0.032		51719	7363	0.064						37529	9363	0.015
37562	1901	0.032		51806	7363	0.064						37531	9363	0.015
56160	1901	0.032		53628	7363	0.064						37540	9363	0.015
78500	1901	0.032		53633	7363	0.064						37543	9363	0.015
78593	1901	0.032		53669	7363	0.064						37545	9363	0.015
31514	1901	0.032		56787	7363	0.064						37552	9363	0.015
82579	1901	0.032		31695	7363	0.064						79068	9363	0.015
31475	1901	0.032		88856	7363	0.064						79074	9363	0.015
37075	1901	0.032		119591	7363	0.064						79077	9363	0.015
37489	1901	0.032		88864	7363	0.064						79083	9363	0.015
37572	1901	0.032		61676	7363	0.064						79090	9363	0.015
46869	1901	0.032		61690	7363	0.064						79100	9363	0.015
51680	1901	0.032		61696	7363	0.064						79101	9363	0.015
51757	1901	0.032		61705	7363	0.064						79102	9363	0.015
56175	1901	0.032		61767	7363	0.064						79103	9363	0.015
56199	1901	0.032		61828	7363	0.064						79105	9363	0.015
78502	1901	0.032		61870	7363	0.064						79107	9363	0.015
78600	1901	0.032		75973	7363	0.064						79109	9363	0.015
78625	1901	0.032		76245	7363	0.064						79111	9363	0.015
82578	1901	0.032		76250	7363	0.064						79115	9363	0.015
82581	1901	0.032		76254	7363	0.064						79118	9363	0.015
31501	1901	0.032		76257	7363	0.064						79119	9363	0.015
31642	1901	0.032		76258	7363	0.064						79120	9363	0.015
31620	1901	0.032		76261	7363	0.064						79127	9363	0.015
46882	1901	0.032		76262	7363	0.064						79129	9363	0.015
46938	1901	0.032		76264	7363	0.064						79130	9363	0.015
46941	1901	0.032		76265	7363	0.064						79135	9363	0.015
50512	1901	0.032		76266	7363	0.064						79141	9363	0.015
51101	1901	0.032		76270	7363	0.064						79144	9363	0.015
51106	1901	0.032		76271	7363	0.064						79146	9363	0.015
54294	1901	0.032		76272	7363	0.064						79148	9363	0.015
54302	1901	0.032		76273	7363	0.064						79149	9363	0.015
54325	1901	0.032		76274	7363	0.064						79153	9363	0.015
54338	1901	0.032		76275	7363	0.064						79154	9363	0.015
56178	1901	0.032		76277	7363	0.064						79156	9363	0.015
78499	1901	0.032		76281	7363	0.064						79158	9363	0.015
78501	1901	0.032		76290	7363	0.064						79164	9363	0.015
78509	1901	0.032		76292	7363	0.064						79165	9363	0.015
78527	1901	0.032		87317	7363	0.064						79168	9363	0.015
78539	1901	0.032		87323	7363	0.064						79169	9363	0.015
78541	1901	0.032		87695	7363	0.064						79175	9363	0.015
78549	1901	0.032		109256	7363	0.064						79176	9363	0.015
46849	1901	0.032		109258	7363	0.064						79179	9363	0.015
46931	1901	0.032		109553	7363	0.064						79180	9363	0.015
54271	1901	0.032		109736	7363	0.064						79181	9363	0.015
54275	1901	0.032		109746	7363	0.064						79183	9363	0.015
54276	1901	0.032		128700	7363	0.064						79184	9363	0.015
54279	1901	0.032		129617	7363	0.064						79186	9363	0.015
54284	1901	0.032		130024	7363	0.064						79188	9363	0.015
54286	1901	0.032		130806	7363	0.064						79198	9363	0.015
54288	1901	0.032		61345	7363	0.094						79199	9363	0.015
54289	1901	0.032		31537	7363	0.094						79201	9363	0.015
54291	1901	0.032		31667	7363	0.094						79202	9363	0.015
54318	1901	0.032		31668	7363	0.094						79203	9363	0.015
54339	1901	0.032		61824	7363	0.094						79206	9363	0.015
78525	1901	0.032		75933	7363	0.094						79217	9363	0.015
54272	1901	0.032		75969	7363	0.094						79229	9363	0.015
54277	1901	0.032		75997	7363	0.094						79263	9363	0.015
54281	1901	0.032		109257	7363	0.094						79264	9363	0.015
54333	1901	0.032		109262	7363	0.094						79266	9363	0.015
41359	1901	0.032		109552	7363	0.094						79290	9363	0.015
61730	1901	0.032		109737	7363	0.094						79293	9363	0.015
61809	1901	0.032		109739	7363	0.094						79308	9363	0.015
61820	1901	0.032		109747	7363	0.094						79320	9363	0.015
61826	1901	0.032		109749	7363	0.094						79325	9363	0.015
61861	1901	0.032		109751	7363	0.094						79327	9363	0.015
82230	1901	0.032		129850	7363	0.094						79328	9363	0.015
82604	1901	0.032		78520	7363	0.125						79338	9363	0.015
86113	1901	0.032		31741	7363	0.125						79339	9363	0.015
86257	1901	0.032		31777	7363	0.125						79342	9363	0.015
86425	1901	0.032		31699	7363	0.125						79346	9363	0.015
87084	1901	0.032		61346	7363	0.125						79347	9363	0.015
87092	1901	0.032		78485	7363	0.125						79361	9363	0.015
87100	1901	0.032		78491	7363	0.125						79362	9363	0.015
87119	1901	0.032		61625	7363	0.125						111504	9363	0.015
87187	1901	0.032		61629	7363	0.125						111583	9363	0.015
87193	1901	0.032		61649	7363	0.125						116071	9363	0.015
87216	1901	0.032		61656	7363	0.125						116088	9363	0.015
87316	1901	0.032		61659	7363	0.125						116103	9363	0.015
87397	1901	0.032		61661	7363	0.125						27247	9363	0.015
87403	1901	0.032		76267	7363	0.125						27251	9363	0.015
87427	1901	0.032		77207	7363	0.125						37284	9363	0.015
87462	1901	0.032		81961	7363	0.125						79267	9363	0.015
87464	1901	0.032		81964	7363	0.125						79284	9363	0.015
87475	1901	0.032		81969	7363	0.125						87255	9363	0.015
87495	1901	0.032		81974	7363	0.125						87264	9363	0.015
87501	1901	0.032		81976	7363	0.125						88102	9363	0.015
87521	1901	0.032		81978	7363	0.125						130160	9363	0.015
87522	1901	0.032		81982	7363	0.125						130431	9363	0.015
87532	1901	0.032		81983	7363	0.125						130439	9363	0.015
87548	1901	0.032		81984	7363	0.125						130479	9363	0.015
87551	1901	0.032		81985	7363	0.125						130482	9363	0.015
87756	1901	0.032		81986	7363	0.125						130573	9363	0.015
87758	1901	0.032		81988	7363	0.125						130574	9363	0.015
87784	1901	0.032		81989	7363	0.125						130577	9363	0.015
87977	1901	0.032		81990	7363	0.125						130594	9363	0.015
88008	1901	0.032		81991	7363	0.125						130700	9363	0.015
88030	1901	0.032		81993	7363	0.125						130894	9363	0.015
88036	1901	0.032		81998	7363	0.125						130907	9363	0.015
88040	1901	0.032		81999	7363	0.125						131004	9363	0.015
88049	1901	0.032		82000	7363	0.125						131014	9363	0.015
88050	1901	0.032		82013	7363	0.125						56785	9363	0.016
88247	1901	0.032		82017	7363	0.125						115849	9363	0.016
88248	1901	0.032		86058	7363	0.125						119789	9363	0.016
88250	1901	0.032		86135	7363	0.125						119800	9363	0.016
88252	1901	0.032		86381	7363	0.125						56784	9363	0.016
88307	1901	0.032		86413	7363	0.125						104094	9363	0.016
88329	1901	0.032		86443	7363	0.125						51808	9363	0.016
88339	1901	0.032		107942	7363	0.125						54352	9363	0.016
88342	1901	0.032		109260	7363	0.125						78546	9363	0.016
88362	1901	0.032		109544	7363	0.125						108382	9363	0.016
100080	1901	0.032		61633	7363	0.25						115848	9363	0.016
107838	1901	0.032		61644	7363	0.25						115851	9363	0.016
108692	1901	0.032		61650	7363	0.25						51726	9363	0.016
108701	1901	0.032		86321	7363	0.25						54384	9363	0.016
108771	1901	0.032		86370	7363	0.25						78536	9363	0.016
108774	1901	0.032		86460	7363	0.25						78597	9363	0.016
108781	1901	0.032		61379	7363	0.5						115850	9363	0.016
108802	1901	0.032		88867	7363	0.5						119729	9363	0.016
108810	1901	0.032		107851	7363	0.5						54308	9363	0.016
108819	1901	0.032		34475	11052	0.06						119689	9363	0.016
108822	1901	0.032		31982	12083	0.002						119693	9363	0.016
108828	1901	0.032		116021	12546	0.008						87456	9363	0.016
108832	1901	0.032		115877	12546	0.008						87537	9363	0.016
108835	1901	0.032		116075	12546	0.015						87629	9363	0.016
108839	1901	0.032		109753	12546	0.023						87639	9363	0.016
108847	1901	0.032		111524	12546	0.03						88304	9363	0.016
108855	1901	0.032		49332	12546	0.032						88305	9363	0.016
108860	1901	0.032		109551	12546	0.032						88317	9363	0.016
108865	1901	0.032		109550	12546	0.047						88323	9363	0.016
108891	1901	0.032		53034	12959	0.008						88340	9363	0.016
108893	1901	0.032		108460	13844	0.002						100062	9363	0.016
108912	1901	0.032		109031	13844	0.002						108894	9363	0.016
108927	1901	0.032		129563	13844	0.003						108899	9363	0.016
108943	1901	0.032		108388	13844	0.004						108900	9363	0.016
108944	1901	0.032		108376	13844	0.004						108901	9363	0.016
108955	1901	0.032		119799	13844	0.004						108904	9363	0.016
108960	1901	0.032		119882	13844	0.004						108908	9363	0.016
109266	1901	0.032		108300	13844	0.004						108914	9363	0.016
109268	1901	0.032		108320	13844	0.004						108916	9363	0.016
109269	1901	0.032		108469	13844	0.004						108920	9363	0.016
109326	1901	0.032		108477	13844	0.004						108926	9363	0.016
109328	1901	0.032		129555	13844	0.004						108928	9363	0.016
109329	1901	0.032		119874	13844	0.008						108931	9363	0.016
109381	1901	0.032		119786	13844	0.008						108936	9363	0.016
109571	1901	0.032		119796	13844	0.008						108945	9363	0.016
109579	1901	0.032		119802	13844	0.008						108949	9363	0.016
109580	1901	0.032		108396	13844	0.008						108977	9363	0.016
109582	1901	0.032		108446	13844	0.008						109133	9363	0.016
109593	1901	0.032		119629	13844	0.008						109134	9363	0.016
109801	1901	0.032		119755	13844	0.008						109143	9363	0.016
109804	1901	0.032		119771	13844	0.008						109186	9363	0.016
109836	1901	0.032		119805	13844	0.008						109187	9363	0.016
109844	1901	0.032		108308	13844	0.008						109188	9363	0.016
109848	1901	0.032		108479	13844	0.008						109342	9363	0.016
109854	1901	0.032		119915	13844	0.008						109345	9363	0.016
109855	1901	0.032		119822	13844	0.008						109384	9363	0.016
125534	1901	0.032		119630	13844	0.016						109385	9363	0.016
125568	1901	0.032		108307	13844	0.016						109484	9363	0.016
125801	1901	0.032		83853	14108	0.032						109487	9363	0.016
128748	1901	0.032		85277	14283	0.063						109488	9363	0.016
128790	1901	0.032		89174	14341	0.016						109490	9363	0.016
128967	1901	0.032		53618	14341	0.032						109604	9363	0.016
129000	1901	0.032		56181	14346	0.032						109605	9363	0.016
129185	1901	0.032		86076	14416	0.016						109609	9363	0.016
129332	1901	0.032		86057	14416	0.06						109614	9363	0.016
129713	1901	0.032		86244	14425	0.03						109622	9363	0.016
129826	1901	0.032		89131	14569	0.125						109623	9363	0.016
129894	1901	0.032		89192	14596	0.004						109625	9363	0.016
130421	1901	0.032		109037	14920	0.003						109884	9363	0.016
130462	1901	0.032		128888	14920	0.004						109886	9363	0.016
130631	1901	0.032		129083	15679	0.012						109894	9363	0.016
130708	1901	0.032		116082	15679	0.03						109911	9363	0.016
130732	1901	0.032		105672	15807	0.008						109917	9363	0.016
131060	1901	0.032		129153	15807	0.008						109931	9363	0.016
82567	1901	0.047		130502	15807	0.016						109935	9363	0.016
31488	1901	0.047		130504	15807	0.016						109941	9363	0.016
31878	1901	0.047		130520	15807	0.016						128704	9363	0.016
31628	1901	0.047		130506	15807	0.032						128756	9363	0.016
31704	1901	0.047		130444	17836	0.047						128772	9363	0.016
82566	1901	0.047										128796	9363	0.016
41368	1901	0.047										128817	9363	0.016
61764	1901	0.047										128819	9363	0.016
61765	1901	0.047										128844	9363	0.016
61796	1901	0.047										128857	9363	0.016
61797	1901	0.047										129729	9363	0.016
61806	1901	0.047										129795	9363	0.016
61819	1901	0.047										129946	9363	0.016
75912	1901	0.047										129966	9363	0.016
87097	1901	0.047										130036	9363	0.016
87106	1901	0.047										130171	9363	0.016
87182	1901	0.047										130294	9363	0.016
87189	1901	0.047										130350	9363	0.016
87258	1901	0.047										130363	9363	0.016
87354	1901	0.047										130364	9363	0.016
87363	1901	0.047										130367	9363	0.016
87364	1901	0.047										130371	9363	0.016
87390	1901	0.047										130387	9363	0.016
87393	1901	0.047										130629	9363	0.016
87401	1901	0.047										130757	9363	0.016
87412	1901	0.047										130789	9363	0.016
87413	1901	0.047										130859	9363	0.016
87420	1901	0.047										130862	9363	0.016
87422	1901	0.047										130863	9363	0.016
87465	1901	0.047										130864	9363	0.016
87467	1901	0.047										130866	9363	0.016
87483	1901	0.047										130879	9363	0.016
87485	1901	0.047										130880	9363	0.016
87517	1901	0.047										130900	9363	0.016
87525	1901	0.047										130994	9363	0.016
87549	1901	0.047										131043	9363	0.016
87569	1901	0.047										82596	9363	0.023
87575	1901	0.047										87971	9363	0.023
87633	1901	0.047										109182	9363	0.023
87686	1901	0.047										109189	9363	0.023
87726	1901	0.047										109191	9363	0.023
87933	1901	0.047										109497	9363	0.023
87934	1901	0.047										109498	9363	0.023
87945	1901	0.047										109878	9363	0.023
87953	1901	0.047										109890	9363	0.023
87957	1901	0.047										109916	9363	0.023
88031	1901	0.047										128740	9363	0.023
88033	1901	0.047										128742	9363	0.023
88043	1901	0.047										128750	9363	0.023
88053	1901	0.047										128762	9363	0.023
107841	1901	0.047										128768	9363	0.023
108768	1901	0.047										128795	9363	0.023
108785	1901	0.047										128825	9363	0.023
108825	1901	0.047										128842	9363	0.023
108844	1901	0.047										129965	9363	0.023
108853	1901	0.047										130750	9363	0.023
108857	1901	0.047										130753	9363	0.023
108954	1901	0.047										130852	9363	0.023
109264	1901	0.047										27255	9363	0.03
109275	1901	0.047										111633	9363	0.03
109318	1901	0.047										27241	9363	0.03
109324	1901	0.047										37170	9363	0.03
109325	1901	0.047										37533	9363	0.03
109330	1901	0.047										79071	9363	0.03
109472	1901	0.047										79075	9363	0.03
109570	1901	0.047										79076	9363	0.03
109578	1901	0.047										79080	9363	0.03
109587	1901	0.047										79082	9363	0.03
109592	1901	0.047										79085	9363	0.03
109849	1901	0.047										79088	9363	0.03
109850	1901	0.047										79089	9363	0.03
109853	1901	0.047										79096	9363	0.03
125751	1901	0.047										79106	9363	0.03
125762	1901	0.047										79108	9363	0.03
128765	1901	0.047										79136	9363	0.03
129721	1901	0.047										79147	9363	0.03
129844	1901	0.047										79151	9363	0.03
130752	1901	0.047										79182	9363	0.03
130858	1901	0.047										79232	9363	0.03
119814	1901	0.06										79262	9363	0.03
111453	1901	0.06										79268	9363	0.03
27299	1901	0.06										79269	9363	0.03
27417	1901	0.06										79294	9363	0.03
37139	1901	0.06										79340	9363	0.03
37388	1901	0.06										79343	9363	0.03
37427	1901	0.06										79344	9363	0.03
37498	1901	0.06										79371	9363	0.03
77450	1901	0.06										111631	9363	0.03
82307	1901	0.06										107924	9363	0.03
107286	1901	0.06										107954	9363	0.03
108491	1901	0.06										107981	9363	0.03
108506	1901	0.06										107989	9363	0.03
108522	1901	0.06										107990	9363	0.03
108523	1901	0.06										107991	9363	0.03
108524	1901	0.06										107993	9363	0.03
108527	1901	0.06										130584	9363	0.03
108532	1901	0.06										130614	9363	0.03
108536	1901	0.06										130893	9363	0.03
108537	1901	0.06										78628	9363	0.032
108538	1901	0.06										27245	9363	0.032
108539	1901	0.06										88310	9363	0.032
108540	1901	0.06										88319	9363	0.032
108542	1901	0.06										88347	9363	0.032
119644	1901	0.06										88352	9363	0.032
119872	1901	0.06										88353	9363	0.032
27289	1901	0.06										88371	9363	0.032
27296	1901	0.06										88380	9363	0.032
27298	1901	0.06										109499	9363	0.032
27314	1901	0.06										128725	9363	0.032
27320	1901	0.06										128812	9363	0.032
27326	1901	0.06										128827	9363	0.032
27336	1901	0.06										128838	9363	0.032
27356	1901	0.06										128854	9363	0.032
27358	1901	0.06										130812	9363	0.032
27359	1901	0.06										130823	9363	0.032
27367	1901	0.06										130826	9363	0.032
27368	1901	0.06										37462	9363	0.06
27369	1901	0.06										79113	9363	0.06
27385	1901	0.06										107915	9363	0.06
27389	1901	0.06										107959	9363	0.06
27394	1901	0.06										107986	9363	0.06
27397	1901	0.06										107994	9363	0.06
27399	1901	0.06										108007	9363	0.06
27400	1901	0.06										108009	9363	0.06
27418	1901	0.06										108010	9363	0.06
27437	1901	0.06										108011	9363	0.06
27442	1901	0.06										82587	9363	0.064
27451	1901	0.06										108787	9363	0.094
27453	1901	0.06										87717	9363	0.125
27463	1901	0.06										107988	9363	0.125
27464	1901	0.06										107946	9363	0.25
27470	1901	0.06										109190	11420	0.002
37024	1901	0.06										107009	11420	0.004
37037	1901	0.06										107101	11420	0.004
37038	1901	0.06										107102	11420	0.004
37042	1901	0.06										107599	11420	0.004
37044	1901	0.06										107088	11420	0.004
37046	1901	0.06										107620	11420	0.008
37051	1901	0.06										107621	11420	0.008
37053	1901	0.06										37481	11420	0.008
37054	1901	0.06										106704	11420	0.008
37056	1901	0.06										87863	11420	0.008
37060	1901	0.06										109184	11420	0.008
37061	1901	0.06										107027	11420	0.015
37063	1901	0.06										37490	11420	0.015
37073	1901	0.06										109183	11420	0.016
37078	1901	0.06										107018	11463	0.002
37080	1901	0.06										107630	11463	0.002
37082	1901	0.06										107645	11463	0.002
37086	1901	0.06										107797	11463	0.002
37092	1901	0.06										87834	11463	0.002
37270	1901	0.06										75979	11463	0.003
37276	1901	0.06										87744	11463	0.003
37358	1901	0.06										88080	11463	0.003
37373	1901	0.06										108800	11463	0.003
37378	1901	0.06										108824	11463	0.003
37380	1901	0.06										116499	11463	0.004
37381	1901	0.06										86634	11463	0.004
37382	1901	0.06										106706	11463	0.004
37421	1901	0.06										107171	11463	0.004
37429	1901	0.06										107172	11463	0.004
37430	1901	0.06										107180	11463	0.004
37431	1901	0.06										107190	11463	0.004
37433	1901	0.06										107590	11463	0.004
37434	1901	0.06										87361	11463	0.004
37435	1901	0.06										87843	11463	0.004
37437	1901	0.06										87861	11463	0.004
37438	1901	0.06										109607	11463	0.004
37439	1901	0.06										109606	11463	0.006
37441	1901	0.06										109940	11463	0.006
37444	1901	0.06										88076	11463	0.007
37446	1901	0.06										37472	11463	0.008
37463	1901	0.06										37478	11463	0.008
37477	1901	0.06										116420	11463	0.008
37484	1901	0.06										86871	11463	0.008
37488	1901	0.06										87113	11463	0.008
37541	1901	0.06										109883	11463	0.012
37554	1901	0.06										87625	11463	0.016
37557	1901	0.06										128798	11463	0.016
37559	1901	0.06										41404	11900	0.002
37560	1901	0.06										107281	12396	0.008
37564	1901	0.06										109877	12535	0.006
37565	1901	0.06										49321	12535	0.016
37568	1901	0.06										129022	14101	0.002
37569	1901	0.06										116094	14101	0.015
37571	1901	0.06										116108	14101	0.015
37577	1901	0.06										53458	14339	0.008
37578	1901	0.06										56280	14354	0.002
37580	1901	0.06										92754	14771	0.016
37587	1901	0.06										76109	15573	0.004
37588	1901	0.06										128694	15573	0.016
37589	1901	0.06										128767	15573	0.016
37590	1901	0.06										129959	15573	0.016
58866	1901	0.06										128716	15573	0.023
79069	1901	0.06										82401	15731	0.008
82265	1901	0.06										82402	15731	0.008
82276	1901	0.06										82403	15731	0.008
82292	1901	0.06										107980	16707	0.125
82294	1901	0.06										109929	16764	0.002
82296	1901	0.06										109919	16764	0.003
82297	1901	0.06
82298	1901	0.06
82301	1901	0.06
82303	1901	0.06
82304	1901	0.06
82306	1901	0.06
82315	1901	0.06
82364	1901	0.06
82365	1901	0.06
82385	1901	0.06
82386	1901	0.06
82387	1901	0.06
107409	1901	0.06
108440	1901	0.06
108482	1901	0.06
108493	1901	0.06
108494	1901	0.06
108495	1901	0.06
108497	1901	0.06
108505	1901	0.06
108510	1901	0.06
108512	1901	0.06
108513	1901	0.06
108517	1901	0.06
108518	1901	0.06
108519	1901	0.06
108521	1901	0.06
108526	1901	0.06
108541	1901	0.06
108544	1901	0.06
108546	1901	0.06
108548	1901	0.06
108549	1901	0.06
108551	1901	0.06
108553	1901	0.06
108556	1901	0.06
108557	1901	0.06
108558	1901	0.06
108561	1901	0.06
108563	1901	0.06
108571	1901	0.06
108576	1901	0.06
108577	1901	0.06
108579	1901	0.06
108580	1901	0.06
108585	1901	0.06
108592	1901	0.06
108594	1901	0.06
108596	1901	0.06
108598	1901	0.06
108599	1901	0.06
108600	1901	0.06
108601	1901	0.06
108602	1901	0.06
108606	1901	0.06
116400	1901	0.06
119662	1901	0.06
119677	1901	0.06
119699	1901	0.06
119721	1901	0.06
119887	1901	0.06
27264	1901	0.06
27265	1901	0.06
27293	1901	0.06
27297	1901	0.06
27306	1901	0.06
27312	1901	0.06
27316	1901	0.06
27318	1901	0.06
27325	1901	0.06
27330	1901	0.06
27352	1901	0.06
27362	1901	0.06
27365	1901	0.06
27375	1901	0.06
27379	1901	0.06
27380	1901	0.06
27386	1901	0.06
27387	1901	0.06
27388	1901	0.06
27401	1901	0.06
27414	1901	0.06
27416	1901	0.06
27421	1901	0.06
27423	1901	0.06
27473	1901	0.06
37041	1901	0.06
37043	1901	0.06
37050	1901	0.06
37055	1901	0.06
37057	1901	0.06
37065	1901	0.06
37072	1901	0.06
37074	1901	0.06
37079	1901	0.06
37260	1901	0.06
37273	1901	0.06
37277	1901	0.06
37283	1901	0.06
37311	1901	0.06
37322	1901	0.06
37324	1901	0.06
37389	1901	0.06
37426	1901	0.06
37440	1901	0.06
37452	1901	0.06
37458	1901	0.06
37475	1901	0.06
37570	1901	0.06
37581	1901	0.06
82271	1901	0.06
82281	1901	0.06
82299	1901	0.06
108465	1901	0.06
108485	1901	0.06
108499	1901	0.06
108508	1901	0.06
108514	1901	0.06
108515	1901	0.06
108529	1901	0.06
108564	1901	0.06
108565	1901	0.06
108570	1901	0.06
108581	1901	0.06
108582	1901	0.06
108584	1901	0.06
108587	1901	0.06
119702	1901	0.06
119842	1901	0.06
27455	1901	0.06
37039	1901	0.06
108489	1901	0.06
86114	1901	0.06
86122	1901	0.06
86171	1901	0.06
87127	1901	0.06
87142	1901	0.06
87159	1901	0.06
87251	1901	0.06
87260	1901	0.06
87262	1901	0.06
87287	1901	0.06
87294	1901	0.06
87297	1901	0.06
88064	1901	0.06
88083	1901	0.06
88106	1901	0.06
88109	1901	0.06
88120	1901	0.06
107857	1901	0.06
107858	1901	0.06
107859	1901	0.06
107861	1901	0.06
107864	1901	0.06
107866	1901	0.06
107867	1901	0.06
107868	1901	0.06
107869	1901	0.06
107870	1901	0.06
107871	1901	0.06
107872	1901	0.06
107873	1901	0.06
107874	1901	0.06
107875	1901	0.06
107876	1901	0.06
107877	1901	0.06
107878	1901	0.06
107880	1901	0.06
107882	1901	0.06
107883	1901	0.06
107884	1901	0.06
107887	1901	0.06
107888	1901	0.06
107891	1901	0.06
107892	1901	0.06
107893	1901	0.06
107899	1901	0.06
107912	1901	0.06
107922	1901	0.06
107923	1901	0.06
107928	1901	0.06
107934	1901	0.06
107953	1901	0.06
107957	1901	0.06
107958	1901	0.06
107960	1901	0.06
107973	1901	0.06
107974	1901	0.06
107987	1901	0.06
108017	1901	0.06
27360	1901	0.063
27449	1901	0.063
37268	1901	0.063
37269	1901	0.063
37272	1901	0.063
78513	1901	0.063
78528	1901	0.063
78540	1901	0.063
78570	1901	0.063
78574	1901	0.063
78587	1901	0.063
78588	1901	0.063
78626	1901	0.063
37030	1901	0.063
37474	1901	0.063
37550	1901	0.063
54382	1901	0.063
78514	1901	0.063
78552	1901	0.063
78564	1901	0.063
78565	1901	0.063
78569	1901	0.063
78613	1901	0.063
78622	1901	0.063
78623	1901	0.063
27288	1901	0.063
27313	1901	0.063
27381	1901	0.063
37022	1901	0.063
37025	1901	0.063
37032	1901	0.063
37069	1901	0.063
54309	1901	0.063
54321	1901	0.063
54341	1901	0.063
54351	1901	0.063
54363	1901	0.063
78534	1901	0.063
78595	1901	0.063
82231	1901	0.063
82233	1901	0.063
82606	1901	0.063
82610	1901	0.063
88205	1901	0.063
88255	1901	0.063
88259	1901	0.063
88262	1901	0.063
88263	1901	0.063
88264	1901	0.063
88265	1901	0.063
88266	1901	0.063
88270	1901	0.063
88277	1901	0.063
88284	1901	0.063
88296	1901	0.063
88297	1901	0.063
88302	1901	0.063
88318	1901	0.063
88343	1901	0.063
88344	1901	0.063
88345	1901	0.063
88346	1901	0.063
88355	1901	0.063
88356	1901	0.063
88360	1901	0.063
88361	1901	0.063
51741	1901	0.064
82576	1901	0.064
31647	1901	0.064
31506	1901	0.064
51665	1901	0.064
51761	1901	0.064
51787	1901	0.064
53473	1901	0.064
53632	1901	0.064
82573	1901	0.064
31516	1901	0.064
31603	1901	0.064
31658	1901	0.064
31901	1901	0.064
31648	1901	0.064
31660	1901	0.064
46927	1901	0.064
46937	1901	0.064
46945	1901	0.064
50492	1901	0.064
51681	1901	0.064
51893	1901	0.064
53548	1901	0.064
53555	1901	0.064
53567	1901	0.064
46935	1901	0.064
54287	1901	0.064
54290	1901	0.064
54297	1901	0.064
54280	1901	0.064
41371	1901	0.064
61685	1901	0.064
61706	1901	0.064
61773	1901	0.064
61775	1901	0.064
61811	1901	0.064
61817	1901	0.064
61822	1901	0.064
61829	1901	0.064
61855	1901	0.064
75939	1901	0.064
76228	1901	0.064
76229	1901	0.064
76231	1901	0.064
76232	1901	0.064
76233	1901	0.064
76234	1901	0.064
76240	1901	0.064
76242	1901	0.064
76244	1901	0.064
76246	1901	0.064
76256	1901	0.064
76279	1901	0.064
76284	1901	0.064
87086	1901	0.064
87093	1901	0.064
87099	1901	0.064
87104	1901	0.064
87184	1901	0.064
87206	1901	0.064
87213	1901	0.064
87249	1901	0.064
87318	1901	0.064
87360	1901	0.064
87365	1901	0.064
87386	1901	0.064
87418	1901	0.064
87439	1901	0.064
87470	1901	0.064
87476	1901	0.064
87478	1901	0.064
87480	1901	0.064
87482	1901	0.064
87520	1901	0.064
87535	1901	0.064
87556	1901	0.064
87594	1901	0.064
87595	1901	0.064
87598	1901	0.064
87623	1901	0.064
87647	1901	0.064
87650	1901	0.064
87752	1901	0.064
87766	1901	0.064
87921	1901	0.064
88037	1901	0.064
88073	1901	0.064
100037	1901	0.064
102332	1901	0.064
108706	1901	0.064
108716	1901	0.064
108735	1901	0.064
108744	1901	0.064
108780	1901	0.064
108782	1901	0.064
108826	1901	0.064
108913	1901	0.064
108952	1901	0.064
109265	1901	0.064
109267	1901	0.064
109270	1901	0.064
109271	1901	0.064
109272	1901	0.064
109274	1901	0.064
109321	1901	0.064
109322	1901	0.064
109586	1901	0.064
109596	1901	0.064
109597	1901	0.064
109837	1901	0.064
109842	1901	0.064
128760	1901	0.064
128761	1901	0.064
128997	1901	0.064
129881	1901	0.064
129948	1901	0.064
129978	1901	0.064
130416	1901	0.064
31459	1901	0.094
82572	1901	0.094
31495	1901	0.094
31508	1901	0.094
31600	1901	0.094
31611	1901	0.094
31773	1901	0.094
31775	1901	0.094
31869	1901	0.094
31904	1901	0.094
31485	1901	0.094
31599	1901	0.094
31601	1901	0.094
31877	1901	0.094
31484	1901	0.094
61669	1901	0.094
61694	1901	0.094
61791	1901	0.094
61794	1901	0.094
75932	1901	0.094
75942	1901	0.094
75943	1901	0.094
75944	1901	0.094
75948	1901	0.094
75951	1901	0.094
75962	1901	0.094
75986	1901	0.094
76020	1901	0.094
76021	1901	0.094
76022	1901	0.094
76024	1901	0.094
76196	1901	0.094
76197	1901	0.094
76198	1901	0.094
76235	1901	0.094
76243	1901	0.094
76260	1901	0.094
76263	1901	0.094
76289	1901	0.094
87124	1901	0.094
87183	1901	0.094
87188	1901	0.094
87211	1901	0.094
87329	1901	0.094
87423	1901	0.094
87468	1901	0.094
87477	1901	0.094
87487	1901	0.094
87505	1901	0.094
87506	1901	0.094
87512	1901	0.094
87516	1901	0.094
87527	1901	0.094
87529	1901	0.094
87554	1901	0.094
87685	1901	0.094
87939	1901	0.094
87958	1901	0.094
100038	1901	0.094
100039	1901	0.094
107839	1901	0.094
107840	1901	0.094
108699	1901	0.094
108790	1901	0.094
109296	1901	0.094
109297	1901	0.094
109299	1901	0.094
109300	1901	0.094
109301	1901	0.094
109590	1901	0.094
109591	1901	0.094
109843	1901	0.094
128736	1901	0.094
129757	1901	0.094
130715	1901	0.094
130802	1901	0.094
130945	1901	0.094
87259	1901	0.12
87267	1901	0.12
87268	1901	0.12
87286	1901	0.12
87298	1901	0.12
78518	1901	0.125
27392	1901	0.125
37267	1901	0.125
78531	1901	0.125
78571	1901	0.125
78624	1901	0.125
27335	1901	0.125
27373	1901	0.125
27382	1901	0.125
27390	1901	0.125
27438	1901	0.125
27444	1901	0.125
31652	1901	0.125
37023	1901	0.125
37028	1901	0.125
37031	1901	0.125
37035	1901	0.125
37047	1901	0.125
37048	1901	0.125
37052	1901	0.125
37059	1901	0.125
37076	1901	0.125
37077	1901	0.125
37166	1901	0.125
37424	1901	0.125
37450	1901	0.125
37556	1901	0.125
37563	1901	0.125
37576	1901	0.125
37586	1901	0.125
46950	1901	0.125
51697	1901	0.125
51722	1901	0.125
78511	1901	0.125
78516	1901	0.125
78517	1901	0.125
78521	1901	0.125
78522	1901	0.125
78523	1901	0.125
78526	1901	0.125
78533	1901	0.125
78551	1901	0.125
78554	1901	0.125
78563	1901	0.125
78566	1901	0.125
78567	1901	0.125
78568	1901	0.125
78573	1901	0.125
78579	1901	0.125
78589	1901	0.125
78590	1901	0.125
78591	1901	0.125
78617	1901	0.125
82286	1901	0.125
82295	1901	0.125
82305	1901	0.125
82308	1901	0.125
108534	1901	0.125
108547	1901	0.125
108578	1901	0.125
115868	1901	0.125
31462	1901	0.125
31494	1901	0.125
31734	1901	0.125
31784	1901	0.125
31818	1901	0.125
27309	1901	0.125
27310	1901	0.125
27315	1901	0.125
27328	1901	0.125
27341	1901	0.125
27345	1901	0.125
27357	1901	0.125
27370	1901	0.125
27398	1901	0.125
27406	1901	0.125
27429	1901	0.125
27430	1901	0.125
27446	1901	0.125
27448	1901	0.125
27469	1901	0.125
31458	1901	0.125
31693	1901	0.125
31733	1901	0.125
31910	1901	0.125
37040	1901	0.125
37058	1901	0.125
37062	1901	0.125
37064	1901	0.125
37070	1901	0.125
37443	1901	0.125
37561	1901	0.125
37575	1901	0.125
37584	1901	0.125
46272	1901	0.125
46273	1901	0.125
46961	1901	0.125
51664	1901	0.125
52155	1901	0.125
54336	1901	0.125
78488	1901	0.125
78493	1901	0.125
78529	1901	0.125
78535	1901	0.125
78537	1901	0.125
78538	1901	0.125
78544	1901	0.125
78609	1901	0.125
78614	1901	0.125
78616	1901	0.125
78619	1901	0.125
78630	1901	0.125
79055	1901	0.125
82293	1901	0.125
108395	1901	0.125
108484	1901	0.125
108488	1901	0.125
108516	1901	0.125
108567	1901	0.125
115869	1901	0.125
119914	1901	0.125
31567	1901	0.125
27329	1901	0.125
37294	1901	0.125
78530	1901	0.125
108490	1901	0.125
108492	1901	0.125
108560	1901	0.125
108486	1901	0.125
108487	1901	0.125
79056	1901	0.125
79057	1901	0.125
79059	1901	0.125
61671	1901	0.125
82229	1901	0.125
82611	1901	0.125
86068	1901	0.125
86087	1901	0.125
87150	1901	0.125
87285	1901	0.125
87463	1901	0.125
87547	1901	0.125
88320	1901	0.125
88321	1901	0.125
88322	1901	0.125
88324	1901	0.125
88325	1901	0.125
88326	1901	0.125
88327	1901	0.125
88328	1901	0.125
88330	1901	0.125
88357	1901	0.125
107853	1901	0.125
107932	1901	0.125
107997	1901	0.125
108005	1901	0.125
108018	1901	0.125
108709	1901	0.125
108710	1901	0.125
108717	1901	0.125
108720	1901	0.125
108723	1901	0.125
108788	1901	0.125
108789	1901	0.125
109263	1901	0.125
109273	1901	0.125
109276	1901	0.125
109298	1901	0.125
129755	1901	0.125
109847	1901	0.16
31623	1901	0.19
31634	1901	0.19
37034	1901	0.25
78572	1901	0.25
27323	1901	0.25
27433	1901	0.25
27440	1901	0.25
108575	1901	0.25
82258	1901	0.25
88351	1901	0.25
107933	1901	0.25
31504	1901	0.5
86423	1901	0.5
32075	1901	2
31505	1901	2
88866	1901	2
78607	1901	2
108973	9365	0.012
107908	9365	0.015
108471	9365	0.016
108473	9365	0.016
108414	9365	0.016
108988	9365	0.023
109839	9365	0.023
119639	9365	0.03
119640	9365	0.03
82284	9365	0.03
37432	9365	0.03
107952	9365	0.03
88117	9365	0.032
108528	9365	0.06
37089	9365	0.06
82300	9365	0.06
108554	9365	0.06
37067	9365	0.06
37071	9365	0.06
37425	9365	0.06
37436	9365	0.06
108496	9365	0.06
108502	9365	0.06
108507	9365	0.06
108509	9365	0.06
108535	9365	0.06
108566	9365	0.06
108589	9365	0.06
108593	9365	0.06
108603	9365	0.06
82309	9365	0.06
108498	9365	0.06
108500	9365	0.06
108501	9365	0.06
108503	9365	0.06
108504	9365	0.06
108533	9365	0.06
108568	9365	0.06
108569	9365	0.06
108572	9365	0.06
108574	9365	0.06
108586	9365	0.06
87253	9365	0.06
87290	9365	0.06
88077	9365	0.06
107863	9365	0.06
107879	9365	0.06
107894	9365	0.06
107921	9365	0.06
37211	9365	0.063
78592	9365	0.063
109835	9365	0.064
108525	9365	0.125
107865	9365	0.125
5682	9751	0.38
37585	10312	0.03
27284	10312	0.06
27355	10312	0.06
82290	10312	0.06
27427	10312	0.06
37083	10312	0.06
37468	10312	0.06
37574	10312	0.06
37579	10312	0.06
82287	10312	0.06
82288	10312	0.06
82289	10312	0.06
37583	10312	0.125
27302	10315	0.03
108006	10890	0.125
78550	10891	0.032
88024	11107	0.016
87428	11107	0.032
87274	11107	0.06
78578	11427	0.032
37608	11427	0.063
88303	11427	0.063
87722	11992	0.032
37177	12088	0.015
107785	12517	0.03
49320	12534	0.032
49324	12538	0.063
49325	12539	0.125
49326	12540	0.004
49327	12541	0.25
49328	12542	0.032
78599	12542	0.032
49330	12544	0.125
51116	13590	0.064
108543	13592	0.06
108545	13592	0.06
108531	13592	0.06
108573	13592	0.06
107881	13592	0.06
107889	13592	0.06
107890	13592	0.06
59587	13616	0.06
108588	13616	0.06
61857	13843	0.032
61849	13843	0.047
61863	13843	0.047
61813	13843	0.094
54340	13845	0.004
54331	13845	0.008
46924	14334	0.016
50479	14336	0.032
56265	14353	0.008
89124	14562	0.25
108341	14948	0.008
119927	14948	0.008
73581	15375	0.016
76146	15575	0.047
129622	17830	0.006
129452	17830	0.008

## Sheet: Cefixime
G1901				G7363				G1594				G9363				G1588
PubMLST (id)	MLST	Cefixime MIC (mg/L)		PubMLST (id)	MLST	Cefixime MIC (mg/L)		PubMLST (id)	MLST	Cefixime MIC (mg/L)		PubMLST (id)	MLST	Cefixime MIC (mg/L)		PubMLST (id)	MLST	Cefixime MIC (mg/L)
48910	1901	0.002		61639	7363	0.002		107753	1594	0.002		48492	9363	0.004		107701	1588	0.002
119818	1901	0.004		61646	7363	0.002		106699	1594	0.004		47784	9363	0.004		108480	1588	0.002
48641	1901	0.004		61647	7363	0.002		78577	1594	0.004		48703	9363	0.004		108481	1588	0.002
86870	1901	0.004		106951	7363	0.004		86532	1594	0.004		107087	9363	0.004		106725	1588	0.002
61886	1901	0.004		61636	7363	0.004		86558	1594	0.004		111412	9363	0.004		48638	1588	0.002
48765	1901	0.008		81921	7363	0.004		86903	1594	0.004		116121	9363	0.004		108384	1588	0.004
49186	1901	0.008		116554	7363	0.008		78497	1594	0.004		119744	9363	0.004		108325	1588	0.004
108417	1901	0.008		107098	7363	0.008		78633	1594	0.004		87824	9363	0.004		108427	1588	0.004
48768	1901	0.008		86867	7363	0.008		87897	1594	0.004		88288	9363	0.004		119913	1588	0.004
49203	1901	0.008		107077	7363	0.008		88063	1594	0.007		88292	9363	0.004		54292	1588	0.004
116154	1901	0.008		107254	7363	0.008		49175	1594	0.008		88293	9363	0.004		108401	1588	0.004
119778	1901	0.008		116531	7363	0.008		106690	1594	0.008		88294	9363	0.004		87245	1588	0.007
119888	1901	0.008		116532	7363	0.008		106797	1594	0.008		88295	9363	0.004		87247	1588	0.007
48621	1901	0.008		61632	7363	0.008		107145	1594	0.008		108879	9363	0.004		87299	1588	0.007
48632	1901	0.008		81923	7363	0.008		107557	1594	0.008		111552	9363	0.008		107584	1588	0.008
48646	1901	0.008		81930	7363	0.008		107633	1594	0.008		116051	9363	0.008		111643	1588	0.008
48698	1901	0.008		81938	7363	0.008		78489	1594	0.008		106691	9363	0.008		119854	1588	0.008
48714	1901	0.008		81941	7363	0.008		78543	1594	0.008		106946	9363	0.008		107637	1588	0.008
49217	1901	0.008		81952	7363	0.008		78553	1594	0.008		107004	9363	0.008		115980	1588	0.008
54387	1901	0.008		81954	7363	0.008		106912	1594	0.008		107006	9363	0.008		116083	1588	0.008
82235	1901	0.008		81965	7363	0.008		106920	1594	0.008		107007	9363	0.008		119857	1588	0.008
82310	1901	0.008		82003	7363	0.008		106925	1594	0.008		107089	9363	0.008		108444	1588	0.008
106700	1901	0.008		37113	7363	0.015		107141	1594	0.008		107109	9363	0.008		108450	1588	0.008
111536	1901	0.008		37115	7363	0.015		107144	1594	0.008		107110	9363	0.008		119844	1588	0.008
111616	1901	0.008		107478	7363	0.015		107563	1594	0.008		107123	9363	0.008		119894	1588	0.008
115960	1901	0.008		111598	7363	0.015		107589	1594	0.008		107151	9363	0.008		107465	1588	0.008
48717	1901	0.008		116156	7363	0.015		107658	1594	0.008		107181	9363	0.008		119747	1588	0.008
108316	1901	0.008		106703	7363	0.015		107659	1594	0.008		107422	9363	0.008		119917	1588	0.008
108342	1901	0.008		107078	7363	0.015		87828	1594	0.008		107636	9363	0.008		48620	1588	0.008
119922	1901	0.008		107094	7363	0.015		95060	1594	0.008		107644	9363	0.008		48639	1588	0.008
78581	1901	0.008		116155	7363	0.015		95062	1594	0.008		107649	9363	0.008		108385	1588	0.008
86684	1901	0.008		107411	7363	0.015		95085	1594	0.008		48654	9363	0.008		111442	1588	0.008
86909	1901	0.008		61622	7363	0.015		95097	1594	0.008		48720	9363	0.008		111452	1588	0.008
108312	1901	0.008		61623	7363	0.015		48822	1594	0.015		86574	9363	0.008		116079	1588	0.008
119911	1901	0.008		61624	7363	0.015		106709	1594	0.015		86662	9363	0.008		119791	1588	0.008
119912	1901	0.008		61643	7363	0.015		107133	1594	0.015		86805	9363	0.008		119811	1588	0.008
119646	1901	0.008		130747	7363	0.015		107140	1594	0.015		107003	9363	0.008		119827	1588	0.008
61875	1901	0.008		76387	7363	0.016		107198	1594	0.015		107076	9363	0.008		119896	1588	0.008
61876	1901	0.008		31983	7363	0.016		107299	1594	0.015		107083	9363	0.008		119902	1588	0.008
61877	1901	0.008		82561	7363	0.016		107474	1594	0.015		107092	9363	0.008		48643	1588	0.008
61878	1901	0.008		82592	7363	0.016		107510	1594	0.015		107588	9363	0.008		48648	1588	0.008
61879	1901	0.008		31639	7363	0.016		107558	1594	0.015		107618	9363	0.008		108379	1588	0.008
61880	1901	0.008		56233	7363	0.016		107577	1594	0.015		107624	9363	0.008		108387	1588	0.008
61881	1901	0.008		76323	7363	0.016		48743	1594	0.015		107768	9363	0.008		108435	1588	0.008
61882	1901	0.008		116463	7363	0.016		106685	1594	0.015		111485	9363	0.008		115953	1588	0.008
61883	1901	0.008		116581	7363	0.016		106875	1594	0.015		115959	9363	0.008		116416	1588	0.008
61884	1901	0.008		86543	7363	0.016		106909	1594	0.015		119631	9363	0.008		119679	1588	0.008
61885	1901	0.008		86753	7363	0.016		107126	1594	0.015		119746	9363	0.008		119692	1588	0.008
61887	1901	0.008		116470	7363	0.016		107128	1594	0.015		119759	9363	0.008		119725	1588	0.008
61888	1901	0.008		31521	7363	0.016		107136	1594	0.015		86562	9363	0.008		119829	1588	0.008
61892	1901	0.008		31756	7363	0.016		107317	1594	0.015		86611	9363	0.008		119847	1588	0.008
61893	1901	0.008		32074	7363	0.016		107452	1594	0.015		86666	9363	0.008		119909	1588	0.008
88223	1901	0.008		76397	7363	0.016		107539	1594	0.015		86722	9363	0.008		48665	1588	0.008
88244	1901	0.008		76362	7363	0.016		107540	1594	0.015		86803	9363	0.008		48686	1588	0.008
88267	1901	0.008		61662	7363	0.016		107546	1594	0.015		86865	9363	0.008		48692	1588	0.008
109853	1901	0.0094		61663	7363	0.016		107550	1594	0.015		107188	9363	0.008		48711	1588	0.008
37329	1901	0.015		61664	7363	0.016		107560	1594	0.015		111660	9363	0.008		49202	1588	0.008
48718	1901	0.015		61665	7363	0.016		107562	1594	0.015		115965	9363	0.008		86901	1588	0.008
48747	1901	0.015		61666	7363	0.016		107568	1594	0.015		116402	9363	0.008		108314	1588	0.008
27295	1901	0.015		61678	7363	0.016		107569	1594	0.015		119695	9363	0.008		108319	1588	0.008
27327	1901	0.015		61679	7363	0.016		107586	1594	0.015		119757	9363	0.008		108328	1588	0.008
27366	1901	0.015		61680	7363	0.016		107761	1594	0.015		119838	9363	0.008		108403	1588	0.008
27383	1901	0.015		61718	7363	0.016		106686	1594	0.015		119690	9363	0.008		108411	1588	0.008
27426	1901	0.015		61719	7363	0.016		107125	1594	0.015		119774	9363	0.008		108413	1588	0.008
37133	1901	0.015		61720	7363	0.016		107323	1594	0.015		87161	9363	0.008		108454	1588	0.008
37137	1901	0.015		61721	7363	0.016		107423	1594	0.015		87816	9363	0.008		108466	1588	0.008
37172	1901	0.015		61736	7363	0.016		107542	1594	0.015		87819	9363	0.008		108475	1588	0.008
37178	1901	0.015		61756	7363	0.016		116089	1594	0.015		87838	9363	0.008		111494	1588	0.008
37249	1901	0.015		61757	7363	0.016		107439	1594	0.015		87860	9363	0.008		115927	1588	0.008
37383	1901	0.015		61836	7363	0.016		107443	1594	0.015		87893	9363	0.008		119738	1588	0.008
37420	1901	0.015		61845	7363	0.016		79092	1594	0.015		87908	9363	0.008		119758	1588	0.008
48631	1901	0.015		61862	7363	0.016		79122	1594	0.015		87910	9363	0.008		119812	1588	0.008
48636	1901	0.015		61873	7363	0.016		79250	1594	0.015		87914	9363	0.008		119813	1588	0.008
106711	1901	0.015		81920	7363	0.016		79298	1594	0.015		87918	9363	0.008		119836	1588	0.008
106713	1901	0.015		81922	7363	0.016		87826	1594	0.015		88261	9363	0.008		119837	1588	0.008
106718	1901	0.015		81924	7363	0.016		87850	1594	0.015		88280	9363	0.008		119841	1588	0.008
111493	1901	0.015		81925	7363	0.016		87909	1594	0.015		88286	9363	0.008		119843	1588	0.008
111539	1901	0.015		81926	7363	0.016		130470	1594	0.015		88289	9363	0.008		119846	1588	0.008
116035	1901	0.015		81927	7363	0.016		130805	1594	0.015		88290	9363	0.008		119856	1588	0.008
27319	1901	0.015		81928	7363	0.016		130813	1594	0.015		88300	9363	0.008		119885	1588	0.008
27404	1901	0.015		81929	7363	0.016		51700	1594	0.016		88331	9363	0.008		119900	1588	0.008
37174	1901	0.015		81931	7363	0.016		56286	1594	0.016		88333	9363	0.008		119908	1588	0.008
37414	1901	0.015		81932	7363	0.016		76303	1594	0.016		88334	9363	0.008		54364	1588	0.008
37419	1901	0.015		81933	7363	0.016		76463	1594	0.016		88335	9363	0.008		108280	1588	0.008
37456	1901	0.015		81935	7363	0.016		31482	1594	0.016		88336	9363	0.008		108408	1588	0.008
47801	1901	0.015		81936	7363	0.016		31500	1594	0.016		88337	9363	0.008		119741	1588	0.008
48653	1901	0.015		81937	7363	0.016		31632	1594	0.016		88338	9363	0.008		108287	1588	0.008
48663	1901	0.015		81939	7363	0.016		31772	1594	0.016		88348	9363	0.008		108377	1588	0.008
48708	1901	0.015		81940	7363	0.016		50486	1594	0.016		88349	9363	0.008		108405	1588	0.008
48896	1901	0.015		81942	7363	0.016		51778	1594	0.016		88350	9363	0.008		119656	1588	0.008
49212	1901	0.015		81943	7363	0.016		53471	1594	0.016		88390	9363	0.008		111446	1588	0.015
82238	1901	0.015		81944	7363	0.016		56139	1594	0.016		111611	9363	0.015		37114	1588	0.015
107184	1901	0.015		81945	7363	0.016		76412	1594	0.016		106646	9363	0.015		37140	1588	0.015
107669	1901	0.015		81946	7363	0.016		61681	1594	0.016		106736	9363	0.015		27276	1588	0.015
116053	1901	0.015		81947	7363	0.016		61682	1594	0.016		106738	9363	0.015		37138	1588	0.015
27347	1901	0.015		81948	7363	0.016		61683	1594	0.016		106756	9363	0.015		37204	1588	0.015
27395	1901	0.015		81949	7363	0.016		61701	1594	0.016		107124	9363	0.015		106897	1588	0.015
27415	1901	0.015		81950	7363	0.016		61728	1594	0.016		107647	9363	0.015		27268	1588	0.015
27457	1901	0.015		81951	7363	0.016		61729	1594	0.016		111461	9363	0.015		37176	1588	0.015
27458	1901	0.015		81953	7363	0.016		61735	1594	0.016		111644	9363	0.015		111549	1588	0.015
27475	1901	0.015		81955	7363	0.016		61758	1594	0.016		111655	9363	0.015		111608	1588	0.015
37066	1901	0.015		81956	7363	0.016		61760	1594	0.016		115902	9363	0.015		111641	1588	0.015
37146	1901	0.015		87694	7363	0.016		61776	1594	0.016		115916	9363	0.015		111697	1588	0.015
37169	1901	0.015		87695	7363	0.016		61816	1594	0.016		116040	9363	0.015		27278	1588	0.015
37290	1901	0.015		87719	7363	0.016		61865	1594	0.016		27232	9363	0.015		37112	1588	0.015
37328	1901	0.015		87779	7363	0.016		61872	1594	0.016		27233	9363	0.015		37135	1588	0.015
37345	1901	0.015		87796	7363	0.016		87215	1594	0.016		27236	9363	0.015		37136	1588	0.015
37395	1901	0.015		87798	7363	0.016		87327	1594	0.016		27238	9363	0.015		37145	1588	0.015
48619	1901	0.015		87806	7363	0.016		87446	1594	0.016		27239	9363	0.015		37180	1588	0.015
48624	1901	0.015		94997	7363	0.016		87448	1594	0.016		27244	9363	0.015		37409	1588	0.015
48730	1901	0.015		108754	7363	0.016		87676	1594	0.016		27248	9363	0.015		79335	1588	0.015
48734	1901	0.015		108874	7363	0.016		87731	1594	0.016		27249	9363	0.015		106750	1588	0.015
48752	1901	0.015		108875	7363	0.016		87733	1594	0.016		27261	9363	0.015		106849	1588	0.015
48764	1901	0.015		108902	7363	0.016		87788	1594	0.016		27263	9363	0.015		106982	1588	0.015
49187	1901	0.015		108915	7363	0.016		87805	1594	0.016		37109	9363	0.015		106983	1588	0.015
49197	1901	0.015		108935	7363	0.016		87982	1594	0.016		37110	9363	0.015		107103	1588	0.015
79132	1901	0.015		108962	7363	0.016		87983	1594	0.016		37287	9363	0.015		107697	1588	0.015
79358	1901	0.015		108967	7363	0.016		87985	1594	0.016		37291	9363	0.015		111562	1588	0.015
82237	1901	0.015		108968	7363	0.016		88005	1594	0.016		37295	9363	0.015		115873	1588	0.015
82246	1901	0.015		108975	7363	0.016		88014	1594	0.016		37299	9363	0.015		116078	1588	0.015
82247	1901	0.015		109025	7363	0.016		88017	1594	0.016		37301	9363	0.015		27279	1588	0.015
82248	1901	0.015		109053	7363	0.016		88023	1594	0.016		37482	9363	0.015		48705	1588	0.015
82249	1901	0.015		109063	7363	0.016		88047	1594	0.016		37503	9363	0.015		48835	1588	0.015
82250	1901	0.015		109090	7363	0.016		88052	1594	0.016		37511	9363	0.015		79307	1588	0.015
106754	1901	0.015		109549	7363	0.016		88057	1594	0.016		37520	9363	0.015		116052	1588	0.015
111483	1901	0.015		109726	7363	0.016		88059	1594	0.016		37527	9363	0.015		87139	1588	0.015
111529	1901	0.015		109730	7363	0.016		88061	1594	0.016		37528	9363	0.015		87170	1588	0.015
111626	1901	0.015		109752	7363	0.016		95031	1594	0.016		37551	9363	0.015		130768	1588	0.015
27422	1901	0.015		125657	7363	0.016		109027	1594	0.016		106806	9363	0.015		76422	1588	0.016
37134	1901	0.015		128867	7363	0.016		109817	1594	0.016		106856	9363	0.015		77398	1588	0.016
37157	1901	0.015		128910	7363	0.016		109820	1594	0.016		106948	9363	0.015		108386	1588	0.016
37217	1901	0.015		128933	7363	0.016		109821	1594	0.016		107200	9363	0.015		76506	1588	0.016
37321	1901	0.015		128966	7363	0.016		109823	1594	0.016		107205	9363	0.015		31717	1588	0.016
37337	1901	0.015		128976	7363	0.016		109824	1594	0.016		107332	9363	0.015		31750	1588	0.016
37348	1901	0.015		128979	7363	0.016		109828	1594	0.016		107335	9363	0.015		31911	1588	0.016
37385	1901	0.015		128983	7363	0.016		109829	1594	0.016		107741	9363	0.015		108452	1588	0.016
37449	1901	0.015		128992	7363	0.016		109830	1594	0.016		111449	9363	0.015		108472	1588	0.016
48678	1901	0.015		128993	7363	0.016		125550	1594	0.016		111474	9363	0.015		31507	1588	0.016
48685	1901	0.015		129113	7363	0.016		125584	1594	0.016		111506	9363	0.015		109116	1588	0.016
48689	1901	0.015		129291	7363	0.016		125851	1594	0.016		111521	9363	0.015		31951	1588	0.016
49176	1901	0.015		129292	7363	0.016		128738	1594	0.016		111541	9363	0.015		46877	1588	0.016
82241	1901	0.015		129328	7363	0.016		128770	1594	0.016		111568	9363	0.015		54376	1588	0.016
82243	1901	0.015		129366	7363	0.016		128782	1594	0.016		111578	9363	0.015		61067	1588	0.016
82245	1901	0.015		129381	7363	0.016		129021	1594	0.016		111581	9363	0.015		108455	1588	0.016
82251	1901	0.015		129416	7363	0.016		129024	1594	0.016		111597	9363	0.015		31732	1588	0.016
82312	1901	0.015		129428	7363	0.016		129044	1594	0.016		111620	9363	0.015		51698	1588	0.016
27365	1901	0.015		129460	7363	0.016		129068	1594	0.016		116039	9363	0.015		56227	1588	0.016
37242	1901	0.015		129501	7363	0.016		129070	1594	0.016		116049	9363	0.015		119685	1588	0.016
37336	1901	0.015		129898	7363	0.016		129201	1594	0.016		116058	9363	0.015		31737	1588	0.016
79337	1901	0.015		129944	7363	0.016		129241	1594	0.016		116137	9363	0.015		31511	1588	0.016
82236	1901	0.015		129977	7363	0.016		129242	1594	0.016		27237	9363	0.015		31550	1588	0.016
87132	1901	0.015		130198	7363	0.016		129251	1594	0.016		37297	9363	0.015		31640	1588	0.016
87135	1901	0.015		130252	7363	0.016		129268	1594	0.016		37486	9363	0.015		46878	1588	0.016
87257	1901	0.015		130253	7363	0.016		129964	1594	0.016		37509	9363	0.015		46922	1588	0.016
31515	1901	0.016		130360	7363	0.016		129989	1594	0.016		37532	9363	0.015		46929	1588	0.016
82560	1901	0.016		130370	7363	0.016		130008	1594	0.016		37548	9363	0.015		46944	1588	0.016
108304	1901	0.016		130383	7363	0.016		130033	1594	0.016		107356	9363	0.015		50482	1588	0.016
108406	1901	0.016		130385	7363	0.016		130334	1594	0.016		107357	9363	0.015		53644	1588	0.016
31486	1901	0.016		130770	7363	0.016		130349	1594	0.016		107453	9363	0.015		56149	1588	0.016
82558	1901	0.016		130845	7363	0.016		130353	1594	0.016		107678	9363	0.015		56222	1588	0.016
82590	1901	0.016		130892	7363	0.016		130356	1594	0.016		111516	9363	0.015		76325	1588	0.016
108398	1901	0.016		82557	7363	0.023		130359	1594	0.016		115947	9363	0.015		108351	1588	0.016
119775	1901	0.016		87201	7363	0.023		130361	1594	0.016		115954	9363	0.015		108375	1588	0.016
31597	1901	0.016		87310	7363	0.023		130362	1594	0.016		115971	9363	0.015		119867	1588	0.016
31778	1901	0.016		87378	7363	0.023		130625	1594	0.016		115999	9363	0.015		119907	1588	0.016
31490	1901	0.016		87540	7363	0.023		130627	1594	0.016		116073	9363	0.015		31497	1588	0.016
31714	1901	0.016		87552	7363	0.023		130628	1594	0.016		116110	9363	0.015		31518	1588	0.016
50515	1901	0.016		87567	7363	0.023		130632	1594	0.016		116147	9363	0.015		31626	1588	0.016
76429	1901	0.016		87568	7363	0.023		130636	1594	0.016		116151	9363	0.015		31630	1588	0.016
78596	1901	0.016		87571	7363	0.023		130645	1594	0.016		37521	9363	0.015		31913	1588	0.016
108330	1901	0.016		87581	7363	0.023		130648	1594	0.016		37525	9363	0.015		50483	1588	0.016
31503	1901	0.016		87643	7363	0.023		130650	1594	0.016		37529	9363	0.015		51099	1588	0.016
31596	1901	0.016		87645	7363	0.023		130655	1594	0.016		37531	9363	0.015		54320	1588	0.016
31917	1901	0.016		87670	7363	0.023		130658	1594	0.016		37533	9363	0.015		54332	1588	0.016
31466	1901	0.016		87690	7363	0.023		130659	1594	0.016		37540	9363	0.015		56273	1588	0.016
31488	1901	0.016		87699	7363	0.023		130663	1594	0.016		37545	9363	0.015		60503	1588	0.016
31506	1901	0.016		87702	7363	0.023		130668	1594	0.016		37552	9363	0.015		108357	1588	0.016
46943	1901	0.016		87711	7363	0.023		130670	1594	0.016		79053	9363	0.015		108418	1588	0.016
51721	1901	0.016		88055	7363	0.023		130672	1594	0.016		79060	9363	0.015		108461	1588	0.016
53620	1901	0.016		108872	7363	0.023		130677	1594	0.016		79070	9363	0.015		119622	1588	0.016
56264	1901	0.016		109049	7363	0.023		130679	1594	0.016		79074	9363	0.015		119643	1588	0.016
76301	1901	0.016		109064	7363	0.023		130839	1594	0.016		79078	9363	0.015		119708	1588	0.016
86737	1901	0.016		128763	7363	0.023		130841	1594	0.016		79081	9363	0.015		119853	1588	0.016
91846	1901	0.016		128887	7363	0.023		61769	1594	0.023		79119	9363	0.015		119870	1588	0.016
108352	1901	0.016		128964	7363	0.023		87076	1594	0.023		79120	9363	0.015		119879	1588	0.016
119645	1901	0.016		128965	7363	0.023		88019	1594	0.023		79121	9363	0.015		31480	1588	0.016
119647	1901	0.016		129086	7363	0.023		88039	1594	0.023		79141	9363	0.015		31498	1588	0.016
119694	1901	0.016		129163	7363	0.023		88041	1594	0.023		79146	9363	0.015		31736	1588	0.016
119928	1901	0.016		129219	7363	0.023		88048	1594	0.023		79154	9363	0.015		54315	1588	0.016
119931	1901	0.016		129303	7363	0.023		88051	1594	0.023		79156	9363	0.015		54355	1588	0.016
31463	1901	0.016		129519	7363	0.023		106882	1594	0.03		79157	9363	0.015		54356	1588	0.016
31501	1901	0.016		130004	7363	0.023		106894	1594	0.03		79158	9363	0.015		54374	1588	0.016
31642	1901	0.016		130016	7363	0.023		107310	1594	0.03		79168	9363	0.015		54379	1588	0.016
31819	1901	0.016		130248	7363	0.023		107447	1594	0.03		79170	9363	0.015		56257	1588	0.016
31867	1901	0.016		130257	7363	0.023		107448	1594	0.03		79171	9363	0.015		86724	1588	0.016
31457	1901	0.016		130336	7363	0.023		107482	1594	0.03		79172	9363	0.015		108462	1588	0.016
56276	1901	0.016		130795	7363	0.023		107518	1594	0.03		79175	9363	0.015		116455	1588	0.016
78549	1901	0.016		130884	7363	0.023		106687	1594	0.03		79176	9363	0.015		119835	1588	0.016
78564	1901	0.016		107829	7363	0.03		106810	1594	0.03		79179	9363	0.015		51100	1588	0.016
86536	1901	0.016		37150	7363	0.03		106890	1594	0.03		79184	9363	0.015		82588	1588	0.016
86647	1901	0.016		48712	7363	0.03		106899	1594	0.03		79185	9363	0.015		108380	1588	0.016
86668	1901	0.016		107008	7363	0.03		107274	1594	0.03		79188	9363	0.015		108423	1588	0.016
86739	1901	0.016		107233	7363	0.03		107276	1594	0.03		79189	9363	0.015		119840	1588	0.016
86786	1901	0.016		107235	7363	0.03		107334	1594	0.03		79194	9363	0.015		108381	1588	0.016
86830	1901	0.016		108416	7363	0.03		107419	1594	0.03		79198	9363	0.015		87090	1588	0.016
108457	1901	0.016		108419	7363	0.03		107437	1594	0.03		79199	9363	0.015		87091	1588	0.016
116842	1901	0.016		108422	7363	0.03		107463	1594	0.03		79204	9363	0.015		87101	1588	0.016
119621	1901	0.016		108429	7363	0.03		107479	1594	0.03		79217	9363	0.015		87115	1588	0.016
119930	1901	0.016		111582	7363	0.03		107545	1594	0.03		79228	9363	0.015		87122	1588	0.016
31485	1901	0.016		115888	7363	0.03		107555	1594	0.03		79235	9363	0.015		87123	1588	0.016
86563	1901	0.016		116564	7363	0.03		106874	1594	0.03		79238	9363	0.015		87225	1588	0.016
86580	1901	0.016		37154	7363	0.03		106876	1594	0.03		79241	9363	0.015		87230	1588	0.016
86654	1901	0.016		48655	7363	0.03		106883	1594	0.03		79270	9363	0.015		87344	1588	0.016
86913	1901	0.016		86542	7363	0.03		106908	1594	0.03		79275	9363	0.015		87349	1588	0.016
108456	1901	0.016		86548	7363	0.03		107514	1594	0.03		79287	9363	0.015		87355	1588	0.016
108465	1901	0.016		86592	7363	0.03		106893	1594	0.03		79288	9363	0.015		87398	1588	0.016
61693	1901	0.016		86605	7363	0.03		107312	1594	0.03		79312	9363	0.015		87404	1588	0.016
61751	1901	0.016		86749	7363	0.03		87837	1594	0.03		79320	9363	0.015		87432	1588	0.016
61752	1901	0.016		86772	7363	0.03		88089	1594	0.03		79325	9363	0.015		87455	1588	0.016
61753	1901	0.016		86822	7363	0.03		130149	1594	0.03		79326	9363	0.015		87539	1588	0.016
61841	1901	0.016		86906	7363	0.03		130917	1594	0.03		79328	9363	0.015		87596	1588	0.016
61852	1901	0.016		106722	7363	0.03		130920	1594	0.03		79330	9363	0.015		87605	1588	0.016
61867	1901	0.016		107071	7363	0.03		31471	1594	0.032		79347	9363	0.015		87609	1588	0.016
61889	1901	0.016		107082	7363	0.03		61770	1594	0.032		79359	9363	0.015		87709	1588	0.016
61890	1901	0.016		107085	7363	0.03		88038	1594	0.032		79364	9363	0.015		87720	1588	0.016
61891	1901	0.016		107095	7363	0.03		109822	1594	0.032		79372	9363	0.015		87727	1588	0.016
82604	1901	0.016		107592	7363	0.03		131012	1594	0.06		111583	9363	0.015		87743	1588	0.016
82606	1901	0.016		107605	7363	0.03		76419	1594	0.064		116103	9363	0.015		87746	1588	0.016
87218	1901	0.016		107607	7363	0.03		61768	1594	0.25		27247	9363	0.015		87781	1588	0.016
87233	1901	0.016		107634	7363	0.03		48751	11990	0.002		27251	9363	0.015		87794	1588	0.016
87314	1901	0.016		107661	7363	0.03		107234	11990	0.002		79267	9363	0.015		87797	1588	0.016
87352	1901	0.016		107689	7363	0.03		49170	11990	0.004		87174	9363	0.015		87808	1588	0.016
87376	1901	0.016		107832	7363	0.03		49180	11990	0.004		87246	9363	0.015		87949	1588	0.016
87415	1901	0.016		108326	7363	0.03		107583	11990	0.004		87852	9363	0.015		87950	1588	0.016
87416	1901	0.016		108348	7363	0.03		48622	11990	0.004		87905	9363	0.015		87951	1588	0.016
87417	1901	0.016		111410	7363	0.03		48668	11990	0.004		87915	9363	0.015		87952	1588	0.016
87431	1901	0.016		111694	7363	0.03		107244	11990	0.004		88069	9363	0.015		87975	1588	0.016
87464	1901	0.016		116410	7363	0.03		107520	11990	0.004		130294	9363	0.015		88003	1588	0.016
87541	1901	0.016		116442	7363	0.03		106892	11990	0.008		130431	9363	0.015		88006	1588	0.016
87551	1901	0.016		116452	7363	0.03		106896	11990	0.008		130439	9363	0.015		88009	1588	0.016
87566	1901	0.016		116475	7363	0.03		106923	11990	0.008		130594	9363	0.015		88010	1588	0.016
87611	1901	0.016		116565	7363	0.03		107183	11990	0.008		130753	9363	0.015		88011	1588	0.016
87623	1901	0.016		116582	7363	0.03		107238	11990	0.008		130757	9363	0.015		88015	1588	0.016
87632	1901	0.016		116932	7363	0.03		107239	11990	0.008		130789	9363	0.015		88016	1588	0.016
87716	1901	0.016		119620	7363	0.03		107483	11990	0.008		56201	9363	0.016		88020	1588	0.016
87740	1901	0.016		119933	7363	0.03		107522	11990	0.008		56224	9363	0.016		88025	1588	0.016
87749	1901	0.016		37457	7363	0.03		107745	11990	0.008		61064	9363	0.016		108626	1588	0.016
87754	1901	0.016		86540	7363	0.03		107747	11990	0.008		76354	9363	0.016		108761	1588	0.016
87773	1901	0.016		86561	7363	0.03		47774	11990	0.008		76374	9363	0.016		108763	1588	0.016
87783	1901	0.016		86584	7363	0.03		106668	11990	0.008		76433	9363	0.016		108765	1588	0.016
87935	1901	0.016		86623	7363	0.03		106822	11990	0.008		31610	9363	0.016		108766	1588	0.016
87990	1901	0.016		86628	7363	0.03		106886	11990	0.008		31903	9363	0.016		108767	1588	0.016
88040	1901	0.016		86633	7363	0.03		107138	11990	0.008		31460	9363	0.016		108769	1588	0.016
88060	1901	0.016		86645	7363	0.03		107191	11990	0.008		31646	9363	0.016		108801	1588	0.016
88205	1901	0.016		86658	7363	0.03		107441	11990	0.008		46930	9363	0.016		108808	1588	0.016
88247	1901	0.016		86663	7363	0.03		107526	11990	0.008		51704	9363	0.016		108905	1588	0.016
88248	1901	0.016		86672	7363	0.03		107570	11990	0.008		51712	9363	0.016		108930	1588	0.016
88250	1901	0.016		86695	7363	0.03		107575	11990	0.008		51794	9363	0.016		108959	1588	0.016
88291	1901	0.016		86703	7363	0.03		107596	11990	0.008		51807	9363	0.016		108994	1588	0.016
88329	1901	0.016		86759	7363	0.03		107675	11990	0.008		51814	9363	0.016		108997	1588	0.016
102326	1901	0.016		86781	7363	0.03		107684	11990	0.008		51822	9363	0.016		109009	1588	0.016
108642	1901	0.016		86799	7363	0.03		107527	11990	0.008		51827	9363	0.016		109057	1588	0.016
108650	1901	0.016		86841	7363	0.03		87899	11990	0.008		51832	9363	0.016		109086	1588	0.016
108652	1901	0.016		86846	7363	0.03		87900	11990	0.008		51835	9363	0.016		109087	1588	0.016
108656	1901	0.016		86849	7363	0.03		87913	11990	0.008		53475	9363	0.016		109094	1588	0.016
108657	1901	0.016		86858	7363	0.03		87917	11990	0.008		53564	9363	0.016		109290	1588	0.016
108694	1901	0.016		86896	7363	0.03		131001	11990	0.008		53565	9363	0.016		109291	1588	0.016
108696	1901	0.016		86900	7363	0.03		106878	11990	0.015		53582	9363	0.016		109294	1588	0.016
108697	1901	0.016		86923	7363	0.03		106891	11990	0.015		53588	9363	0.016		109449	1588	0.016
108698	1901	0.016		107597	7363	0.03		106903	11990	0.015		53597	9363	0.016		109450	1588	0.016
108768	1901	0.016		111484	7363	0.03		107131	11990	0.015		53604	9363	0.016		109451	1588	0.016
108770	1901	0.016		115961	7363	0.03		107311	11990	0.015		53613	9363	0.016		109452	1588	0.016
108772	1901	0.016		116558	7363	0.03		107425	11990	0.015		53648	9363	0.016		109453	1588	0.016
108779	1901	0.016		116560	7363	0.03		107440	11990	0.015		53661	9363	0.016		109454	1588	0.016
108792	1901	0.016		116595	7363	0.03		107521	11990	0.015		53663	9363	0.016		109455	1588	0.016
108793	1901	0.016		116883	7363	0.03		107541	11990	0.015		53665	9363	0.016		109456	1588	0.016
108794	1901	0.016		116921	7363	0.03		106877	11990	0.015		53671	9363	0.016		109457	1588	0.016
108796	1901	0.016		119923	7363	0.03		106881	11990	0.015		53672	9363	0.016		109566	1588	0.016
108797	1901	0.016		86553	7363	0.03		106895	11990	0.015		53679	9363	0.016		109567	1588	0.016
108799	1901	0.016		86607	7363	0.03		107127	11990	0.015		53680	9363	0.016		109781	1588	0.016
108806	1901	0.016		86847	7363	0.03		107143	11990	0.015		56134	9363	0.016		109783	1588	0.016
108816	1901	0.016		86857	7363	0.03		107186	11990	0.015		56135	9363	0.016		109786	1588	0.016
108826	1901	0.016		61630	7363	0.03		107187	11990	0.015		56143	9363	0.016		109789	1588	0.016
108830	1901	0.016		61648	7363	0.03		107220	11990	0.015		56146	9363	0.016		109793	1588	0.016
108838	1901	0.016		61651	7363	0.03		107305	11990	0.015		56159	9363	0.016		109795	1588	0.016
108839	1901	0.016		61652	7363	0.03		107322	11990	0.015		56169	9363	0.016		109796	1588	0.016
108849	1901	0.016		61655	7363	0.03		107325	11990	0.015		56193	9363	0.016		109797	1588	0.016
108882	1901	0.016		61657	7363	0.03		107426	11990	0.015		56202	9363	0.016		109803	1588	0.016
108891	1901	0.016		61660	7363	0.03		107494	11990	0.015		56204	9363	0.016		109808	1588	0.016
108898	1901	0.016		87164	7363	0.03		107508	11990	0.015		56209	9363	0.016		119873	1588	0.016
108907	1901	0.016		87165	7363	0.03		107516	11990	0.015		56220	9363	0.016		125518	1588	0.016
108917	1901	0.016		87821	7363	0.03		107517	11990	0.015		56249	9363	0.016		125705	1588	0.016
108919	1901	0.016		107927	7363	0.03		107525	11990	0.015		56263	9363	0.016		125797	1588	0.016
108934	1901	0.016		107943	7363	0.03		107528	11990	0.015		56285	9363	0.016		125863	1588	0.016
108986	1901	0.016		107948	7363	0.03		107574	11990	0.015		56287	9363	0.016		128698	1588	0.016
109014	1901	0.016		130743	7363	0.03		107581	11990	0.015		56299	9363	0.016		128729	1588	0.016
109319	1901	0.016		46894	7363	0.032		107582	11990	0.015		76306	9363	0.016		128776	1588	0.016
109320	1901	0.016		51703	7363	0.032		107779	11990	0.015		76331	9363	0.016		128786	1588	0.016
109327	1901	0.016		56126	7363	0.032		107820	11990	0.015		76343	9363	0.016		128873	1588	0.016
109331	1901	0.016		56297	7363	0.032		107434	11990	0.015		76355	9363	0.016		128891	1588	0.016
109380	1901	0.016		76309	7363	0.032		107451	11990	0.015		76359	9363	0.016		128917	1588	0.016
109382	1901	0.016		76448	7363	0.032		106888	11990	0.015		76366	9363	0.016		128918	1588	0.016
109383	1901	0.016		51667	7363	0.032		87832	11990	0.015		76370	9363	0.016		128924	1588	0.016
109467	1901	0.016		51669	7363	0.032		87833	11990	0.015		76385	9363	0.016		128940	1588	0.016
109468	1901	0.016		51670	7363	0.032		87906	11990	0.015		76396	9363	0.016		129040	1588	0.016
109469	1901	0.016		51718	7363	0.032		87907	11990	0.015		76475	9363	0.016		129066	1588	0.016
109470	1901	0.016		51720	7363	0.032		88105	11990	0.015		76480	9363	0.016		129073	1588	0.016
109471	1901	0.016		51735	7363	0.032		130597	11990	0.015		82593	9363	0.016		129078	1588	0.016
109578	1901	0.016		51736	7363	0.032		87324	11990	0.016		108309	9363	0.016		129094	1588	0.016
109580	1901	0.016		51789	7363	0.032		87680	11990	0.016		115849	9363	0.016		129101	1588	0.016
109581	1901	0.016		51795	7363	0.032		87683	11990	0.016		119789	9363	0.016		129330	1588	0.016
109582	1901	0.016		51797	7363	0.032		87684	11990	0.016		119800	9363	0.016		129456	1588	0.016
109595	1901	0.016		51892	7363	0.032		87687	11990	0.016		31743	9363	0.016		129494	1588	0.016
109798	1901	0.016		53558	7363	0.032		87689	11990	0.016		104094	9363	0.016		129524	1588	0.016
109804	1901	0.016		53571	7363	0.032		109004	11990	0.016		50511	9363	0.016		129553	1588	0.016
109850	1901	0.016		53584	7363	0.032		109039	11990	0.016		51113	9363	0.016		129712	1588	0.016
125534	1901	0.016		53678	7363	0.032		125538	11990	0.016		51686	9363	0.016		129799	1588	0.016
125734	1901	0.016		56131	7363	0.032		125549	11990	0.016		51695	9363	0.016		129953	1588	0.016
125762	1901	0.016		56308	7363	0.032		128711	11990	0.016		51808	9363	0.016		130051	1588	0.016
125785	1901	0.016		76324	7363	0.032		128814	11990	0.016		52158	9363	0.016		130234	1588	0.016
125794	1901	0.016		76491	7363	0.032		128865	11990	0.016		53461	9363	0.016		130246	1588	0.016
125801	1901	0.016		76518	7363	0.032		128941	11990	0.016		53598	9363	0.016		130268	1588	0.016
125833	1901	0.016		31692	7363	0.032		129300	11990	0.016		53631	9363	0.016		130271	1588	0.016
125885	1901	0.016		31691	7363	0.032		129329	11990	0.016		53650	9363	0.016		130306	1588	0.016
128723	1901	0.016		54357	7363	0.032		129371	11990	0.016		53657	9363	0.016		130309	1588	0.016
128780	1901	0.016		82234	7363	0.032		129378	11990	0.016		56152	9363	0.016		130328	1588	0.016
128833	1901	0.016		87192	7363	0.032		129380	11990	0.016		56153	9363	0.016		130380	1588	0.016
128876	1901	0.016		87226	7363	0.032		129394	11990	0.016		56157	9363	0.016		130406	1588	0.016
128892	1901	0.016		87296	7363	0.032		129395	11990	0.016		56196	9363	0.016		130410	1588	0.016
128908	1901	0.016		87367	7363	0.032		129413	11990	0.016		56206	9363	0.016		130420	1588	0.016
128991	1901	0.016		87370	7363	0.032		129414	11990	0.016		56279	9363	0.016		87077	1588	0.023
129023	1901	0.016		87394	7363	0.032		129423	11990	0.016		76298	9363	0.016		87089	1588	0.023
129033	1901	0.016		87410	7363	0.032		129634	11990	0.016		76310	9363	0.016		87120	1588	0.023
129050	1901	0.016		87430	7363	0.032		130167	11990	0.016		76321	9363	0.016		87488	1588	0.023
129103	1901	0.016		87545	7363	0.032		130188	11990	0.016		76328	9363	0.016		87513	1588	0.023
129216	1901	0.016		87651	7363	0.032		130326	11990	0.016		76337	9363	0.016		87584	1588	0.023
129332	1901	0.016		87663	7363	0.032		107273	11990	0.03		76395	9363	0.016		87593	1588	0.023
129506	1901	0.016		87681	7363	0.032		107336	11990	0.03		76504	9363	0.016		87938	1588	0.023
129537	1901	0.016		87697	7363	0.032		106871	11990	0.03		78546	9363	0.016		109292	1588	0.023
129538	1901	0.016		88354	7363	0.032		106905	11990	0.03		108318	9363	0.016		109295	1588	0.023
129576	1901	0.016		88369	7363	0.032		106911	11990	0.03		108447	9363	0.016		109779	1588	0.023
129654	1901	0.016		88370	7363	0.032		107295	11990	0.03		119623	9363	0.016		109784	1588	0.023
129666	1901	0.016		108850	7363	0.032		107303	11990	0.03		115848	9363	0.016		109788	1588	0.023
129762	1901	0.016		109259	7363	0.032		107309	11990	0.03		115851	9363	0.016		109791	1588	0.023
129871	1901	0.016		109314	7363	0.032		107435	11990	0.03		51726	9363	0.016		109792	1588	0.023
129872	1901	0.016		109315	7363	0.032		107547	11990	0.03		54367	9363	0.016		109800	1588	0.023
129875	1901	0.016		109316	7363	0.032		107811	11990	0.03		54369	9363	0.016		119671	1588	0.03
129876	1901	0.016		109317	7363	0.032		130685	11990	0.03		54383	9363	0.016		27269	1588	0.03
129877	1901	0.016		109548	7363	0.032		130908	11990	0.03		54386	9363	0.016		107164	1588	0.03
129878	1901	0.016		109555	7363	0.032		130968	11990	0.03		56216	9363	0.016		107456	1588	0.03
129880	1901	0.016		109732	7363	0.032		131013	11990	0.03		61072	9363	0.016		27275	1588	0.03
129906	1901	0.016		109733	7363	0.032		131000	11990	0.06		76487	9363	0.016		37175	1588	0.03
129975	1901	0.016		109739	7363	0.032		130742	11991	0.008		76488	9363	0.016		48750	1588	0.03
130191	1901	0.016		109743	7363	0.032		88042	11991	0.016		76495	9363	0.016		27272	1588	0.03
130233	1901	0.016		128764	7363	0.032		88056	11991	0.016		76509	9363	0.016		37466	1588	0.03
130347	1901	0.016		128799	7363	0.032		130639	11991	0.016		76510	9363	0.016		116143	1588	0.03
130426	1901	0.016		128800	7363	0.032		37102	12086	0.015		76520	9363	0.016		116428	1588	0.03
130641	1901	0.016		128809	7363	0.032		79224	12086	0.015		76523	9363	0.016		37164	1588	0.03
130644	1901	0.016		128810	7363	0.032		109818	12086	0.016		76525	9363	0.016		119716	1588	0.03
130656	1901	0.016		128820	7363	0.032		107347	12525	0.03		77404	9363	0.016		119897	1588	0.03
130660	1901	0.016		128948	7363	0.032		107427	12525	0.03		78536	9363	0.016		27281	1588	0.03
130667	1901	0.016		129306	7363	0.032		107507	12525	0.03		78628	9363	0.016		106792	1588	0.03
130772	1901	0.016		129495	7363	0.032		78557	12537	0.004		115850	9363	0.016		106922	1588	0.03
130955	1901	0.016		129556	7363	0.032		105677	15816	0.016		119729	9363	0.016		107671	1588	0.03
131028	1901	0.016		129567	7363	0.032		105673	15816	0.016		119839	9363	0.016		108431	1588	0.03
131033	1901	0.016		129929	7363	0.032		129215	15816	0.016		119861	9363	0.016		27277	1588	0.03
131044	1901	0.016		130263	7363	0.032		129625	15816	0.016		119871	9363	0.016		48763	1588	0.03
82559	1901	0.023		130266	7363	0.032		129644	15816	0.016		54308	9363	0.016		86620	1588	0.03
31620	1901	0.023		130312	7363	0.032		105679	15816	0.094		119689	9363	0.016		111594	1588	0.03
31631	1901	0.023		130717	7363	0.032		107460	17543	0.03		119693	9363	0.016		115995	1588	0.03
31775	1901	0.023		130728	7363	0.032		107481	17603	0.008		87072	9363	0.016		88068	1588	0.03
31484	1901	0.023		130734	7363	0.032		107424	17603	0.015		87217	9363	0.016		130579	1588	0.03
87100	1901	0.023		131035	7363	0.032		107503	17603	0.015		87219	9363	0.016		130698	1588	0.03
87316	1901	0.023		131046	7363	0.032		106926	17603	0.03		87221	9363	0.016		31748	1588	0.032
87322	1901	0.023		87080	7363	0.047						87238	9363	0.016		51748	1588	0.032
87347	1901	0.023		87110	7363	0.047						87303	9363	0.016		54365	1588	0.032
87403	1901	0.023		87203	7363	0.047						87334	9363	0.016		56141	1588	0.032
87406	1901	0.023		87304	7363	0.047						87357	9363	0.016		56203	1588	0.032
87411	1901	0.023		87305	7363	0.047						87377	9363	0.016		54330	1588	0.032
87466	1901	0.023		87321	7363	0.047						87380	9363	0.016		54345	1588	0.032
87471	1901	0.023		87356	7363	0.047						87381	9363	0.016		31810	1588	0.032
87501	1901	0.023		87372	7363	0.047						87392	9363	0.016		87929	1588	0.032
87521	1901	0.023		87373	7363	0.047						87421	9363	0.016		109782	1588	0.032
87532	1901	0.023		87778	7363	0.047						87425	9363	0.016		109785	1588	0.032
87785	1901	0.023		87829	7363	0.047						87426	9363	0.016		109790	1588	0.032
87924	1901	0.023		87831	7363	0.047						87435	9363	0.016		109809	1588	0.032
87943	1901	0.023		87854	7363	0.047						87438	9363	0.016		128832	1588	0.032
87953	1901	0.023		87862	7363	0.047						87454	9363	0.016		109780	1588	0.047
87957	1901	0.023		87867	7363	0.047						87459	9363	0.016		109794	1588	0.047
88062	1901	0.023		87875	7363	0.047						87492	9363	0.016		109806	1588	0.047
108785	1901	0.023		87891	7363	0.047						87537	9363	0.016		37141	1588	0.06
108809	1901	0.023		87927	7363	0.047						87558	9363	0.016		37165	1588	0.06
108831	1901	0.023		87962	7363	0.047						87562	9363	0.016		79333	1588	0.06
108856	1901	0.023		108863	7363	0.047						87578	9363	0.016		119668	1588	0.06
108870	1901	0.023		109258	7363	0.047						87579	9363	0.016		37159	1588	0.06
108893	1901	0.023		109262	7363	0.047						87582	9363	0.016		116427	1588	0.06
108897	1901	0.023		109313	7363	0.047						87629	9363	0.016		87282	1588	0.06
108910	1901	0.023		109542	7363	0.047						87639	9363	0.016		88113	1588	0.06
108924	1901	0.023		109545	7363	0.047						87646	9363	0.016		130611	1588	0.06
108925	1901	0.023		109547	7363	0.047						87652	9363	0.016		54313	1588	0.063
108947	1901	0.023		109553	7363	0.047						87659	9363	0.016		54316	1588	0.063
109318	1901	0.023		109554	7363	0.047						87673	9363	0.016		51683	1588	0.064
109328	1901	0.023		109556	7363	0.047						87700	9363	0.016		53616	1588	0.064
109329	1901	0.023		109559	7363	0.047						87705	9363	0.016		87212	1588	0.064
109330	1901	0.023		109729	7363	0.047						87717	9363	0.016		109293	1588	0.064
109472	1901	0.023		109740	7363	0.047						87718	9363	0.016		82586	1588	0.094
109570	1901	0.023		109746	7363	0.047						87721	9363	0.016		87194	1588	0.094
109583	1901	0.023		109750	7363	0.047						87725	9363	0.016		108464	1588	0.125
109593	1901	0.023		109751	7363	0.047						87732	9363	0.016		119696	1588	0.125
109801	1901	0.023		109755	7363	0.047						87742	9363	0.016		54274	1588	0.125
109845	1901	0.023		125834	7363	0.047						87751	9363	0.016		54278	1588	0.125
109847	1901	0.023		125886	7363	0.047						87759	9363	0.016		108591	1588	0.25
109848	1901	0.023		128733	7363	0.047						87763	9363	0.016		108607	1588	0.25
125568	1901	0.023		128735	7363	0.047						87767	9363	0.016		87761	11966	0.016
125751	1901	0.023		128834	7363	0.047						87776	9363	0.016		129612	11966	0.016
125842	1901	0.023		128855	7363	0.047						87777	9363	0.016		53625	14342	0.016
129566	1901	0.023		129250	7363	0.047						87782	9363	0.016		119794	14935	0.008
129714	1901	0.023		129804	7363	0.047						87786	9363	0.016		108407	14937	0.008
129747	1901	0.023		129836	7363	0.047						87809	9363	0.016		105675	15818	0.016
109263	1901	0.025		129856	7363	0.047						87812	9363	0.016		105685	15824	0.016
48688	1901	0.03		129862	7363	0.047						87814	9363	0.016		105972	15893	0.016
107752	1901	0.03		129932	7363	0.047						87888	9363	0.016		116116	16294	0.008
37153	1901	0.03		129949	7363	0.047						87936	9363	0.016		130938	16501	0.016
107826	1901	0.03		129956	7363	0.047						87941	9363	0.016
119674	1901	0.03		129984	7363	0.047						87947	9363	0.016
37412	1901	0.03		130043	7363	0.047						87956	9363	0.016
107791	1901	0.03		130057	7363	0.047						87959	9363	0.016
111592	1901	0.03		130103	7363	0.047						87960	9363	0.016
116054	1901	0.03		130237	7363	0.047						87964	9363	0.016
27445	1901	0.03		130788	7363	0.047						87967	9363	0.016
27460	1901	0.03		108430	7363	0.06						87969	9363	0.016
37131	1901	0.03		47827	7363	0.06						87971	9363	0.016
37132	1901	0.03		47892	7363	0.06						87989	9363	0.016
37163	1901	0.03		106689	7363	0.06						88285	9363	0.016
37344	1901	0.03		106913	7363	0.06						88287	9363	0.016
37418	1901	0.03		107024	7363	0.06						88306	9363	0.016
37467	1901	0.03		107057	7363	0.06						88308	9363	0.016
37470	1901	0.03		107106	7363	0.06						88309	9363	0.016
37485	1901	0.03		107108	7363	0.06						88317	9363	0.016
48785	1901	0.03		107116	7363	0.06						88323	9363	0.016
48857	1901	0.03		107119	7363	0.06						88347	9363	0.016
48915	1901	0.03		107204	7363	0.06						88353	9363	0.016
82262	1901	0.03		107210	7363	0.06						88364	9363	0.016
82264	1901	0.03		107232	7363	0.06						88380	9363	0.016
82311	1901	0.03		107270	7363	0.06						88396	9363	0.016
106654	1901	0.03		107313	7363	0.06						108864	9363	0.016
106740	1901	0.03		107430	7363	0.06						108868	9363	0.016
107489	1901	0.03		107449	7363	0.06						108881	9363	0.016
107719	1901	0.03		107485	7363	0.06						108884	9363	0.016
107757	1901	0.03		107551	7363	0.06						108885	9363	0.016
108278	1901	0.03		107617	7363	0.06						108888	9363	0.016
116059	1901	0.03		107708	7363	0.06						108894	9363	0.016
27410	1901	0.03		107711	7363	0.06						108895	9363	0.016
27435	1901	0.03		107712	7363	0.06						108896	9363	0.016
27441	1901	0.03		107788	7363	0.06						108899	9363	0.016
27442	1901	0.03		107824	7363	0.06						108900	9363	0.016
27456	1901	0.03		37149	7363	0.06						108901	9363	0.016
27461	1901	0.03		37182	7363	0.06						108904	9363	0.016
27463	1901	0.03		37403	7363	0.06						108908	9363	0.016
37036	1901	0.03		37406	7363	0.06						108914	9363	0.016
37119	1901	0.03		37459	7363	0.06						108916	9363	0.016
37184	1901	0.03		48628	7363	0.06						108920	9363	0.016
37244	1901	0.03		48694	7363	0.06						108926	9363	0.016
37285	1901	0.03		106650	7363	0.06						108928	9363	0.016
37314	1901	0.03		106688	7363	0.06						108931	9363	0.016
37323	1901	0.03		106739	7363	0.06						108936	9363	0.016
37334	1901	0.03		106873	7363	0.06						108945	9363	0.016
37339	1901	0.03		106932	7363	0.06						108949	9363	0.016
37342	1901	0.03		106935	7363	0.06						108977	9363	0.016
37386	1901	0.03		106968	7363	0.06						108983	9363	0.016
37391	1901	0.03		107121	7363	0.06						108984	9363	0.016
37394	1901	0.03		107122	7363	0.06						108985	9363	0.016
37408	1901	0.03		107174	7363	0.06						108987	9363	0.016
37445	1901	0.03		107175	7363	0.06						109019	9363	0.016
37447	1901	0.03		107179	7363	0.06						109043	9363	0.016
37454	1901	0.03		107236	7363	0.06						109044	9363	0.016
37455	1901	0.03		107237	7363	0.06						109047	9363	0.016
37461	1901	0.03		107258	7363	0.06						109122	9363	0.016
49179	1901	0.03		107314	7363	0.06						109123	9363	0.016
79087	1901	0.03		107389	7363	0.06						109124	9363	0.016
82252	1901	0.03		107392	7363	0.06						109126	9363	0.016
82253	1901	0.03		107405	7363	0.06						109127	9363	0.016
82254	1901	0.03		107506	7363	0.06						109128	9363	0.016
82255	1901	0.03		107543	7363	0.06						109129	9363	0.016
82256	1901	0.03		107622	7363	0.06						109130	9363	0.016
82261	1901	0.03		107643	7363	0.06						109131	9363	0.016
82263	1901	0.03		107682	7363	0.06						109133	9363	0.016
82265	1901	0.03		107737	7363	0.06						109134	9363	0.016
82266	1901	0.03		107751	7363	0.06						109136	9363	0.016
82267	1901	0.03		107758	7363	0.06						109137	9363	0.016
82268	1901	0.03		111409	7363	0.06						109138	9363	0.016
82269	1901	0.03		111632	7363	0.06						109139	9363	0.016
82270	1901	0.03		111653	7363	0.06						109140	9363	0.016
86622	1901	0.03		37183	7363	0.06						109142	9363	0.016
86659	1901	0.03		37415	7363	0.06						109143	9363	0.016
86816	1901	0.03		37536	7363	0.06						109144	9363	0.016
108402	1901	0.03		37546	7363	0.06						109146	9363	0.016
111567	1901	0.03		86639	7363	0.06						109234	9363	0.016
111642	1901	0.03		86660	7363	0.06						109235	9363	0.016
119670	1901	0.03		86705	7363	0.06						109236	9363	0.016
27259	1901	0.03		86709	7363	0.06						109237	9363	0.016
27303	1901	0.03		86874	7363	0.06						109238	9363	0.016
27333	1901	0.03		106659	7363	0.06						109239	9363	0.016
27340	1901	0.03		106759	7363	0.06						109241	9363	0.016
27384	1901	0.03		106781	7363	0.06						109332	9363	0.016
27425	1901	0.03		107011	7363	0.06						109333	9363	0.016
37156	1901	0.03		107117	7363	0.06						109334	9363	0.016
37160	1901	0.03		107182	7363	0.06						109335	9363	0.016
37234	1901	0.03		107213	7363	0.06						109336	9363	0.016
37311	1901	0.03		107379	7363	0.06						109337	9363	0.016
37322	1901	0.03		107642	7363	0.06						109338	9363	0.016
37335	1901	0.03		107657	7363	0.06						109339	9363	0.016
37346	1901	0.03		108360	7363	0.06						109340	9363	0.016
37451	1901	0.03		111501	7363	0.06						109342	9363	0.016
37452	1901	0.03		116586	7363	0.06						109343	9363	0.016
82259	1901	0.03		116866	7363	0.06						109344	9363	0.016
82260	1901	0.03		116882	7363	0.06						109346	9363	0.016
82314	1901	0.03		116892	7363	0.06						109385	9363	0.016
37530	1901	0.03		116929	7363	0.06						109482	9363	0.016
87251	1901	0.03		37116	7363	0.06						109483	9363	0.016
87266	1901	0.03		37487	7363	0.06						109484	9363	0.016
107923	1901	0.03		86723	7363	0.06						109485	9363	0.016
107974	1901	0.03		86837	7363	0.06						109486	9363	0.016
76469	1901	0.032		61637	7363	0.06						109490	9363	0.016
31513	1901	0.032		61658	7363	0.06						109491	9363	0.016
31649	1901	0.032		87130	7363	0.06						109492	9363	0.016
76356	1901	0.032		87271	7363	0.06						109493	9363	0.016
78518	1901	0.032		88078	7363	0.06						109494	9363	0.016
82274	1901	0.032		88099	7363	0.06						109495	9363	0.016
31645	1901	0.032		88100	7363	0.06						109496	9363	0.016
31656	1901	0.032		88101	7363	0.06						109498	9363	0.016
37033	1901	0.032		88103	7363	0.06						109500	9363	0.016
78500	1901	0.032		107939	7363	0.06						109501	9363	0.016
31474	1901	0.032		107961	7363	0.06						109608	9363	0.016
31475	1901	0.032		107995	7363	0.06						109612	9363	0.016
53544	1901	0.032		130292	7363	0.06						109613	9363	0.016
54323	1901	0.032		130440	7363	0.06						109614	9363	0.016
78584	1901	0.032		130612	7363	0.06						109615	9363	0.016
78624	1901	0.032		81934	7363	0.063						109616	9363	0.016
31603	1901	0.032		82001	7363	0.063						109617	9363	0.016
31901	1901	0.032		88341	7363	0.063						109618	9363	0.016
37030	1901	0.032		51724	7363	0.064						109619	9363	0.016
37031	1901	0.032		77407	7363	0.064						109620	9363	0.016
46882	1901	0.032		51104	7363	0.064						109621	9363	0.016
46938	1901	0.032		51719	7363	0.064						109622	9363	0.016
46941	1901	0.032		51806	7363	0.064						109623	9363	0.016
46950	1901	0.032		52168	7363	0.064						109624	9363	0.016
54294	1901	0.032		53568	7363	0.064						109625	9363	0.016
54338	1901	0.032		53628	7363	0.064						109626	9363	0.016
56178	1901	0.032		53633	7363	0.064						109627	9363	0.016
78509	1901	0.032		53669	7363	0.064						109876	9363	0.016
78527	1901	0.032		76517	7363	0.064						109878	9363	0.016
78539	1901	0.032		31520	7363	0.064						109881	9363	0.016
37022	1901	0.032		51108	7363	0.064						109884	9363	0.016
37026	1901	0.032		46890	7363	0.064						109885	9363	0.016
37032	1901	0.032		87472	7363	0.064						109886	9363	0.016
46931	1901	0.032		109256	7363	0.064						109887	9363	0.016
46961	1901	0.032		109260	7363	0.064						109890	9363	0.016
54286	1901	0.032		109546	7363	0.064						109891	9363	0.016
54288	1901	0.032		109552	7363	0.064						109892	9363	0.016
54289	1901	0.032		109557	7363	0.064						109898	9363	0.016
54318	1901	0.032		109558	7363	0.064						109899	9363	0.016
54336	1901	0.032		109727	7363	0.064						109902	9363	0.016
54339	1901	0.032		109735	7363	0.064						109903	9363	0.016
78525	1901	0.032		109741	7363	0.064						109905	9363	0.016
54333	1901	0.032		109745	7363	0.064						109908	9363	0.016
61777	1901	0.032		109747	7363	0.064						109910	9363	0.016
87119	1901	0.032		128707	7363	0.064						109911	9363	0.016
87232	1901	0.032		128830	7363	0.064						109916	9363	0.016
87465	1901	0.032		130095	7363	0.064						109917	9363	0.016
87489	1901	0.032		130098	7363	0.064						109918	9363	0.016
87495	1901	0.032		130480	7363	0.064						109920	9363	0.016
87764	1901	0.032		130686	7363	0.064						109921	9363	0.016
87787	1901	0.032		130786	7363	0.064						109922	9363	0.016
87790	1901	0.032		61345	7363	0.094						109923	9363	0.016
87793	1901	0.032		31668	7363	0.094						109925	9363	0.016
87955	1901	0.032		31741	7363	0.094						109926	9363	0.016
88012	1901	0.032		61821	7363	0.094						109927	9363	0.016
88252	1901	0.032		109257	7363	0.094						109928	9363	0.016
88259	1901	0.032		109544	7363	0.094						109930	9363	0.016
88270	1901	0.032		109736	7363	0.094						109932	9363	0.016
88277	1901	0.032		109749	7363	0.094						109934	9363	0.016
88284	1901	0.032		128700	7363	0.094						109937	9363	0.016
88302	1901	0.032		129126	7363	0.094						109938	9363	0.016
88307	1901	0.032		129232	7363	0.094						109939	9363	0.016
88366	1901	0.032		130265	7363	0.094						109941	9363	0.016
108784	1901	0.032		130335	7363	0.094						125514	9363	0.016
108804	1901	0.032		88070	7363	0.12						125519	9363	0.016
108812	1901	0.032		88112	7363	0.12						125529	9363	0.016
108834	1901	0.032		130340	7363	0.12						125570	9363	0.016
108844	1901	0.032		46872	7363	0.125						125579	9363	0.016
108848	1901	0.032		107259	7363	0.125						125587	9363	0.016
108852	1901	0.032		51679	7363	0.125						125588	9363	0.016
108862	1901	0.032		51749	7363	0.125						125590	9363	0.016
108923	1901	0.032		51790	7363	0.125						125592	9363	0.016
108966	1901	0.032		46928	7363	0.125						125595	9363	0.016
108970	1901	0.032		50493	7363	0.125						125601	9363	0.016
109381	1901	0.032		31537	7363	0.125						125609	9363	0.016
109571	1901	0.032		31739	7363	0.125						125642	9363	0.016
109579	1901	0.032		31667	7363	0.125						125644	9363	0.016
109592	1901	0.032		111488	7363	0.125						125659	9363	0.016
128985	1901	0.032		61631	7363	0.125						125661	9363	0.016
129605	1901	0.032		61690	7363	0.125						125667	9363	0.016
129890	1901	0.032		61695	7363	0.125						125711	9363	0.016
130247	1901	0.032		61696	7363	0.125						125715	9363	0.016
130719	1901	0.032		61705	7363	0.125						125783	9363	0.016
130799	1901	0.032		61739	7363	0.125						125857	9363	0.016
31619	1901	0.047		61740	7363	0.125						125876	9363	0.016
31514	1901	0.047		61793	7363	0.125						128704	9363	0.016
31605	1901	0.047		61818	7363	0.125						128725	9363	0.016
87084	1901	0.047		61859	7363	0.125						128732	9363	0.016
87092	1901	0.047		81963	7363	0.125						128756	9363	0.016
87359	1901	0.047		81968	7363	0.125						128772	9363	0.016
87393	1901	0.047		81972	7363	0.125						128796	9363	0.016
87397	1901	0.047		81980	7363	0.125						128817	9363	0.016
87429	1901	0.047		81981	7363	0.125						128819	9363	0.016
87467	1901	0.047		81995	7363	0.125						128825	9363	0.016
87483	1901	0.047		81996	7363	0.125						128842	9363	0.016
87484	1901	0.047		82012	7363	0.125						128844	9363	0.016
87506	1901	0.047		82016	7363	0.125						128857	9363	0.016
87509	1901	0.047		82020	7363	0.125						128893	9363	0.016
87519	1901	0.047		82021	7363	0.125						128903	9363	0.016
87548	1901	0.047		82022	7363	0.125						128913	9363	0.016
87550	1901	0.047		87317	7363	0.125						128942	9363	0.016
87647	1901	0.047		87450	7363	0.125						128945	9363	0.016
87686	1901	0.047		107919	7363	0.125						128946	9363	0.016
87712	1901	0.047		107920	7363	0.125						128951	9363	0.016
87728	1901	0.047		107929	7363	0.125						128952	9363	0.016
87738	1901	0.047		107931	7363	0.125						128961	9363	0.016
87750	1901	0.047		107935	7363	0.125						128977	9363	0.016
87756	1901	0.047		109728	7363	0.125						128978	9363	0.016
87758	1901	0.047		109737	7363	0.125						128989	9363	0.016
87784	1901	0.047		128981	7363	0.125						128999	9363	0.016
87923	1901	0.047		129118	7363	0.125						129002	9363	0.016
87934	1901	0.047		129190	7363	0.125						129042	9363	0.016
87954	1901	0.047		129210	7363	0.125						129059	9363	0.016
88007	1901	0.047		129255	7363	0.125						129065	9363	0.016
88008	1901	0.047		129259	7363	0.125						129088	9363	0.016
88036	1901	0.047		129529	7363	0.125						129089	9363	0.016
108771	1901	0.047		129550	7363	0.125						129149	9363	0.016
108773	1901	0.047		129820	7363	0.125						129194	9363	0.016
108774	1901	0.047		129987	7363	0.125						129196	9363	0.016
108781	1901	0.047		130324	7363	0.125						129212	9363	0.016
108805	1901	0.047		130325	7363	0.125						129213	9363	0.016
108810	1901	0.047		130333	7363	0.125						129223	9363	0.016
108813	1901	0.047		130475	7363	0.125						129227	9363	0.016
108818	1901	0.047		130576	7363	0.125						129228	9363	0.016
108821	1901	0.047		31699	7363	0.19						129231	9363	0.016
108825	1901	0.047		61733	7363	0.19						129238	9363	0.016
108828	1901	0.047		61810	7363	0.19						129239	9363	0.016
108833	1901	0.047		61824	7363	0.19						129249	9363	0.016
108835	1901	0.047		61828	7363	0.19						129253	9363	0.016
108836	1901	0.047		61870	7363	0.19						129254	9363	0.016
108873	1901	0.047		87311	7363	0.19						129256	9363	0.016
108912	1901	0.047		87323	7363	0.19						129258	9363	0.016
108927	1901	0.047		87391	7363	0.19						129260	9363	0.016
109266	1901	0.047		88044	7363	0.19						129263	9363	0.016
109321	1901	0.047		128984	7363	0.19						129265	9363	0.016
109322	1901	0.047		129180	7363	0.19						129266	9363	0.016
109842	1901	0.047		129230	7363	0.19						129270	9363	0.016
129243	1901	0.047		129614	7363	0.19						129271	9363	0.016
129682	1901	0.047		129672	7363	0.19						129272	9363	0.016
129885	1901	0.047		129675	7363	0.19						129280	9363	0.016
130066	1901	0.047		129858	7363	0.19						129287	9363	0.016
130281	1901	0.047		129902	7363	0.19						129288	9363	0.016
130631	1901	0.047		129972	7363	0.19						129290	9363	0.016
130637	1901	0.047		130024	7363	0.19						129293	9363	0.016
130803	1901	0.047		130059	7363	0.19						129294	9363	0.016
130844	1901	0.047		51723	7363	0.25						129320	9363	0.016
130995	1901	0.047		107287	7363	0.25						129341	9363	0.016
119793	1901	0.06		46952	7363	0.25						129349	9363	0.016
37330	1901	0.06		37442	7363	0.25						129358	9363	0.016
48448	1901	0.06		88856	7363	0.25						129375	9363	0.016
48456	1901	0.06		108590	7363	0.25						129376	9363	0.016
107245	1901	0.06		31777	7363	0.25						129387	9363	0.016
107288	1901	0.06		61346	7363	0.25						129398	9363	0.016
107662	1901	0.06		78485	7363	0.25						129407	9363	0.016
108356	1901	0.06		78491	7363	0.25						129412	9363	0.016
108453	1901	0.06		88864	7363	0.25						129418	9363	0.016
119727	1901	0.06		108511	7363	0.25						129426	9363	0.016
119733	1901	0.06		134816	7363	0.25						129432	9363	0.016
119880	1901	0.06		61627	7363	0.25						129436	9363	0.016
86541	1901	0.06		61628	7363	0.25						129437	9363	0.016
86817	1901	0.06		61638	7363	0.25						129438	9363	0.016
106682	1901	0.06		61640	7363	0.25						129444	9363	0.016
106807	1901	0.06		61642	7363	0.25						129447	9363	0.016
106853	1901	0.06		61653	7363	0.25						129454	9363	0.016
107221	1901	0.06		61654	7363	0.25						129464	9363	0.016
107223	1901	0.06		61676	7363	0.25						129469	9363	0.016
107750	1901	0.06		61783	7363	0.25						129511	9363	0.016
107755	1901	0.06		61784	7363	0.25						129545	9363	0.016
107772	1901	0.06		77209	7363	0.25						129571	9363	0.016
108389	1901	0.06		81957	7363	0.25						129574	9363	0.016
119628	1901	0.06		81958	7363	0.25						129580	9363	0.016
119667	1901	0.06		81959	7363	0.25						129589	9363	0.016
119697	1901	0.06		81960	7363	0.25						129591	9363	0.016
37139	1901	0.06		81961	7363	0.25						129593	9363	0.016
48529	1901	0.06		81962	7363	0.25						129597	9363	0.016
82275	1901	0.06		81964	7363	0.25						129607	9363	0.016
106783	1901	0.06		81966	7363	0.25						129616	9363	0.016
106855	1901	0.06		81967	7363	0.25						129668	9363	0.016
106898	1901	0.06		81969	7363	0.25						129673	9363	0.016
106906	1901	0.06		81970	7363	0.25						129688	9363	0.016
107226	1901	0.06		81971	7363	0.25						129691	9363	0.016
107736	1901	0.06		81973	7363	0.25						129723	9363	0.016
107760	1901	0.06		81974	7363	0.25						129729	9363	0.016
108298	1901	0.06		81975	7363	0.25						129790	9363	0.016
108323	1901	0.06		81976	7363	0.25						129815	9363	0.016
108365	1901	0.06		81977	7363	0.25						129845	9363	0.016
108391	1901	0.06		81978	7363	0.25						129863	9363	0.016
111610	1901	0.06		81979	7363	0.25						129865	9363	0.016
119641	1901	0.06		81982	7363	0.25						129866	9363	0.016
119644	1901	0.06		81983	7363	0.25						129867	9363	0.016
119704	1901	0.06		81985	7363	0.25						129869	9363	0.016
119719	1901	0.06		81986	7363	0.25						129870	9363	0.016
119751	1901	0.06		81987	7363	0.25						129892	9363	0.016
119815	1901	0.06		81988	7363	0.25						129893	9363	0.016
119872	1901	0.06		81989	7363	0.25						129900	9363	0.016
119875	1901	0.06		81990	7363	0.25						129907	9363	0.016
119901	1901	0.06		81991	7363	0.25						129919	9363	0.016
119918	1901	0.06		81992	7363	0.25						129923	9363	0.016
119926	1901	0.06		81994	7363	0.25						129939	9363	0.016
108279	1901	0.06		81997	7363	0.25						129941	9363	0.016
27320	1901	0.06		81998	7363	0.25						129946	9363	0.016
27349	1901	0.06		81999	7363	0.25						129965	9363	0.016
27420	1901	0.06		82002	7363	0.25						129966	9363	0.016
27428	1901	0.06		82004	7363	0.25						129982	9363	0.016
27434	1901	0.06		82005	7363	0.25						129996	9363	0.016
27437	1901	0.06		82006	7363	0.25						129997	9363	0.016
27464	1901	0.06		82007	7363	0.25						129998	9363	0.016
37120	1901	0.06		82008	7363	0.25						130005	9363	0.016
37148	1901	0.06		82009	7363	0.25						130009	9363	0.016
37315	1901	0.06		82010	7363	0.25						130026	9363	0.016
37325	1901	0.06		82011	7363	0.25						130036	9363	0.016
37331	1901	0.06		82014	7363	0.25						130044	9363	0.016
37333	1901	0.06		82015	7363	0.25						130058	9363	0.016
37338	1901	0.06		82017	7363	0.25						130065	9363	0.016
37343	1901	0.06		82018	7363	0.25						130073	9363	0.016
37463	1901	0.06		82019	7363	0.25						130087	9363	0.016
82273	1901	0.06		87141	7363	0.25						130120	9363	0.016
82276	1901	0.06		128696	7363	0.25						130136	9363	0.016
82282	1901	0.06		128699	7363	0.25						130137	9363	0.016
86782	1901	0.06		129178	7363	0.25						130139	9363	0.016
108350	1901	0.06		129204	7363	0.25						130171	9363	0.016
108482	1901	0.06		129264	7363	0.25						130187	9363	0.016
119762	1901	0.06		129617	7363	0.25						130256	9363	0.016
119887	1901	0.06		130546	7363	0.25						130317	9363	0.016
27264	1901	0.06		130558	7363	0.25						130350	9363	0.016
27265	1901	0.06		130767	7363	0.25						130363	9363	0.016
27293	1901	0.06		130806	7363	0.25						130364	9363	0.016
27297	1901	0.06		61767	7363	0.38						130367	9363	0.016
27325	1901	0.06		128975	7363	0.38						130371	9363	0.016
27330	1901	0.06		129850	7363	0.38						130387	9363	0.016
27342	1901	0.06		78520	7363	0.5						130413	9363	0.016
27380	1901	0.06		31695	7363	0.5						130414	9363	0.016
37181	1901	0.06		78495	7363	0.5						130425	9363	0.016
37260	1901	0.06		61625	7363	0.5						130535	9363	0.016
37324	1901	0.06		61626	7363	0.5						130629	9363	0.016
37332	1901	0.06		61629	7363	0.5						130704	9363	0.016
37384	1901	0.06		61633	7363	0.5						130709	9363	0.016
37393	1901	0.06		61644	7363	0.5						130713	9363	0.016
82271	1901	0.06		61645	7363	0.5						130726	9363	0.016
82277	1901	0.06		61649	7363	0.5						130736	9363	0.016
82281	1901	0.06		61650	7363	0.5						130737	9363	0.016
27455	1901	0.06		61656	7363	0.5						130779	9363	0.016
37526	1901	0.06		61659	7363	0.5						130790	9363	0.016
87128	1901	0.06		61661	7363	0.5						130823	9363	0.016
87167	1901	0.06		77207	7363	0.5						130826	9363	0.016
88072	1901	0.06		81984	7363	0.5						130834	9363	0.016
88093	1901	0.06		81993	7363	0.5						130838	9363	0.016
88106	1901	0.06		82000	7363	0.5						130859	9363	0.016
88109	1901	0.06		82013	7363	0.5						130862	9363	0.016
88120	1901	0.06		87265	7363	0.5						130863	9363	0.016
88121	1901	0.06		107942	7363	0.5						130864	9363	0.016
107859	1901	0.06		129017	7363	0.5						130866	9363	0.016
107928	1901	0.06		61379	7363	2024-05-01						130879	9363	0.016
107957	1901	0.06		107851	7363	2024-05-01						130880	9363	0.016
107958	1901	0.06		88867	7363	2						130900	9363	0.016
107960	1901	0.06		88865	7363	4						130925	9363	0.016
107973	1901	0.06		31982	12083	0.016						130964	9363	0.016
107987	1901	0.06		115877	12546	0.015						130994	9363	0.016
107997	1901	0.06		116021	12546	0.03						131016	9363	0.016
108017	1901	0.06		111524	12546	0.03						131020	9363	0.016
130758	1901	0.06		109550	12546	0.032						131021	9363	0.016
37090	1901	0.063		109753	12546	0.032						131037	9363	0.016
27282	1901	0.063		109551	12546	0.047						131043	9363	0.016
37151	1901	0.063		116075	12546	0.06						87456	9363	0.023
78593	1901	0.063		108376	13844	0.004						109125	9363	0.023
78502	1901	0.063		119915	13844	0.004						109132	9363	0.023
78513	1901	0.063		119822	13844	0.004						109181	9363	0.023
78574	1901	0.063		108388	13844	0.008						109186	9363	0.023
54325	1901	0.063		119786	13844	0.008						109187	9363	0.023
78514	1901	0.063		119796	13844	0.008						109345	9363	0.023
78516	1901	0.063		119799	13844	0.008						109384	9363	0.023
78517	1901	0.063		119802	13844	0.008						109386	9363	0.023
78572	1901	0.063		119882	13844	0.008						109387	9363	0.023
46272	1901	0.063		108300	13844	0.008						109487	9363	0.023
54321	1901	0.063		108320	13844	0.008						109488	9363	0.023
78534	1901	0.063		108396	13844	0.008						109497	9363	0.023
82258	1901	0.063		108446	13844	0.008						109609	9363	0.023
61874	1901	0.063		108469	13844	0.008						109894	9363	0.023
88266	1901	0.063		108477	13844	0.008						109895	9363	0.023
88342	1901	0.063		119630	13844	0.008						109931	9363	0.023
88346	1901	0.063		119755	13844	0.008						109935	9363	0.023
88355	1901	0.063		119805	13844	0.008						128740	9363	0.023
88362	1901	0.063		108308	13844	0.008						128762	9363	0.023
76467	1901	0.064		108479	13844	0.008						128795	9363	0.023
77399	1901	0.064		119874	13844	0.016						128827	9363	0.023
53592	1901	0.064		108460	13844	0.016						128838	9363	0.023
56160	1901	0.064		119629	13844	0.016						129007	9363	0.023
31647	1901	0.064		119771	13844	0.016						130852	9363	0.023
51680	1901	0.064		109031	13844	0.016						106649	9363	0.03
31473	1901	0.064		129555	13844	0.016						107715	9363	0.03
31704	1901	0.064		129563	13844	0.016						111476	9363	0.03
76521	1901	0.064		108307	13844	0.03						27240	9363	0.03
115868	1901	0.064		83853	14108	0.032						27242	9363	0.03
46849	1901	0.064		85277	14283	0.25						27243	9363	0.03
46935	1901	0.064		89174	14341	0.032						27250	9363	0.03
54287	1901	0.064		53618	14341	0.25						27252	9363	0.03
54290	1901	0.064		56181	14346	0.064						27253	9363	0.03
54291	1901	0.064		89131	14569	0.5						27255	9363	0.03
54297	1901	0.064		109037	14920	0.016						27258	9363	0.03
87182	1901	0.064		128888	14920	0.016						37094	9363	0.03
87187	1901	0.064		129083	15679	0.023						37096	9363	0.03
87216	1901	0.064		116082	15679	0.06						37098	9363	0.03
87228	1901	0.064		130502	15807	0.016						37147	9363	0.03
87242	1901	0.064		130504	15807	0.016						37209	9363	0.03
87363	1901	0.064		130520	15807	0.016						37302	9363	0.03
87390	1901	0.064		105672	15807	0.023						37303	9363	0.03
87422	1901	0.064		129153	15807	0.023						37476	9363	0.03
87427	1901	0.064		130506	15807	0.032						37483	9363	0.03
87475	1901	0.064		130444	17836	0.06						37491	9363	0.03
87479	1901	0.064										37493	9363	0.03
87517	1901	0.064										37495	9363	0.03
87522	1901	0.064										37499	9363	0.03
87549	1901	0.064										37501	9363	0.03
87575	1901	0.064										37504	9363	0.03
87633	1901	0.064										37505	9363	0.03
87650	1901	0.064										37507	9363	0.03
87945	1901	0.064										79128	9363	0.03
88035	1901	0.064										79277	9363	0.03
88037	1901	0.064										106803	9363	0.03
88049	1901	0.064										107075	9363	0.03
88050	1901	0.064										107359	9363	0.03
102327	1901	0.064										107370	9363	0.03
108780	1901	0.064										107710	9363	0.03
108789	1901	0.064										107740	9363	0.03
108790	1901	0.064										108428	9363	0.03
108791	1901	0.064										111580	9363	0.03
108822	1901	0.064										111612	9363	0.03
108823	1901	0.064										115973	9363	0.03
108832	1901	0.064										116047	9363	0.03
108837	1901	0.064										27257	9363	0.03
108842	1901	0.064										27260	9363	0.03
108847	1901	0.064										37494	9363	0.03
108851	1901	0.064										37538	9363	0.03
108854	1901	0.064										107265	9363	0.03
108869	1901	0.064										107371	9363	0.03
108929	1901	0.064										107384	9363	0.03
108952	1901	0.064										107718	9363	0.03
109268	1901	0.064										111512	9363	0.03
109269	1901	0.064										111606	9363	0.03
109326	1901	0.064										111622	9363	0.03
109584	1901	0.064										115917	9363	0.03
109836	1901	0.064										116101	9363	0.03
109844	1901	0.064										37170	9363	0.03
125571	1901	0.064										37193	9363	0.03
128955	1901	0.064										37510	9363	0.03
129558	1901	0.064										37524	9363	0.03
129638	1901	0.064										37543	9363	0.03
129748	1901	0.064										79068	9363	0.03
129789	1901	0.064										79071	9363	0.03
129826	1901	0.064										79076	9363	0.03
129894	1901	0.064										79077	9363	0.03
130070	1901	0.064										79080	9363	0.03
130261	1901	0.064										79082	9363	0.03
130421	1901	0.064										79083	9363	0.03
130721	1901	0.064										79090	9363	0.03
130793	1901	0.064										79100	9363	0.03
130858	1901	0.064										79101	9363	0.03
130871	1901	0.064										79102	9363	0.03
130878	1901	0.064										79103	9363	0.03
82577	1901	0.094										79105	9363	0.03
31659	1901	0.094										79107	9363	0.03
82568	1901	0.094										79109	9363	0.03
31878	1901	0.094										79111	9363	0.03
31516	1901	0.094										79115	9363	0.03
31628	1901	0.094										79116	9363	0.03
31658	1901	0.094										79118	9363	0.03
31660	1901	0.094										79127	9363	0.03
61797	1901	0.094										79129	9363	0.03
61826	1901	0.094										79130	9363	0.03
61829	1901	0.094										79133	9363	0.03
61861	1901	0.094										79135	9363	0.03
87086	1901	0.094										79136	9363	0.03
87097	1901	0.094										79138	9363	0.03
87184	1901	0.094										79143	9363	0.03
87189	1901	0.094										79144	9363	0.03
87229	1901	0.094										79147	9363	0.03
87236	1901	0.094										79148	9363	0.03
87258	1901	0.094										79149	9363	0.03
87364	1901	0.094										79151	9363	0.03
87401	1901	0.094										79153	9363	0.03
87412	1901	0.094										79164	9363	0.03
87420	1901	0.094										79165	9363	0.03
87525	1901	0.094										79169	9363	0.03
87527	1901	0.094										79180	9363	0.03
87535	1901	0.094										79181	9363	0.03
87569	1901	0.094										79183	9363	0.03
87685	1901	0.094										79186	9363	0.03
87726	1901	0.094										79201	9363	0.03
87846	1901	0.094										79202	9363	0.03
87977	1901	0.094										79203	9363	0.03
88030	1901	0.094										79206	9363	0.03
88031	1901	0.094										79229	9363	0.03
88033	1901	0.094										79232	9363	0.03
88043	1901	0.094										79262	9363	0.03
88053	1901	0.094										79263	9363	0.03
107838	1901	0.094										79264	9363	0.03
107841	1901	0.094										79266	9363	0.03
108782	1901	0.094										79269	9363	0.03
108819	1901	0.094										79290	9363	0.03
108853	1901	0.094										79293	9363	0.03
108855	1901	0.094										79294	9363	0.03
108861	1901	0.094										79308	9363	0.03
108913	1901	0.094										79327	9363	0.03
108943	1901	0.094										79338	9363	0.03
108944	1901	0.094										79339	9363	0.03
108954	1901	0.094										79340	9363	0.03
108955	1901	0.094										79342	9363	0.03
108960	1901	0.094										79343	9363	0.03
109267	1901	0.094										79346	9363	0.03
109271	1901	0.094										79361	9363	0.03
109272	1901	0.094										79362	9363	0.03
109323	1901	0.094										111504	9363	0.03
109325	1901	0.094										111522	9363	0.03
109585	1901	0.094										111631	9363	0.03
109590	1901	0.094										116071	9363	0.03
109596	1901	0.094										116088	9363	0.03
109855	1901	0.094										37284	9363	0.03
128790	1901	0.094										87143	9363	0.03
128974	1901	0.094										87148	9363	0.03
128982	1901	0.094										87264	9363	0.03
129240	1901	0.094										88110	9363	0.03
129713	1901	0.094										107915	9363	0.03
129721	1901	0.094										107986	9363	0.03
129832	1901	0.094										107994	9363	0.03
129881	1901	0.094										108009	9363	0.03
129974	1901	0.094										130160	9363	0.03
130708	1901	0.094										130479	9363	0.03
130732	1901	0.094										130482	9363	0.03
116515	1901	0.12										130562	9363	0.03
86575	1901	0.12										130573	9363	0.03
86726	1901	0.12										130574	9363	0.03
116400	1901	0.12										130577	9363	0.03
87259	1901	0.12										130750	9363	0.03
87262	1901	0.12										130812	9363	0.03
87286	1901	0.12										131004	9363	0.03
87287	1901	0.12										131014	9363	0.03
87294	1901	0.12										54352	9363	0.032
88097	1901	0.12										78542	9363	0.032
88098	1901	0.12										82562	9363	0.032
88115	1901	0.12										54384	9363	0.032
27360	1901	0.125										78597	9363	0.032
82582	1901	0.125										27245	9363	0.032
107118	1901	0.125										88304	9363	0.032
119814	1901	0.125										88305	9363	0.032
27449	1901	0.125										88310	9363	0.032
37106	1901	0.125										88332	9363	0.032
37562	1901	0.125										88340	9363	0.032
48515	1901	0.125										88352	9363	0.032
48633	1901	0.125										88371	9363	0.032
48642	1901	0.125										88389	9363	0.032
48662	1901	0.125										108787	9363	0.032
48673	1901	0.125										109182	9363	0.032
48716	1901	0.125										109189	9363	0.032
48728	1901	0.125										109191	9363	0.032
48756	1901	0.125										109604	9363	0.032
48761	1901	0.125										109605	9363	0.032
49183	1901	0.125										109913	9363	0.032
49198	1901	0.125										128742	9363	0.032
51741	1901	0.125										128750	9363	0.032
82575	1901	0.125										128768	9363	0.032
82576	1901	0.125										128812	9363	0.032
107137	1901	0.125										128854	9363	0.032
107173	1901	0.125										129122	9363	0.032
111453	1901	0.125										130055	9363	0.032
116086	1901	0.125										109188	9363	0.047
119673	1901	0.125										109341	9363	0.047
82567	1901	0.125										109499	9363	0.047
37075	1901	0.125										129848	9363	0.047
37267	1901	0.125										129860	9363	0.047
37268	1901	0.125										37099	9363	0.06
37269	1901	0.125										108369	9363	0.06
37272	1901	0.125										108382	9363	0.06
37388	1901	0.125										111451	9363	0.06
37489	1901	0.125										111633	9363	0.06
37572	1901	0.125										27241	9363	0.06
46869	1901	0.125										37194	9363	0.06
46895	1901	0.125										111603	9363	0.06
47769	1901	0.125										37462	9363	0.06
48348	1901	0.125										79075	9363	0.06
48365	1901	0.125										79085	9363	0.06
48443	1901	0.125										79088	9363	0.06
48480	1901	0.125										79089	9363	0.06
48491	1901	0.125										79096	9363	0.06
48626	1901	0.125										79106	9363	0.06
48630	1901	0.125										79108	9363	0.06
48647	1901	0.125										79182	9363	0.06
48659	1901	0.125										79268	9363	0.06
48721	1901	0.125										79344	9363	0.06
48725	1901	0.125										79371	9363	0.06
48726	1901	0.125										79113	9363	0.06
48733	1901	0.125										79284	9363	0.06
48737	1901	0.125										87255	9363	0.06
48742	1901	0.125										88102	9363	0.06
48745	1901	0.125										107959	9363	0.06
48766	1901	0.125										108007	9363	0.06
49173	1901	0.125										108010	9363	0.06
49174	1901	0.125										108011	9363	0.06
49205	1901	0.125										130584	9363	0.06
49208	1901	0.125										130700	9363	0.06
51665	1901	0.125										130894	9363	0.06
51757	1901	0.125										130907	9363	0.06
51761	1901	0.125										88319	9363	0.063
51787	1901	0.125										82587	9363	0.064
53473	1901	0.125										129976	9363	0.064
53632	1901	0.125										82597	9363	0.094
56175	1901	0.125										129825	9363	0.094
56199	1901	0.125										37460	9363	0.125
78528	1901	0.125										82596	9363	0.125
78540	1901	0.125										107924	9363	0.125
78570	1901	0.125										107954	9363	0.125
78571	1901	0.125										107988	9363	0.125
78588	1901	0.125										107993	9363	0.125
78600	1901	0.125										130614	9363	0.125
78625	1901	0.125										130893	9363	0.125
78626	1901	0.125										129795	9363	0.19
82573	1901	0.125										107946	9363	0.25
82578	1901	0.125										107981	9363	0.25
82581	1901	0.125										107989	9363	0.25
106684	1901	0.125										107990	9363	0.25
107031	1901	0.125										107991	9363	0.25
107129	1901	0.125										47879	11420	0.008
107139	1901	0.125										107009	11420	0.008
107157	1901	0.125										107088	11420	0.008
107214	1901	0.125										47758	11420	0.015
107227	1901	0.125										107101	11420	0.015
107266	1901	0.125										107102	11420	0.015
107286	1901	0.125										107599	11420	0.015
107289	1901	0.125										107620	11420	0.015
107438	1901	0.125										107621	11420	0.015
107565	1901	0.125										37481	11420	0.015
107593	1901	0.125										37490	11420	0.015
107628	1901	0.125										106704	11420	0.015
108433	1901	0.125										87863	11420	0.015
108449	1901	0.125										109183	11420	0.016
108506	1901	0.125										109184	11420	0.016
108522	1901	0.125										109190	11420	0.016
108523	1901	0.125										107027	11420	0.03
108524	1901	0.125										48422	11463	0.004
108527	1901	0.125										107018	11463	0.004
119649	1901	0.125										107630	11463	0.004
119891	1901	0.125										116499	11463	0.008
31495	1901	0.125										48724	11463	0.008
31508	1901	0.125										107645	11463	0.008
31611	1901	0.125										107797	11463	0.008
31648	1901	0.125										48656	11463	0.008
31904	1901	0.125										48664	11463	0.008
37266	1901	0.125										48759	11463	0.008
37382	1901	0.125										86634	11463	0.008
37387	1901	0.125										106706	11463	0.008
37444	1901	0.125										107171	11463	0.008
37474	1901	0.125										107172	11463	0.008
37477	1901	0.125										107180	11463	0.008
37484	1901	0.125										107190	11463	0.008
37496	1901	0.125										107590	11463	0.008
37515	1901	0.125										87834	11463	0.008
37542	1901	0.125										87843	11463	0.008
37550	1901	0.125										87861	11463	0.008
46927	1901	0.125										86871	11463	0.016
46945	1901	0.125										87361	11463	0.016
48419	1901	0.125										87625	11463	0.016
48454	1901	0.125										87744	11463	0.016
50492	1901	0.125										108800	11463	0.016
50512	1901	0.125										108824	11463	0.016
51101	1901	0.125										109606	11463	0.016
51106	1901	0.125										109607	11463	0.016
51681	1901	0.125										109883	11463	0.016
51893	1901	0.125										109940	11463	0.016
53548	1901	0.125										128798	11463	0.016
53555	1901	0.125										87113	11463	0.023
53567	1901	0.125										37472	11463	0.03
54273	1901	0.125										37478	11463	0.03
78499	1901	0.125										116420	11463	0.03
78501	1901	0.125										88076	11463	0.03
78521	1901	0.125										88080	11463	0.12
78522	1901	0.125										107281	12396	0.03
78523	1901	0.125										109877	12535	0.016
78541	1901	0.125										116108	14101	0.015
78551	1901	0.125										129022	14101	0.016
78552	1901	0.125										116094	14101	0.03
78565	1901	0.125										53458	14339	0.016
78566	1901	0.125										56280	14354	0.016
78567	1901	0.125										92754	14771	0.125
78568	1901	0.125										128694	15573	0.016
78569	1901	0.125										128716	15573	0.016
78613	1901	0.125										128767	15573	0.016
78622	1901	0.125										129959	15573	0.016
78623	1901	0.125										107980	16707	0.125
79069	1901	0.125										109919	16764	0.016
106798	1901	0.125										109929	16764	0.016
107667	1901	0.125
107831	1901	0.125
108440	1901	0.125
108442	1901	0.125
108476	1901	0.125
108493	1901	0.125
108494	1901	0.125
108495	1901	0.125
108497	1901	0.125
108505	1901	0.125
108512	1901	0.125
108519	1901	0.125
108521	1901	0.125
108546	1901	0.125
108548	1901	0.125
108549	1901	0.125
108551	1901	0.125
108553	1901	0.125
108556	1901	0.125
108557	1901	0.125
108563	1901	0.125
108571	1901	0.125
108577	1901	0.125
108580	1901	0.125
108592	1901	0.125
108594	1901	0.125
108596	1901	0.125
108598	1901	0.125
108599	1901	0.125
108600	1901	0.125
108601	1901	0.125
108602	1901	0.125
108606	1901	0.125
119662	1901	0.125
119663	1901	0.125
119677	1901	0.125
119699	1901	0.125
119721	1901	0.125
119748	1901	0.125
119855	1901	0.125
119868	1901	0.125
31462	1901	0.125
31494	1901	0.125
31784	1901	0.125
31818	1901	0.125
27288	1901	0.125
27313	1901	0.125
27381	1901	0.125
31693	1901	0.125
37025	1901	0.125
37069	1901	0.125
37273	1901	0.125
37283	1901	0.125
37458	1901	0.125
37475	1901	0.125
54271	1901	0.125
54275	1901	0.125
54276	1901	0.125
54279	1901	0.125
54284	1901	0.125
78529	1901	0.125
78595	1901	0.125
78614	1901	0.125
78619	1901	0.125
78630	1901	0.125
79055	1901	0.125
108508	1901	0.125
108514	1901	0.125
108515	1901	0.125
108564	1901	0.125
108565	1901	0.125
108570	1901	0.125
108587	1901	0.125
119702	1901	0.125
119830	1901	0.125
119842	1901	0.125
119914	1901	0.125
37294	1901	0.125
54272	1901	0.125
54277	1901	0.125
54280	1901	0.125
54281	1901	0.125
78530	1901	0.125
108492	1901	0.125
79056	1901	0.125
79057	1901	0.125
79059	1901	0.125
61685	1901	0.125
61706	1901	0.125
61730	1901	0.125
61796	1901	0.125
61806	1901	0.125
61809	1901	0.125
61811	1901	0.125
61822	1901	0.125
82229	1901	0.125
82230	1901	0.125
82231	1901	0.125
82233	1901	0.125
82610	1901	0.125
82611	1901	0.125
87093	1901	0.125
87099	1901	0.125
87104	1901	0.125
87106	1901	0.125
87124	1901	0.125
87127	1901	0.125
87142	1901	0.125
87159	1901	0.125
87160	1901	0.125
87166	1901	0.125
87180	1901	0.125
87183	1901	0.125
87188	1901	0.125
87318	1901	0.125
87354	1901	0.125
87360	1901	0.125
87365	1901	0.125
87386	1901	0.125
87413	1901	0.125
87418	1901	0.125
87423	1901	0.125
87470	1901	0.125
87485	1901	0.125
87516	1901	0.125
87520	1901	0.125
87529	1901	0.125
87547	1901	0.125
87556	1901	0.125
87594	1901	0.125
87595	1901	0.125
87598	1901	0.125
87752	1901	0.125
87766	1901	0.125
87921	1901	0.125
87933	1901	0.125
87939	1901	0.125
87958	1901	0.125
88073	1901	0.125
88255	1901	0.125
88262	1901	0.125
88263	1901	0.125
88264	1901	0.125
88265	1901	0.125
88296	1901	0.125
88297	1901	0.125
88318	1901	0.125
88320	1901	0.125
88321	1901	0.125
88322	1901	0.125
88324	1901	0.125
88325	1901	0.125
88328	1901	0.125
88330	1901	0.125
88339	1901	0.125
88343	1901	0.125
88344	1901	0.125
88356	1901	0.125
88360	1901	0.125
88361	1901	0.125
107839	1901	0.125
107857	1901	0.125
107858	1901	0.125
107860	1901	0.125
107861	1901	0.125
107864	1901	0.125
107866	1901	0.125
107867	1901	0.125
107868	1901	0.125
107869	1901	0.125
107871	1901	0.125
107872	1901	0.125
107873	1901	0.125
107874	1901	0.125
107875	1901	0.125
107882	1901	0.125
107887	1901	0.125
107888	1901	0.125
107892	1901	0.125
107893	1901	0.125
107899	1901	0.125
107900	1901	0.125
107918	1901	0.125
107922	1901	0.125
107930	1901	0.125
107934	1901	0.125
107936	1901	0.125
107945	1901	0.125
107949	1901	0.125
107953	1901	0.125
108005	1901	0.125
108788	1901	0.125
108802	1901	0.125
108857	1901	0.125
108860	1901	0.125
108865	1901	0.125
109264	1901	0.125
109265	1901	0.125
109270	1901	0.125
109274	1901	0.125
109275	1901	0.125
109587	1901	0.125
109594	1901	0.125
109597	1901	0.125
109837	1901	0.125
109849	1901	0.125
109854	1901	0.125
128748	1901	0.125
128765	1901	0.125
128967	1901	0.125
129000	1901	0.125
129185	1901	0.125
129757	1901	0.125
130416	1901	0.125
130454	1901	0.125
130462	1901	0.125
130715	1901	0.125
130752	1901	0.125
130802	1901	0.125
130945	1901	0.125
131060	1901	0.125
82579	1901	0.19
31459	1901	0.19
31600	1901	0.19
31652	1901	0.19
31773	1901	0.19
31869	1901	0.19
82566	1901	0.19
31599	1901	0.19
31601	1901	0.19
31634	1901	0.19
31877	1901	0.19
31458	1901	0.19
31910	1901	0.19
61671	1901	0.19
61694	1901	0.19
61775	1901	0.19
61820	1901	0.19
61855	1901	0.19
87214	1901	0.19
87249	1901	0.19
87329	1901	0.19
87439	1901	0.19
87462	1901	0.19
87476	1901	0.19
87478	1901	0.19
87482	1901	0.19
87512	1901	0.19
87554	1901	0.19
87901	1901	0.19
109276	1901	0.19
109298	1901	0.19
109299	1901	0.19
109301	1901	0.19
109586	1901	0.19
109843	1901	0.19
128736	1901	0.19
128760	1901	0.19
128761	1901	0.19
128997	1901	0.19
129755	1901	0.19
129844	1901	0.19
129948	1901	0.19
129978	1901	0.19
27299	1901	0.25
27331	1901	0.25
27417	1901	0.25
27454	1901	0.25
37427	1901	0.25
37498	1901	0.25
48453	1901	0.25
48700	1901	0.25
48732	1901	0.25
49172	1901	0.25
49215	1901	0.25
78531	1901	0.25
78587	1901	0.25
82285	1901	0.25
82307	1901	0.25
107207	1901	0.25
107216	1901	0.25
107296	1901	0.25
107735	1901	0.25
108491	1901	0.25
108536	1901	0.25
108537	1901	0.25
108538	1901	0.25
108539	1901	0.25
108540	1901	0.25
108542	1901	0.25
82572	1901	0.25
27287	1901	0.25
27296	1901	0.25
27298	1901	0.25
27301	1901	0.25
27314	1901	0.25
27324	1901	0.25
27326	1901	0.25
27335	1901	0.25
27336	1901	0.25
27346	1901	0.25
27350	1901	0.25
27356	1901	0.25
27358	1901	0.25
27359	1901	0.25
27367	1901	0.25
27369	1901	0.25
27382	1901	0.25
27385	1901	0.25
27389	1901	0.25
27390	1901	0.25
27391	1901	0.25
27394	1901	0.25
27397	1901	0.25
27399	1901	0.25
27400	1901	0.25
27413	1901	0.25
27418	1901	0.25
27438	1901	0.25
27443	1901	0.25
27451	1901	0.25
27452	1901	0.25
27453	1901	0.25
27462	1901	0.25
27470	1901	0.25
37023	1901	0.25
37024	1901	0.25
37027	1901	0.25
37028	1901	0.25
37035	1901	0.25
37037	1901	0.25
37038	1901	0.25
37042	1901	0.25
37044	1901	0.25
37046	1901	0.25
37047	1901	0.25
37048	1901	0.25
37051	1901	0.25
37052	1901	0.25
37053	1901	0.25
37054	1901	0.25
37056	1901	0.25
37059	1901	0.25
37060	1901	0.25
37061	1901	0.25
37063	1901	0.25
37073	1901	0.25
37076	1901	0.25
37077	1901	0.25
37078	1901	0.25
37080	1901	0.25
37082	1901	0.25
37085	1901	0.25
37086	1901	0.25
37087	1901	0.25
37088	1901	0.25
37091	1901	0.25
37092	1901	0.25
37166	1901	0.25
37380	1901	0.25
37381	1901	0.25
37400	1901	0.25
37421	1901	0.25
37424	1901	0.25
37429	1901	0.25
37430	1901	0.25
37431	1901	0.25
37433	1901	0.25
37434	1901	0.25
37435	1901	0.25
37437	1901	0.25
37438	1901	0.25
37439	1901	0.25
37441	1901	0.25
37446	1901	0.25
37488	1901	0.25
37541	1901	0.25
37554	1901	0.25
37556	1901	0.25
37557	1901	0.25
37558	1901	0.25
37559	1901	0.25
37560	1901	0.25
37563	1901	0.25
37564	1901	0.25
37565	1901	0.25
37568	1901	0.25
37569	1901	0.25
37571	1901	0.25
37576	1901	0.25
37577	1901	0.25
37578	1901	0.25
37580	1901	0.25
37586	1901	0.25
37587	1901	0.25
37588	1901	0.25
37589	1901	0.25
37590	1901	0.25
46937	1901	0.25
51697	1901	0.25
51722	1901	0.25
54302	1901	0.25
54382	1901	0.25
58866	1901	0.25
78511	1901	0.25
78526	1901	0.25
78533	1901	0.25
78554	1901	0.25
78563	1901	0.25
78573	1901	0.25
78579	1901	0.25
78589	1901	0.25
78590	1901	0.25
78591	1901	0.25
78617	1901	0.25
82286	1901	0.25
82292	1901	0.25
82294	1901	0.25
82295	1901	0.25
82296	1901	0.25
82297	1901	0.25
82298	1901	0.25
82301	1901	0.25
82303	1901	0.25
82304	1901	0.25
82305	1901	0.25
82306	1901	0.25
82308	1901	0.25
82315	1901	0.25
107409	1901	0.25
108510	1901	0.25
108513	1901	0.25
108517	1901	0.25
108526	1901	0.25
108541	1901	0.25
108544	1901	0.25
108547	1901	0.25
108558	1901	0.25
108561	1901	0.25
108576	1901	0.25
108578	1901	0.25
108579	1901	0.25
108585	1901	0.25
31734	1901	0.25
27306	1901	0.25
27309	1901	0.25
27310	1901	0.25
27312	1901	0.25
27315	1901	0.25
27316	1901	0.25
27323	1901	0.25
27328	1901	0.25
27341	1901	0.25
27345	1901	0.25
27357	1901	0.25
27362	1901	0.25
27370	1901	0.25
27375	1901	0.25
27379	1901	0.25
27386	1901	0.25
27387	1901	0.25
27388	1901	0.25
27398	1901	0.25
27401	1901	0.25
27406	1901	0.25
27414	1901	0.25
27416	1901	0.25
27421	1901	0.25
27423	1901	0.25
27429	1901	0.25
27430	1901	0.25
27433	1901	0.25
27446	1901	0.25
27469	1901	0.25
27473	1901	0.25
37040	1901	0.25
37041	1901	0.25
37043	1901	0.25
37050	1901	0.25
37055	1901	0.25
37057	1901	0.25
37058	1901	0.25
37062	1901	0.25
37064	1901	0.25
37065	1901	0.25
37070	1901	0.25
37072	1901	0.25
37074	1901	0.25
37079	1901	0.25
37081	1901	0.25
37426	1901	0.25
37440	1901	0.25
37443	1901	0.25
37561	1901	0.25
37570	1901	0.25
37581	1901	0.25
37584	1901	0.25
46273	1901	0.25
52155	1901	0.25
54309	1901	0.25
54341	1901	0.25
54351	1901	0.25
54363	1901	0.25
78488	1901	0.25
78493	1901	0.25
78535	1901	0.25
78537	1901	0.25
78538	1901	0.25
78544	1901	0.25
78609	1901	0.25
78616	1901	0.25
82293	1901	0.25
82299	1901	0.25
108395	1901	0.25
108484	1901	0.25
108485	1901	0.25
108499	1901	0.25
108516	1901	0.25
108529	1901	0.25
108567	1901	0.25
108575	1901	0.25
108581	1901	0.25
108582	1901	0.25
108584	1901	0.25
115869	1901	0.25
27329	1901	0.25
37039	1901	0.25
108489	1901	0.25
108490	1901	0.25
108560	1901	0.25
61669	1901	0.25
61764	1901	0.25
61791	1901	0.25
61794	1901	0.25
61817	1901	0.25
61819	1901	0.25
77210	1901	0.25
87150	1901	0.25
87193	1901	0.25
87202	1901	0.25
87260	1901	0.25
87267	1901	0.25
87268	1901	0.25
87297	1901	0.25
87463	1901	0.25
87468	1901	0.25
87480	1901	0.25
87487	1901	0.25
87505	1901	0.25
88064	1901	0.25
88082	1901	0.25
88083	1901	0.25
88326	1901	0.25
88327	1901	0.25
88345	1901	0.25
88351	1901	0.25
107853	1901	0.25
107870	1901	0.25
107876	1901	0.25
107877	1901	0.25
107878	1901	0.25
107880	1901	0.25
107883	1901	0.25
107884	1901	0.25
107891	1901	0.25
107912	1901	0.25
107913	1901	0.25
107932	1901	0.25
107933	1901	0.25
109273	1901	0.25
109296	1901	0.25
109591	1901	0.25
131005	1901	0.25
31623	1901	0.38
31733	1901	0.38
61765	1901	0.38
61773	1901	0.38
87213	1901	0.38
87285	1901	0.38
87477	1901	0.38
107840	1901	0.38
109297	1901	0.38
27392	1901	0.5
108532	1901	0.5
27289	1901	0.5
27317	1901	0.5
27368	1901	0.5
27373	1901	0.5
27374	1901	0.5
27444	1901	0.5
37450	1901	0.5
108518	1901	0.5
108534	1901	0.5
27318	1901	0.5
27352	1901	0.5
27440	1901	0.5
27448	1901	0.5
37389	1901	0.5
37575	1901	0.5
51664	1901	0.5
108488	1901	0.5
108486	1901	0.5
108487	1901	0.5
87206	1901	0.5
87211	1901	0.5
87298	1901	0.5
88357	1901	0.5
31504	1901	0.75
37034	1901	1
31505	1901	3
32075	1901	4
88866	1901	4
78607	1901	4
108973	9365	0.032
108988	9365	0.047
109839	9365	0.047
108471	9365	0.06
108473	9365	0.06
119639	9365	0.06
119640	9365	0.06
108414	9365	0.06
88117	9365	0.064
87253	9365	0.12
87290	9365	0.12
108528	9365	0.125
108554	9365	0.125
37211	9365	0.125
78592	9365	0.125
82284	9365	0.125
108496	9365	0.125
108507	9365	0.125
108566	9365	0.125
108589	9365	0.125
108593	9365	0.125
108603	9365	0.125
108498	9365	0.125
108572	9365	0.125
108586	9365	0.125
107863	9365	0.125
107865	9365	0.125
107908	9365	0.125
107921	9365	0.125
107952	9365	0.125
109835	9365	0.125
37089	9365	0.25
82300	9365	0.25
37067	9365	0.25
37071	9365	0.25
37425	9365	0.25
37436	9365	0.25
108502	9365	0.25
108509	9365	0.25
108535	9365	0.25
37432	9365	0.25
82309	9365	0.25
108500	9365	0.25
108501	9365	0.25
108503	9365	0.25
108504	9365	0.25
108525	9365	0.25
108533	9365	0.25
108568	9365	0.25
108569	9365	0.25
108574	9365	0.25
88077	9365	0.25
107879	9365	0.25
107894	9365	0.25
27284	10312	0.25
27355	10312	0.25
37585	10312	0.25
82290	10312	0.25
27427	10312	0.25
37083	10312	0.25
37468	10312	0.25
37574	10312	0.25
37579	10312	0.25
37583	10312	0.25
82287	10312	0.25
82288	10312	0.25
82289	10312	0.25
27302	10315	0.06
108006	10890	0.125
78550	10891	0.063
88024	11107	0.016
87428	11107	0.023
87274	11107	0.06
78578	11427	0.032
88303	11427	0.032
87722	11992	0.023
37177	12088	0.03
107785	12517	0.03
78599	12542	0.125
51116	13590	0.064
108543	13592	0.25
108545	13592	0.25
108531	13592	0.25
108573	13592	0.25
107881	13592	0.25
107889	13592	0.25
107890	13592	0.25
108588	13616	0.125
61849	13843	0.094
61857	13843	0.094
61863	13843	0.125
61813	13843	0.25
54340	13845	0.008
54331	13845	0.016
46924	14334	0.032
50479	14336	0.064
56265	14353	0.032
89124	14562	0.125
108341	14948	0.008
119927	14948	0.016
73581	15375	0.063
129452	17830	0.016
129622	17830	0.016

## Sheet: Azithromycin
G1901				G7363				G1594				G9363				G1588
PubMLST (id)	MLST	Azithromycin MIC (mg/L)		PubMLST (id)	MLST	Azithromycin MIC (mg/L)		PubMLST (id)	MLST	Azithromycin MIC (mg/L)		PubMLST (id)	MLST	Azithromycin MIC (mg/L)		PubMLST (id)	MLST	Azithromycin MIC (mg/L)
111616	1901	0.008		61818	7363	0.016		78633	1594	0.008		87558	9363	0.016		111643	1588	0.008
48448	1901	0.015		61836	7363	0.016		61701	1594	0.016		87562	9363	0.016		111452	1588	0.008
87566	1901	0.016		87567	7363	0.016		87676	1594	0.016		87578	9363	0.016		115873	1588	0.015
87569	1901	0.016		87568	7363	0.016		109817	1594	0.016		87579	9363	0.016		76422	1588	0.016
87575	1901	0.016		130385	7363	0.016		87731	1594	0.023		109923	9363	0.016		76059	1588	0.016
87632	1901	0.016		130686	7363	0.016		87788	1594	0.023		109927	9363	0.016		108801	1588	0.016
87740	1901	0.016		75982	7363	0.023		109824	1594	0.023		109239	9363	0.023		109451	1588	0.016
108907	1901	0.023		130252	7363	0.023		125584	1594	0.023		128704	9363	0.023		109455	1588	0.016
128780	1901	0.023		130892	7363	0.023		130008	1594	0.023		111485	9363	0.03		109456	1588	0.016
48688	1901	0.03		31983	7363	0.032		48822	1594	0.03		115947	9363	0.03		109457	1588	0.016
49186	1901	0.03		46872	7363	0.032		49175	1594	0.03		128756	9363	0.032		109800	1588	0.016
107752	1901	0.03		51679	7363	0.032		106699	1594	0.03		129002	9363	0.032		75945	1588	0.023
37420	1901	0.03		51723	7363	0.032		106709	1594	0.03		129723	9363	0.032		87230	1588	0.023
106711	1901	0.03		76282	7363	0.032		106797	1594	0.03		130387	9363	0.032		108930	1588	0.023
116154	1901	0.03		128764	7363	0.032		107133	1594	0.03		130862	9363	0.032		109087	1588	0.023
119888	1901	0.03		128800	7363	0.032		107140	1594	0.03		130863	9363	0.032		109793	1588	0.023
86817	1901	0.03		128983	7363	0.032		107145	1594	0.03		125711	9363	0.047		129553	1588	0.023
86870	1901	0.03		129428	7363	0.032		107198	1594	0.03		129212	9363	0.047		129953	1588	0.023
115960	1901	0.03		130098	7363	0.032		107299	1594	0.03		129946	9363	0.047		107701	1588	0.03
31513	1901	0.032		130103	7363	0.032		107310	1594	0.03		130371	9363	0.047		107584	1588	0.03
76356	1901	0.032		128910	7363	0.047		107474	1594	0.03		130994	9363	0.047		108480	1588	0.03
78518	1901	0.032		128992	7363	0.047		107482	1594	0.03		107004	9363	0.06		108481	1588	0.03
78596	1901	0.032		129291	7363	0.047		107510	1594	0.03		111521	9363	0.06		111446	1588	0.03
76236	1901	0.032		129292	7363	0.047		107557	1594	0.03		130439	9363	0.06		37114	1588	0.03
76248	1901	0.032		129366	7363	0.047		107577	1594	0.03		130894	9363	0.06		37140	1588	0.03
87218	1901	0.032		129460	7363	0.047		107633	1594	0.03		108309	9363	0.064		115980	1588	0.03
87233	1901	0.032		130253	7363	0.047		86532	1594	0.03		109881	9363	0.064		119857	1588	0.03
87479	1901	0.032		107259	7363	0.06		86558	1594	0.03		109886	9363	0.064		108444	1588	0.03
128833	1901	0.032		106689	7363	0.06		86903	1594	0.03		128951	9363	0.064		119844	1588	0.03
129605	1901	0.032		106951	7363	0.06		106685	1594	0.03		109493	9363	0.094		111641	1588	0.03
129872	1901	0.032		107008	7363	0.06		106687	1594	0.03		109616	9363	0.094		116079	1588	0.03
31619	1901	0.047		107024	7363	0.06		106899	1594	0.03		128945	9363	0.094		119685	1588	0.03
31649	1901	0.047		107106	7363	0.06		106912	1594	0.03		128946	9363	0.094		119716	1588	0.03
31486	1901	0.047		107116	7363	0.06		107126	1594	0.03		128961	9363	0.094		119791	1588	0.03
87716	1901	0.047		107210	7363	0.06		107128	1594	0.03		129196	9363	0.094		119811	1588	0.03
87783	1901	0.047		107824	7363	0.06		107136	1594	0.03		86805	9363	0.12		119827	1588	0.03
87923	1901	0.047		111598	7363	0.06		107141	1594	0.03		48492	9363	0.125		37409	1588	0.03
87924	1901	0.047		116564	7363	0.06		107144	1594	0.03		47784	9363	0.125		108384	1588	0.03
87954	1901	0.047		86753	7363	0.06		107276	1594	0.03		106646	9363	0.125		108387	1588	0.03
87955	1901	0.047		86867	7363	0.06		107545	1594	0.03		106736	9363	0.125		116078	1588	0.03
102327	1901	0.047		107661	7363	0.06		107555	1594	0.03		106946	9363	0.125		119668	1588	0.03
109014	1901	0.047		107411	7363	0.06		107569	1594	0.03		107007	9363	0.125		119679	1588	0.03
109327	1901	0.047		116531	7363	0.06		107586	1594	0.03		107089	9363	0.125		119692	1588	0.03
109584	1901	0.047		77207	7363	0.06		107589	1594	0.03		107123	9363	0.125		119725	1588	0.03
109798	1901	0.047		130612	7363	0.06		107658	1594	0.03		107124	9363	0.125		119829	1588	0.03
109853	1901	0.047		46894	7363	0.064		107659	1594	0.03		107644	9363	0.125		119847	1588	0.03
130644	1901	0.047		31639	7363	0.064		107753	1594	0.03		107647	9363	0.125		48665	1588	0.03
130660	1901	0.047		51749	7363	0.064		106686	1594	0.03		111644	9363	0.125		49202	1588	0.03
119818	1901	0.06		51790	7363	0.064		106908	1594	0.03		111655	9363	0.125		86901	1588	0.03
27327	1901	0.06		46928	7363	0.064		107125	1594	0.03		48720	9363	0.125		108314	1588	0.03
27366	1901	0.06		46952	7363	0.064		107423	1594	0.03		107092	9363	0.125		108325	1588	0.03
27383	1901	0.06		50493	7363	0.064		107312	1594	0.03		115959	9363	0.125		108454	1588	0.03
37137	1901	0.06		32074	7363	0.064		79092	1594	0.03		119695	9363	0.125		111494	1588	0.03
37153	1901	0.06		119594	7363	0.064		79298	1594	0.03		119690	9363	0.125		115927	1588	0.03
37178	1901	0.06		76362	7363	0.064		87826	1594	0.03		87582	9363	0.125		116052	1588	0.03
48456	1901	0.06		61662	7363	0.064		87828	1594	0.03		87721	9363	0.125		119622	1588	0.03
108453	1901	0.06		61718	7363	0.064		87850	1594	0.03		87905	9363	0.125		119837	1588	0.03
119727	1901	0.06		75937	7363	0.064		87897	1594	0.03		87908	9363	0.125		119841	1588	0.03
119733	1901	0.06		75992	7363	0.064		87909	1594	0.03		87910	9363	0.125		119846	1588	0.03
119778	1901	0.06		76002	7363	0.064		88063	1594	0.03		87914	9363	0.125		108280	1588	0.03
82382	1901	0.06		87690	7363	0.064		78543	1594	0.032		108899	9363	0.125		108377	1588	0.03
82383	1901	0.06		109314	7363	0.064		87215	1594	0.032		109490	9363	0.125		108401	1588	0.03
106700	1901	0.06		109726	7363	0.064		109027	1594	0.032		109491	9363	0.125		87245	1588	0.03
107184	1901	0.06		128810	7363	0.064		109821	1594	0.032		109492	9363	0.125		87247	1588	0.03
119628	1901	0.06		128966	7363	0.064		128770	1594	0.032		109876	9363	0.125		46929	1588	0.032
119697	1901	0.06		128984	7363	0.064		128782	1594	0.032		109878	9363	0.125		54320	1588	0.032
82384	1901	0.06		129230	7363	0.064		130334	1594	0.032		109903	9363	0.125		54332	1588	0.032
119694	1901	0.06		129972	7363	0.064		31471	1594	0.047		109930	9363	0.125		54365	1588	0.032
86726	1901	0.06		129977	7363	0.064		87733	1594	0.047		109941	9363	0.125		54315	1588	0.032
88366	1901	0.06		130095	7363	0.064		109828	1594	0.047		128952	9363	0.125		54364	1588	0.032
37090	1901	0.063		130480	7363	0.064		125550	1594	0.047		128989	9363	0.125		108287	1588	0.032
82274	1901	0.063		130743	7363	0.064		128738	1594	0.047		129320	9363	0.125		87349	1588	0.032
37033	1901	0.063		130788	7363	0.064		129242	1594	0.047		129418	9363	0.125		109292	1588	0.032
54387	1901	0.063		131035	7363	0.064		130668	1594	0.047		129426	9363	0.125		109450	1588	0.032
78500	1901	0.063		61666	7363	0.094		109829	1594	0.05		130256	9363	0.125		109796	1588	0.032
78593	1901	0.063		76010	7363	0.094		106690	1594	0.06		130700	9363	0.125		128776	1588	0.032
78617	1901	0.063		76255	7363	0.094		106882	1594	0.06		130893	9363	0.125		76150	1588	0.047
37026	1901	0.063		87311	7363	0.094		106894	1594	0.06		76006	9363	0.19		76186	1588	0.047
78619	1901	0.063		94997	7363	0.094		107447	1594	0.06		76104	9363	0.19		87344	1588	0.047
31515	1901	0.064		108850	7363	0.094		107448	1594	0.06		87303	9363	0.19		108994	1588	0.047
76469	1901	0.064		109317	7363	0.094		107518	1594	0.06		87659	9363	0.19		109086	1588	0.047
76467	1901	0.064		125657	7363	0.094		107558	1594	0.06		87673	9363	0.19		125863	1588	0.047
77399	1901	0.064		128696	7363	0.094		48743	1594	0.06		109122	9363	0.19		128698	1588	0.047
31778	1901	0.064		128699	7363	0.094		106810	1594	0.06		109130	9363	0.19		128917	1588	0.047
61820	1901	0.064		128763	7363	0.094		106875	1594	0.06		109142	9363	0.19		130268	1588	0.047
61826	1901	0.064		128975	7363	0.094		106909	1594	0.06		109189	9363	0.19		108386	1588	0.06
87471	1901	0.064		128976	7363	0.094		106920	1594	0.06		109336	9363	0.19		119671	1588	0.06
87749	1901	0.064		128993	7363	0.094		106925	1594	0.06		109341	9363	0.19		119854	1588	0.06
87785	1901	0.064		129017	7363	0.094		107274	1594	0.06		109482	9363	0.19		107164	1588	0.06
87943	1901	0.064		129180	7363	0.094		107317	1594	0.06		109484	9363	0.19		116083	1588	0.06
108842	1901	0.064		129898	7363	0.094		107419	1594	0.06		109613	9363	0.19		37141	1588	0.06
108919	1901	0.064		130325	7363	0.094		107463	1594	0.06		109887	9363	0.19		108452	1588	0.06
109585	1901	0.064		130335	7363	0.094		107479	1594	0.06		128732	9363	0.19		108472	1588	0.06
129714	1901	0.064		130340	7363	0.094		107539	1594	0.06		128977	9363	0.19		108455	1588	0.06
129747	1901	0.064		116554	7363	0.12		107540	1594	0.06		128978	9363	0.19		111608	1588	0.06
129871	1901	0.064		116463	7363	0.12		107546	1594	0.06		129293	9363	0.19		108385	1588	0.06
130667	1901	0.064		116581	7363	0.12		107550	1594	0.06		129375	9363	0.19		111697	1588	0.06
130799	1901	0.064		86605	7363	0.12		107560	1594	0.06		129976	9363	0.19		119897	1588	0.06
108810	1901	0.075		86749	7363	0.12		107562	1594	0.06		130005	9363	0.19		119902	1588	0.06
87314	1901	0.094		86822	7363	0.12		107563	1594	0.06		61064	9363	0.25		106750	1588	0.06
87758	1901	0.094		86906	7363	0.12		107568	1594	0.06		48703	9363	0.25		106792	1588	0.06
87764	1901	0.094		116475	7363	0.12		107761	1594	0.06		51822	9363	0.25		108375	1588	0.06
109301	1901	0.094		116582	7363	0.12		106883	1594	0.06		53671	9363	0.25		108379	1588	0.06
109320	1901	0.094		116932	7363	0.12		107323	1594	0.06		53672	9363	0.25		108431	1588	0.06
109469	1901	0.094		86658	7363	0.12		107514	1594	0.06		56249	9363	0.25		108435	1588	0.06
109594	1901	0.094		86849	7363	0.12		116089	1594	0.06		56263	9363	0.25		111562	1588	0.06
109845	1901	0.094		86858	7363	0.12		107439	1594	0.06		56287	9363	0.25		115953	1588	0.06
128955	1901	0.094		86923	7363	0.12		107443	1594	0.06		76306	9363	0.25		116416	1588	0.06
130641	1901	0.094		76387	7363	0.125		87837	1594	0.06		76355	9363	0.25		119867	1588	0.06
86541	1901	0.12		37150	7363	0.125		88089	1594	0.06		76480	9363	0.25		119907	1588	0.06
86782	1901	0.12		47827	7363	0.125		130149	1594	0.06		94164	9363	0.25		48835	1588	0.06
116842	1901	0.12		47892	7363	0.125		130470	1594	0.06		94165	9363	0.25		108319	1588	0.06
108406	1901	0.125		56233	7363	0.125		130917	1594	0.06		106649	9363	0.25		108328	1588	0.06
27295	1901	0.125		76323	7363	0.125		130920	1594	0.06		106691	9363	0.25		108403	1588	0.06
37133	1901	0.125		77407	7363	0.125		131012	1594	0.06		106738	9363	0.25		108466	1588	0.06
37172	1901	0.125		106913	7363	0.125		78489	1594	0.063		106756	9363	0.25		108475	1588	0.06
106713	1901	0.125		107108	7363	0.125		78577	1594	0.063		107006	9363	0.25		119643	1588	0.06
106718	1901	0.125		107119	7363	0.125		78497	1594	0.063		107087	9363	0.25		119696	1588	0.06
107118	1901	0.125		107204	7363	0.125		76303	1594	0.064		107109	9363	0.25		119708	1588	0.06
107245	1901	0.125		107232	7363	0.125		31632	1594	0.064		107110	9363	0.25		119738	1588	0.06
107288	1901	0.125		107233	7363	0.125		50486	1594	0.064		107151	9363	0.25		119812	1588	0.06
107826	1901	0.125		107270	7363	0.125		51778	1594	0.064		107181	9363	0.25		119843	1588	0.06
108398	1901	0.125		107287	7363	0.125		87327	1594	0.064		107422	9363	0.25		119853	1588	0.06
111493	1901	0.125		107478	7363	0.125		88014	1594	0.064		107636	9363	0.25		119879	1588	0.06
111539	1901	0.125		107485	7363	0.125		109830	1594	0.064		107649	9363	0.25		86724	1588	0.06
31597	1901	0.125		107551	7363	0.125		125851	1594	0.064		107715	9363	0.25		111594	1588	0.06
31656	1901	0.125		111582	7363	0.125		129241	1594	0.064		111461	9363	0.25		108405	1588	0.06
37127	1901	0.125		115888	7363	0.125		129251	1594	0.064		111476	9363	0.25		119656	1588	0.06
107221	1901	0.125		116156	7363	0.125		130805	1594	0.064		115902	9363	0.25		119840	1588	0.06
107669	1901	0.125		37149	7363	0.125		130839	1594	0.064		116040	9363	0.25		108381	1588	0.06
107772	1901	0.125		37154	7363	0.125		130841	1594	0.064		37147	9363	0.25		88068	1588	0.06
107791	1901	0.125		37406	7363	0.125		31482	1594	0.094		78542	9363	0.25		130579	1588	0.06
108330	1901	0.125		82391	7363	0.125		31500	1594	0.094		86662	9363	0.25		130698	1588	0.06
108389	1901	0.125		82392	7363	0.125		31772	1594	0.094		106803	9363	0.25		54356	1588	0.063
111453	1901	0.125		82393	7363	0.125		61769	1594	0.094		107003	9363	0.25		31748	1588	0.064
111592	1901	0.125		82394	7363	0.125		61770	1594	0.094		107075	9363	0.25		31732	1588	0.064
119667	1901	0.125		82397	7363	0.125		87805	1594	0.094		107076	9363	0.25		46878	1588	0.064
31596	1901	0.125		106650	7363	0.125		109820	1594	0.094		107083	9363	0.25		46922	1588	0.064
31878	1901	0.125		106688	7363	0.125		109822	1594	0.094		107200	9363	0.25		46944	1588	0.064
48624	1901	0.125		106739	7363	0.125		129021	1594	0.094		107205	9363	0.25		50482	1588	0.064
48730	1901	0.125		107071	7363	0.125		129024	1594	0.094		107588	9363	0.25		53644	1588	0.064
48752	1901	0.125		107078	7363	0.125		129070	1594	0.094		107618	9363	0.25		56149	1588	0.064
48785	1901	0.125		107082	7363	0.125		129201	1594	0.094		107624	9363	0.25		56222	1588	0.064
48857	1901	0.125		107094	7363	0.125		129268	1594	0.094		107740	9363	0.25		50483	1588	0.064
82373	1901	0.125		107121	7363	0.125		129964	1594	0.094		107741	9363	0.25		51099	1588	0.064
82374	1901	0.125		107122	7363	0.125		129989	1594	0.094		107768	9363	0.25		54292	1588	0.064
106654	1901	0.125		107174	7363	0.125		130349	1594	0.094		111451	9363	0.25		51100	1588	0.064
106740	1901	0.125		107175	7363	0.125		130627	1594	0.094		111506	9363	0.25		87727	1588	0.064
106754	1901	0.125		107179	7363	0.125		130628	1594	0.094		111580	9363	0.25		108905	1588	0.064
107757	1901	0.125		107605	7363	0.125		130632	1594	0.094		111597	9363	0.25		108997	1588	0.064
111529	1901	0.125		107622	7363	0.125		130636	1594	0.094		115973	9363	0.25		109057	1588	0.064
111626	1901	0.125		107634	7363	0.125		51700	1594	0.125		27241	9363	0.25		109290	1588	0.064
119649	1901	0.125		108326	7363	0.125		56286	1594	0.125		54383	9363	0.25		109291	1588	0.064
119704	1901	0.125		111409	7363	0.125		76463	1594	0.125		78628	9363	0.25		109294	1588	0.064
119815	1901	0.125		111653	7363	0.125		56139	1594	0.125		86666	9363	0.25		109454	1588	0.064
27400	1901	0.125		111694	7363	0.125		76419	1594	0.125		86865	9363	0.25		109781	1588	0.064
27470	1901	0.125		116155	7363	0.125		106890	1594	0.125		107188	9363	0.25		109783	1588	0.064
82386	1901	0.125		119933	7363	0.125		107334	1594	0.125		107678	9363	0.25		109803	1588	0.064
82387	1901	0.125		37442	7363	0.125		107437	1594	0.125		37170	9363	0.25		109806	1588	0.064
108350	1901	0.125		107011	7363	0.125		107452	1594	0.125		79362	9363	0.25		109808	1588	0.064
119762	1901	0.125		107657	7363	0.125		106874	1594	0.125		82587	9363	0.25		128729	1588	0.064
119930	1901	0.125		115961	7363	0.125		106876	1594	0.125		116088	9363	0.25		128832	1588	0.064
78614	1901	0.125		76397	7363	0.125		107542	1594	0.125		75946	9363	0.25		128924	1588	0.064
78616	1901	0.125		107254	7363	0.125		106893	1594	0.125		76000	9363	0.25		129073	1588	0.064
119646	1901	0.125		61663	7363	0.125		79122	1594	0.125		76019	9363	0.25		129094	1588	0.064
61797	1901	0.125		61678	7363	0.125		61683	1594	0.125		76051	9363	0.25		129330	1588	0.064
75912	1901	0.125		61679	7363	0.125		61728	1594	0.125		76156	9363	0.25		31951	1588	0.094
75944	1901	0.125		61680	7363	0.125		61729	1594	0.125		87217	9363	0.25		31518	1588	0.094
75948	1901	0.125		61690	7363	0.125		61735	1594	0.125		87219	9363	0.25		76144	1588	0.094
76020	1901	0.125		61695	7363	0.125		61758	1594	0.125		87246	9363	0.25		87225	1588	0.094
76021	1901	0.125		61696	7363	0.125		61760	1594	0.125		87255	9363	0.25		108626	1588	0.094
76022	1901	0.125		61719	7363	0.125		61776	1594	0.125		87357	9363	0.25		109094	1588	0.094
76024	1901	0.125		61720	7363	0.125		61865	1594	0.125		87629	9363	0.25		109293	1588	0.094
76237	1901	0.125		61721	7363	0.125		61872	1594	0.125		87646	9363	0.25		109784	1588	0.094
76240	1901	0.125		61733	7363	0.125		129044	1594	0.125		87652	9363	0.25		109795	1588	0.094
87633	1901	0.125		61736	7363	0.125		129068	1594	0.125		87700	9363	0.25		109797	1588	0.094
87738	1901	0.125		61739	7363	0.125		130353	1594	0.125		87705	9363	0.25		125518	1588	0.094
87752	1901	0.125		61740	7363	0.125		130356	1594	0.125		87786	9363	0.25		128873	1588	0.094
108806	1901	0.125		61783	7363	0.125		130359	1594	0.125		87816	9363	0.25		128940	1588	0.094
108809	1901	0.125		61784	7363	0.125		130361	1594	0.125		87819	9363	0.25		129040	1588	0.094
108882	1901	0.125		61845	7363	0.125		130362	1594	0.125		87824	9363	0.25		129078	1588	0.094
109269	1901	0.125		61862	7363	0.125		130625	1594	0.125		87838	9363	0.25		129524	1588	0.094
109298	1901	0.125		76008	7363	0.125		130648	1594	0.125		87852	9363	0.25		130271	1588	0.094
109300	1901	0.125		76027	7363	0.125		130650	1594	0.125		87860	9363	0.25		130306	1588	0.094
109844	1901	0.125		76239	7363	0.125		130655	1594	0.125		87893	9363	0.25		130328	1588	0.094
128974	1901	0.125		76241	7363	0.125		130658	1594	0.125		87915	9363	0.25		130406	1588	0.094
128985	1901	0.125		76245	7363	0.125		130659	1594	0.125		87918	9363	0.25		130768	1588	0.094
128991	1901	0.125		76266	7363	0.125		130663	1594	0.125		87947	9363	0.25		116428	1588	0.12
129050	1901	0.125		87571	7363	0.125		130672	1594	0.125		87960	9363	0.25		86620	1588	0.12
129103	1901	0.125		87581	7363	0.125		130677	1594	0.125		87969	9363	0.25		116427	1588	0.12
130454	1901	0.125		87645	7363	0.125		130679	1594	0.125		88102	9363	0.25		116455	1588	0.12
130955	1901	0.125		87670	7363	0.125		130813	1594	0.125		109128	9363	0.25		87299	1588	0.12
109331	1901	0.16		87697	7363	0.125		61768	1594	0.19		109131	9363	0.25		88113	1588	0.12
31645	1901	0.19		87806	7363	0.125		61816	1594	0.19		109134	9363	0.25		76506	1588	0.125
31647	1901	0.19		87891	7363	0.125		130033	1594	0.19		109139	9363	0.25		107456	1588	0.125
31457	1901	0.19		108902	7363	0.125		130645	1594	0.19		109140	9363	0.25		48750	1588	0.125
31504	1901	0.19		109025	7363	0.125		130670	1594	0.19		109144	9363	0.25		106897	1588	0.125
31620	1901	0.19		109259	7363	0.125		53471	1594	0.25		109235	9363	0.25		108450	1588	0.125
31631	1901	0.19		109315	7363	0.125		78553	1594	0.25		109238	9363	0.25		46877	1588	0.125
31704	1901	0.19		109542	7363	0.125		76412	1594	0.25		109333	9363	0.25		48638	1588	0.125
61730	1901	0.19		109545	7363	0.125		79250	1594	0.25		109334	9363	0.25		54376	1588	0.125
61806	1901	0.19		109547	7363	0.125		61681	1594	0.25		109343	9363	0.25		107465	1588	0.125
61809	1901	0.19		109729	7363	0.125		61682	1594	0.25		109344	9363	0.25		111549	1588	0.125
75943	1901	0.19		109732	7363	0.125		76088	11990	0.023		109486	9363	0.25		119747	1588	0.125
75986	1901	0.19		109741	7363	0.125		87683	11990	0.023		109604	9363	0.25		37164	1588	0.125
76234	1901	0.19		109743	7363	0.125		128711	11990	0.023		109605	9363	0.25		48620	1588	0.125
76247	1901	0.19		109750	7363	0.125		129395	11990	0.023		109608	9363	0.25		48639	1588	0.125
87647	1901	0.19		109751	7363	0.125		129423	11990	0.023		109614	9363	0.25		56227	1588	0.125
108790	1901	0.19		109752	7363	0.125		106903	11990	0.03		109617	9363	0.25		111442	1588	0.125
108792	1901	0.19		128707	7363	0.125		106923	11990	0.03		109621	9363	0.25		31737	1588	0.125
108799	1901	0.19		128733	7363	0.125		107131	11990	0.03		109935	9363	0.25		31511	1588	0.125
108847	1901	0.19		128834	7363	0.125		107183	11990	0.03		116270	9363	0.25		31640	1588	0.125
108851	1901	0.19		128965	7363	0.125		107440	11990	0.03		116327	9363	0.25		37112	1588	0.125
108853	1901	0.19		128979	7363	0.125		107483	11990	0.03		116344	9363	0.25		37145	1588	0.125
108855	1901	0.19		129113	7363	0.125		107541	11990	0.03		116364	9363	0.25		37180	1588	0.125
108865	1901	0.19		129529	7363	0.125		107583	11990	0.03		125661	9363	0.25		48643	1588	0.125
108870	1901	0.19		129550	7363	0.125		107745	11990	0.03		128772	9363	0.25		48648	1588	0.125
109274	1901	0.19		129949	7363	0.125		106877	11990	0.03		128999	9363	0.25		53616	1588	0.125
109296	1901	0.19		129984	7363	0.125		106881	11990	0.03		129122	9363	0.25		106922	1588	0.125
109297	1901	0.19		130198	7363	0.125		106905	11990	0.03		129398	9363	0.25		107103	1588	0.125
109299	1901	0.19		130333	7363	0.125		106911	11990	0.03		129668	9363	0.25		107671	1588	0.125
109324	1901	0.19		130383	7363	0.125		107127	11990	0.03		130087	9363	0.25		107697	1588	0.125
109383	1901	0.19		130546	7363	0.125		107138	11990	0.03		130614	9363	0.25		108591	1588	0.125
109467	1901	0.19		130558	7363	0.125		107143	11990	0.03		130726	9363	0.25		108607	1588	0.125
109468	1901	0.19		130747	7363	0.125		107186	11990	0.03		75927	9363	0.38		119506	1588	0.125
109470	1901	0.19		130767	7363	0.125		107187	11990	0.03		87221	9363	0.38		119909	1588	0.125
109578	1901	0.19		130845	7363	0.125		107191	11990	0.03		87334	9363	0.38		31630	1588	0.125
109804	1901	0.19		130884	7363	0.125		107220	11990	0.03		87776	9363	0.38		48686	1588	0.125
109837	1901	0.19		131046	7363	0.125		107547	11990	0.03		87888	9363	0.38		48705	1588	0.125
109848	1901	0.19		46890	7363	0.19		107570	11990	0.03		87959	9363	0.38		48711	1588	0.125
129023	1901	0.19		61757	7363	0.19		107574	11990	0.03		87964	9363	0.38		48763	1588	0.125
129033	1901	0.19		61793	7363	0.19		107575	11990	0.03		100040	9363	0.38		56141	1588	0.125
129682	1901	0.19		61810	7363	0.19		107581	11990	0.03		108864	9363	0.38		56273	1588	0.125
129975	1901	0.19		61821	7363	0.19		107582	11990	0.03		109124	9363	0.38		60503	1588	0.125
130752	1901	0.19		61859	7363	0.19		107684	11990	0.03		109129	9363	0.38		108357	1588	0.125
130995	1901	0.19		75966	7363	0.19		87832	11990	0.03		109138	9363	0.38		108411	1588	0.125
48718	1901	0.25		76251	7363	0.19		87833	11990	0.03		109143	9363	0.38		108413	1588	0.125
48747	1901	0.25		76257	7363	0.19		87899	11990	0.03		109237	9363	0.38		108418	1588	0.125
108304	1901	0.25		76258	7363	0.19		87900	11990	0.03		109241	9363	0.38		108427	1588	0.125
119793	1901	0.25		76261	7363	0.19		75924	11990	0.032		109332	9363	0.38		108461	1588	0.125
82577	1901	0.25		76265	7363	0.19		87680	11990	0.047		109335	9363	0.38		108464	1588	0.125
107662	1901	0.25		76275	7363	0.19		87689	11990	0.047		109337	9363	0.38		119758	1588	0.125
108356	1901	0.25		76277	7363	0.19		109004	11990	0.047		109346	9363	0.38		119870	1588	0.125
116035	1901	0.25		76286	7363	0.19		129413	11990	0.047		109385	9363	0.38		119908	1588	0.125
119674	1901	0.25		87201	7363	0.19		48751	11990	0.06		109387	9363	0.38		119913	1588	0.125
119814	1901	0.25		87305	7363	0.19		49170	11990	0.06		109485	9363	0.38		31480	1588	0.125
27282	1901	0.25		87321	7363	0.19		49180	11990	0.06		109487	9363	0.38		31736	1588	0.125
31490	1901	0.25		87323	7363	0.19		106878	11990	0.06		109488	9363	0.38		54330	1588	0.125
31659	1901	0.25		87643	7363	0.19		106892	11990	0.06		109496	9363	0.38		54345	1588	0.125
37174	1901	0.25		87651	7363	0.19		107234	11990	0.06		109612	9363	0.38		54355	1588	0.125
37412	1901	0.25		87695	7363	0.19		107238	11990	0.06		109615	9363	0.38		56257	1588	0.125
37414	1901	0.25		87699	7363	0.19		107239	11990	0.06		109618	9363	0.38		108462	1588	0.125
37419	1901	0.25		87702	7363	0.19		107273	11990	0.06		109619	9363	0.38		115995	1588	0.125
47801	1901	0.25		87962	7363	0.19		107311	11990	0.06		109624	9363	0.38		119741	1588	0.125
48621	1901	0.25		108874	7363	0.19		107747	11990	0.06		109626	9363	0.38		31810	1588	0.125
48642	1901	0.25		109090	7363	0.19		47774	11990	0.06		109627	9363	0.38		108423	1588	0.125
48653	1901	0.25		109262	7363	0.19		48668	11990	0.06		109885	9363	0.38		119559	1588	0.125
48663	1901	0.25		109313	7363	0.19		106668	11990	0.06		109892	9363	0.38		87139	1588	0.125
48673	1901	0.25		109546	7363	0.19		107295	11990	0.06		109895	9363	0.38		87170	1588	0.125
48698	1901	0.25		109554	7363	0.19		107309	11990	0.06		109899	9363	0.38		87355	1588	0.125
48708	1901	0.25		109555	7363	0.19		107322	11990	0.06		109902	9363	0.38		87488	1588	0.125
48714	1901	0.25		109556	7363	0.19		107325	11990	0.06		109908	9363	0.38		87720	1588	0.125
48716	1901	0.25		109557	7363	0.19		107426	11990	0.06		109916	9363	0.38		87746	1588	0.125
48756	1901	0.25		109558	7363	0.19		107435	11990	0.06		109918	9363	0.38		87794	1588	0.125
48896	1901	0.25		109727	7363	0.19		107441	11990	0.06		109921	9363	0.38		87808	1588	0.125
49198	1901	0.25		109728	7363	0.19		107517	11990	0.06		109925	9363	0.38		87929	1588	0.125
49212	1901	0.25		109739	7363	0.19		107526	11990	0.06		109932	9363	0.38		87949	1588	0.125
49217	1901	0.25		109745	7363	0.19		107596	11990	0.06		109934	9363	0.38		87950	1588	0.125
50515	1901	0.25		109755	7363	0.19		107675	11990	0.06		109938	9363	0.38		87952	1588	0.125
82235	1901	0.25		125886	7363	0.19		107811	11990	0.06		129149	9363	0.38		109295	1588	0.125
107137	1901	0.25		128700	7363	0.19		107434	11990	0.06		129258	9363	0.38		109452	1588	0.125
107173	1901	0.25		128820	7363	0.19		107451	11990	0.06		129469	9363	0.38		109453	1588	0.125
107223	1901	0.25		128830	7363	0.19		87906	11990	0.06		129892	9363	0.38		109567	1588	0.125
107755	1901	0.25		128964	7363	0.19		87907	11990	0.06		129893	9363	0.38		109779	1588	0.125
111536	1901	0.25		129178	7363	0.19		87913	11990	0.06		130026	9363	0.38		109786	1588	0.125
116053	1901	0.25		129190	7363	0.19		87917	11990	0.06		130425	9363	0.38		109789	1588	0.125
116054	1901	0.25		129210	7363	0.19		88105	11990	0.06		111552	9363	0.5		109790	1588	0.125
116086	1901	0.25		129232	7363	0.19		130685	11990	0.06		116051	9363	0.5		109791	1588	0.125
27331	1901	0.25		129264	7363	0.19		130908	11990	0.06		56201	9363	0.5		125705	1588	0.125
27392	1901	0.25		129303	7363	0.19		130968	11990	0.06		56224	9363	0.5		128786	1588	0.125
27395	1901	0.25		129501	7363	0.19		131000	11990	0.06		76354	9363	0.5		129066	1588	0.125
27417	1901	0.25		129519	7363	0.19		131001	11990	0.06		76374	9363	0.5		129101	1588	0.125
31506	1901	0.25		129929	7363	0.19		131013	11990	0.06		76433	9363	0.5		129494	1588	0.125
37123	1901	0.25		130257	7363	0.19		76158	11990	0.064		31610	9363	0.5		130051	1588	0.125
37131	1901	0.25		130265	7363	0.19		87324	11990	0.064		31903	9363	0.5		130246	1588	0.125
37132	1901	0.25		130324	7363	0.19		128814	11990	0.064		31460	9363	0.5		130410	1588	0.125
37139	1901	0.25		130360	7363	0.19		129300	11990	0.064		31646	9363	0.5		130420	1588	0.125
37146	1901	0.25		130370	7363	0.19		129378	11990	0.064		46930	9363	0.5		31717	1588	0.19
37163	1901	0.25		130440	7363	0.19		129394	11990	0.064		51704	9363	0.5		31507	1588	0.19
37169	1901	0.25		130786	7363	0.19		129634	11990	0.064		51712	9363	0.5		31550	1588	0.19
37418	1901	0.25		130806	7363	0.19		130167	11990	0.064		51814	9363	0.5		87212	1588	0.19
37427	1901	0.25		63068	7363	0.25		130188	11990	0.064		51827	9363	0.5		87797	1588	0.19
37498	1901	0.25		63078	7363	0.25		130326	11990	0.064		51832	9363	0.5		108808	1588	0.19
48365	1901	0.25		63051	7363	0.25		75940	11990	0.094		51835	9363	0.5		109780	1588	0.19
48529	1901	0.25		63055	7363	0.25		75955	11990	0.094		53475	9363	0.5		109788	1588	0.19
48626	1901	0.25		63056	7363	0.25		75990	11990	0.094		53564	9363	0.5		109792	1588	0.19
48726	1901	0.25		63066	7363	0.25		76180	11990	0.094		53565	9363	0.5		109809	1588	0.19
48737	1901	0.25		63070	7363	0.25		87684	11990	0.094		53582	9363	0.5		125797	1588	0.19
48742	1901	0.25		63075	7363	0.25		87687	11990	0.094		53588	9363	0.5		128891	1588	0.19
48745	1901	0.25		63107	7363	0.25		109039	11990	0.094		53597	9363	0.5		129456	1588	0.19
48915	1901	0.25		63129	7363	0.25		128865	11990	0.094		53604	9363	0.5		129712	1588	0.19
49197	1901	0.25		63130	7363	0.25		129329	11990	0.094		53613	9363	0.5		130380	1588	0.19
49205	1901	0.25		107829	7363	0.25		129371	11990	0.094		53661	9363	0.5		27269	1588	0.25
49208	1901	0.25		108430	7363	0.25		129380	11990	0.094		53663	9363	0.5		107637	1588	0.25
51665	1901	0.25		37113	7363	0.25		106896	11990	0.125		53679	9363	0.5		27275	1588	0.25
51721	1901	0.25		37115	7363	0.25		107336	11990	0.125		53680	9363	0.5		27276	1588	0.25
54323	1901	0.25		48712	7363	0.25		107425	11990	0.125		56134	9363	0.5		31750	1588	0.25
56264	1901	0.25		51703	7363	0.25		107521	11990	0.125		56135	9363	0.5		31911	1588	0.25
77450	1901	0.25		51724	7363	0.25		107522	11990	0.125		56143	9363	0.5		37138	1588	0.25
78513	1901	0.25		56297	7363	0.25		48622	11990	0.125		56146	9363	0.5		37204	1588	0.25
78540	1901	0.25		63048	7363	0.25		106871	11990	0.125		56159	9363	0.5		106725	1588	0.25
78574	1901	0.25		63054	7363	0.25		106886	11990	0.125		56169	9363	0.5		119894	1588	0.25
78588	1901	0.25		63057	7363	0.25		106895	11990	0.125		56193	9363	0.5		27268	1588	0.25
78600	1901	0.25		63062	7363	0.25		107244	11990	0.125		56202	9363	0.5		27272	1588	0.25
78624	1901	0.25		63065	7363	0.25		107303	11990	0.125		56204	9363	0.5		37165	1588	0.25
82247	1901	0.25		63067	7363	0.25		107305	11990	0.125		56209	9363	0.5		37176	1588	0.25
82248	1901	0.25		63071	7363	0.25		107494	11990	0.125		56220	9363	0.5		51683	1588	0.25
82249	1901	0.25		63077	7363	0.25		107508	11990	0.125		56285	9363	0.5		51748	1588	0.25
82250	1901	0.25		63079	7363	0.25		107516	11990	0.125		56299	9363	0.5		116143	1588	0.25
82262	1901	0.25		63084	7363	0.25		107820	11990	0.125		76331	9363	0.5		119917	1588	0.25
82264	1901	0.25		63090	7363	0.25		125538	11990	0.125		76343	9363	0.5		51698	1588	0.25
82275	1901	0.25		63094	7363	0.25		128941	11990	0.125		76359	9363	0.5		119507	1588	0.25
82307	1901	0.25		63095	7363	0.25		129414	11990	0.125		76366	9363	0.5		27278	1588	0.25
82311	1901	0.25		63103	7363	0.25		130597	11990	0.125		76385	9363	0.5		27281	1588	0.25
82377	1901	0.25		63104	7363	0.25		75910	11990	0.19		76475	9363	0.5		37135	1588	0.25
82378	1901	0.25		63105	7363	0.25		75915	11990	0.19		82358	9363	0.5		37136	1588	0.25
106906	1901	0.25		63108	7363	0.25		125549	11990	0.19		115916	9363	0.5		76325	1588	0.25
107031	1901	0.25		63111	7363	0.25		106891	11990	0.25		31743	9363	0.5		79333	1588	0.25
107129	1901	0.25		63112	7363	0.25		106822	11990	0.25		37094	9363	0.5		79335	1588	0.25
107157	1901	0.25		63113	7363	0.25		107525	11990	0.25		37096	9363	0.5		106849	1588	0.25
107207	1901	0.25		63115	7363	0.25		107528	11990	0.25		37110	9363	0.5		106982	1588	0.25
107438	1901	0.25		63119	7363	0.25		107779	11990	0.25		37209	9363	0.5		106983	1588	0.25
107565	1901	0.25		63126	7363	0.25		107520	11990	0.25		37460	9363	0.5		108351	1588	0.25
107719	1901	0.25		63127	7363	0.25		107527	11990	0.25		37476	9363	0.5		27277	1588	0.25
107760	1901	0.25		63131	7363	0.25		106888	11990	0.5		37482	9363	0.5		27279	1588	0.25
108278	1901	0.25		63135	7363	0.25		130742	11991	0.047		37483	9363	0.5		31626	1588	0.25
108316	1901	0.25		76309	7363	0.25		130639	11991	0.094		37491	9363	0.5		31913	1588	0.25
108323	1901	0.25		76448	7363	0.25		37102	12086	0.06		37493	9363	0.5		48692	1588	0.25
108342	1901	0.25		88788	7363	0.25		79224	12086	0.125		37495	9363	0.5		56203	1588	0.25
108352	1901	0.25		107098	7363	0.25		109818	12086	0.16		37501	9363	0.5		79307	1588	0.25
108365	1901	0.25		107235	7363	0.25		107347	12525	0.125		51113	9363	0.5		119551	1588	0.25
108391	1901	0.25		107313	7363	0.25		107427	12525	0.125		51686	9363	0.5		119900	1588	0.25
108449	1901	0.25		107430	7363	0.25		107507	12525	0.125		51695	9363	0.5		54313	1588	0.25
111483	1901	0.25		107449	7363	0.25		78557	12537	0.063		53461	9363	0.5		54374	1588	0.25
119641	1901	0.25		107617	7363	0.25		105679	15816	0.064		53631	9363	0.5		54379	1588	0.25
119644	1901	0.25		107708	7363	0.25		105677	15816	0.094		53650	9363	0.5		54316	1588	0.25
119645	1901	0.25		107711	7363	0.25		105673	15816	0.094		53657	9363	0.5		87194	1588	0.25
119751	1901	0.25		107788	7363	0.25		129215	15816	0.094		54352	9363	0.5		87282	1588	0.25
119875	1901	0.25		108416	7363	0.25		129625	15816	0.094		56153	9363	0.5		87743	1588	0.25
119922	1901	0.25		37182	7363	0.25		129644	15816	0.125		56157	9363	0.5		87938	1588	0.25
119926	1901	0.25		37403	7363	0.25		123286	17055	0.125		56196	9363	0.5		87951	1588	0.25
119928	1901	0.25		48628	7363	0.25		107460	17543	0.25		56206	9363	0.5		108959	1588	0.25
31463	1901	0.25		48655	7363	0.25		107481	17603	0.03		56279	9363	0.5		109009	1588	0.25
31603	1901	0.25		48694	7363	0.25		107503	17603	0.03		76310	9363	0.5		109782	1588	0.25
31819	1901	0.25		51667	7363	0.25		106926	17603	0.03		76321	9363	0.5		109785	1588	0.25
31901	1901	0.25		51670	7363	0.25		107424	17603	0.06		76328	9363	0.5		109794	1588	0.25
108279	1901	0.25		51718	7363	0.25						76337	9363	0.5		128918	1588	0.25
27289	1901	0.25		51719	7363	0.25						78546	9363	0.5		130309	1588	0.25
27296	1901	0.25		51720	7363	0.25						82355	9363	0.5		130611	1588	0.25
27335	1901	0.25		51795	7363	0.25						82356	9363	0.5		109116	1588	0.38
27350	1901	0.25		51797	7363	0.25						82362	9363	0.5		31498	1588	0.38
27394	1901	0.25		51892	7363	0.25						82363	9363	0.5		87781	1588	0.38
27399	1901	0.25		52168	7363	0.25						82597	9363	0.5		37175	1588	0.5
27428	1901	0.25		53678	7363	0.25						86574	9363	0.5		37466	1588	0.5
27463	1901	0.25		56131	7363	0.25						94160	9363	0.5		61067	1588	0.5
31623	1901	0.25		63069	7363	0.25						106806	9363	0.5		82586	1588	0.5
37051	1901	0.25		63073	7363	0.25						106948	9363	0.5		45038	1588	0.5
37134	1901	0.25		63076	7363	0.25						107359	9363	0.5		31497	1588	0.5
37408	1901	0.25		63080	7363	0.25						107370	9363	0.5		37159	1588	0.5
37429	1901	0.25		63083	7363	0.25						108382	9363	0.5		54274	1588	0.5
37430	1901	0.25		63087	7363	0.25						111449	9363	0.5		108408	1588	0.5
37431	1901	0.25		63102	7363	0.25						111541	9363	0.5		82588	1588	0.5
37435	1901	0.25		63109	7363	0.25						111578	9363	0.5		108380	1588	0.5
37557	1901	0.25		63110	7363	0.25						111620	9363	0.5		109566	1588	0.5
37563	1901	0.25		76324	7363	0.25						111633	9363	0.5		129799	1588	0.5
37564	1901	0.25		76491	7363	0.25						116047	9363	0.5		130234	1588	0.5
37565	1901	0.25		77425	7363	0.25						116049	9363	0.5		77398	1588	1
37568	1901	0.25		86542	7363	0.25						116058	9363	0.5		119813	1588	1
37569	1901	0.25		86543	7363	0.25						37194	9363	0.5		54278	1588	1
37578	1901	0.25		86548	7363	0.25						37494	9363	0.5		87709	1588	1
37580	1901	0.25		86592	7363	0.25						54367	9363	0.5		119836	1588	2
37589	1901	0.25		86772	7363	0.25						54369	9363	0.5		119856	1588	2
37590	1901	0.25		106703	7363	0.25						54384	9363	0.5		119835	1588	2
48419	1901	0.25		106722	7363	0.25						54386	9363	0.5		119896	1588	4
48678	1901	0.25		106873	7363	0.25						78536	9363	0.5		119885	1588	4
49176	1901	0.25		106932	7363	0.25						86562	9363	0.5		119873	1588	4
51697	1901	0.25		106968	7363	0.25						86611	9363	0.5		87761	11966	0.032
54294	1901	0.25		107077	7363	0.25						86722	9363	0.5		129612	11966	0.094
54325	1901	0.25		107085	7363	0.25						86803	9363	0.5		53625	14342	0.25
78511	1901	0.25		107095	7363	0.25						107453	9363	0.5		119794	14935	0.25
78514	1901	0.25		107236	7363	0.25						107718	9363	0.5		108407	14937	0.03
78516	1901	0.25		107237	7363	0.25						111622	9363	0.5		77414	15607	0.25
78517	1901	0.25		107258	7363	0.25						115954	9363	0.5		105675	15818	0.094
78539	1901	0.25		107314	7363	0.25						115971	9363	0.5		105685	15824	0.125
78541	1901	0.25		107389	7363	0.25						116151	9363	0.5		116116	16294	0.125
78549	1901	0.25		107392	7363	0.25						119757	9363	0.5		130938	16501	0.5
78551	1901	0.25		107405	7363	0.25						119839	9363	0.5
78573	1901	0.25		107543	7363	0.25						119861	9363	0.5
82245	1901	0.25		107592	7363	0.25						37462	9363	0.5
82251	1901	0.25		107607	7363	0.25						79060	9363	0.5
82255	1901	0.25		107643	7363	0.25						79143	9363	0.5
82256	1901	0.25		107682	7363	0.25						79235	9363	0.5
82261	1901	0.25		107689	7363	0.25						79238	9363	0.5
82263	1901	0.25		107737	7363	0.25						79241	9363	0.5
82265	1901	0.25		107751	7363	0.25						79275	9363	0.5
82266	1901	0.25		107758	7363	0.25						79287	9363	0.5
82268	1901	0.25		107832	7363	0.25						79288	9363	0.5
82269	1901	0.25		108348	7363	0.25						79308	9363	0.5
82270	1901	0.25		111410	7363	0.25						79312	9363	0.5
82273	1901	0.25		111632	7363	0.25						27245	9363	0.5
82276	1901	0.25		116410	7363	0.25						75920	9363	0.5
82282	1901	0.25		116452	7363	0.25						87072	9363	0.5
82292	1901	0.25		116470	7363	0.25						87143	9363	0.5
82294	1901	0.25		116565	7363	0.25						87148	9363	0.5
82295	1901	0.25		119620	7363	0.25						87161	9363	0.5
82296	1901	0.25		78520	7363	0.25						87174	9363	0.5
82297	1901	0.25		86540	7363	0.25						87238	9363	0.5
82304	1901	0.25		86561	7363	0.25						87264	9363	0.5
82305	1901	0.25		86584	7363	0.25						87492	9363	0.5
82306	1901	0.25		86623	7363	0.25						87639	9363	0.5
82308	1901	0.25		86628	7363	0.25						87718	9363	0.5
82312	1901	0.25		86633	7363	0.25						87742	9363	0.5
82335	1901	0.25		86639	7363	0.25						87751	9363	0.5
82336	1901	0.25		86645	7363	0.25						87936	9363	0.5
82337	1901	0.25		86660	7363	0.25						87941	9363	0.5
82338	1901	0.25		86663	7363	0.25						88110	9363	0.5
82339	1901	0.25		86672	7363	0.25						100047	9363	0.5
82344	1901	0.25		86695	7363	0.25						108881	9363	0.5
82345	1901	0.25		86703	7363	0.25						108885	9363	0.5
82364	1901	0.25		86705	7363	0.25						109044	9363	0.5
82365	1901	0.25		86709	7363	0.25						109123	9363	0.5
82375	1901	0.25		86759	7363	0.25						109125	9363	0.5
82376	1901	0.25		86781	7363	0.25						109126	9363	0.5
82385	1901	0.25		86799	7363	0.25						109127	9363	0.5
86536	1901	0.25		86841	7363	0.25						109132	9363	0.5
86575	1901	0.25		86846	7363	0.25						109133	9363	0.5
86659	1901	0.25		86896	7363	0.25						109136	9363	0.5
107667	1901	0.25		86900	7363	0.25						109137	9363	0.5
108312	1901	0.25		106759	7363	0.25						109234	9363	0.5
108402	1901	0.25		106781	7363	0.25						109338	9363	0.5
108440	1901	0.25		107117	7363	0.25						109339	9363	0.5
108442	1901	0.25		107182	7363	0.25						109340	9363	0.5
108457	1901	0.25		107213	7363	0.25						109342	9363	0.5
108476	1901	0.25		107379	7363	0.25						109345	9363	0.5
108482	1901	0.25		107597	7363	0.25						109386	9363	0.5
115868	1901	0.25		107642	7363	0.25						109483	9363	0.5
119621	1901	0.25		108360	7363	0.25						109494	9363	0.5
119663	1901	0.25		111484	7363	0.25						109495	9363	0.5
119670	1901	0.25		111501	7363	0.25						109499	9363	0.5
119855	1901	0.25		116558	7363	0.25						109500	9363	0.5
119912	1901	0.25		116560	7363	0.25						109501	9363	0.5
27303	1901	0.25		116595	7363	0.25						109609	9363	0.5
27425	1901	0.25		116882	7363	0.25						109620	9363	0.5
27473	1901	0.25		116892	7363	0.25						109622	9363	0.5
31733	1901	0.25		116921	7363	0.25						109623	9363	0.5
37072	1901	0.25		116929	7363	0.25						109625	9363	0.5
37581	1901	0.25		31695	7363	0.25						109884	9363	0.5
51664	1901	0.25		37116	7363	0.25						109891	9363	0.5
54286	1901	0.25		63124	7363	0.25						109894	9363	0.5
82236	1901	0.25		77444	7363	0.25						109898	9363	0.5
82259	1901	0.25		77448	7363	0.25						109905	9363	0.5
82260	1901	0.25		86723	7363	0.25						109910	9363	0.5
82271	1901	0.25		86837	7363	0.25						109917	9363	0.5
82277	1901	0.25		86847	7363	0.25						109920	9363	0.5
82281	1901	0.25		86857	7363	0.25						109926	9363	0.5
82314	1901	0.25		88856	7363	0.25						109928	9363	0.5
108456	1901	0.25		119591	7363	0.25						109937	9363	0.5
108465	1901	0.25		78485	7363	0.25						116268	9363	0.5
108485	1901	0.25		108511	7363	0.25						125529	9363	0.5
119702	1901	0.25		116532	7363	0.25						125783	9363	0.5
49191	1901	0.25		111488	7363	0.25						129089	9363	0.5
61685	1901	0.25		61622	7363	0.25						129294	9363	0.5
61796	1901	0.25		61623	7363	0.25						129358	9363	0.5
75916	1901	0.25		61624	7363	0.25						129795	9363	0.5
76050	1901	0.25		61625	7363	0.25						130120	9363	0.5
76243	1901	0.25		61626	7363	0.25						130294	9363	0.5
76244	1901	0.25		61627	7363	0.25						130535	9363	0.5
76246	1901	0.25		61628	7363	0.25						130834	9363	0.5
76256	1901	0.25		61629	7363	0.25						130838	9363	0.5
76260	1901	0.25		61630	7363	0.25						131021	9363	0.5
76263	1901	0.25		61631	7363	0.25						76058	9363	0.75
76289	1901	0.25		61632	7363	0.25						76118	9363	0.75
87127	1901	0.25		61633	7363	0.25						76122	9363	0.75
87159	1901	0.25		61636	7363	0.25						76154	9363	0.75
87160	1901	0.25		61637	7363	0.25						76181	9363	0.75
87166	1901	0.25		61638	7363	0.25						87725	9363	0.75
87167	1901	0.25		61639	7363	0.25						87732	9363	0.75
87266	1901	0.25		61642	7363	0.25						87759	9363	0.75
87267	1901	0.25		61643	7363	0.25						87763	9363	0.75
87268	1901	0.25		61644	7363	0.25						87767	9363	0.75
87287	1901	0.25		61646	7363	0.25						87777	9363	0.75
87294	1901	0.25		61647	7363	0.25						87782	9363	0.75
87322	1901	0.25		61648	7363	0.25						87812	9363	0.75
87347	1901	0.25		61649	7363	0.25						87814	9363	0.75
87352	1901	0.25		61651	7363	0.25						100048	9363	0.75
87462	1901	0.25		61652	7363	0.25						100049	9363	0.75
87466	1901	0.25		61654	7363	0.25						100050	9363	0.75
87650	1901	0.25		61655	7363	0.25						100051	9363	0.75
87685	1901	0.25		61657	7363	0.25						108879	9363	0.75
87686	1901	0.25		61658	7363	0.25						108884	9363	0.75
87901	1901	0.25		61659	7363	0.25						108888	9363	0.75
87934	1901	0.25		61660	7363	0.25						108896	9363	0.75
88053	1901	0.25		61661	7363	0.25						108900	9363	0.75
88072	1901	0.25		61676	7363	0.25						108901	9363	0.75
88097	1901	0.25		61705	7363	0.25						108904	9363	0.75
88106	1901	0.25		61767	7363	0.25						108916	9363	0.75
88115	1901	0.25		61824	7363	0.25						108920	9363	0.75
102326	1901	0.25		61828	7363	0.25						108931	9363	0.75
108642	1901	0.25		61870	7363	0.25						108936	9363	0.75
108650	1901	0.25		75913	7363	0.25						108945	9363	0.75
108652	1901	0.25		75949	7363	0.25						108949	9363	0.75
108780	1901	0.25		75969	7363	0.25						108977	9363	0.75
108789	1901	0.25		75997	7363	0.25						108984	9363	0.75
108791	1901	0.25		76254	7363	0.25						108985	9363	0.75
108793	1901	0.25		76262	7363	0.25						109019	9363	0.75
108797	1901	0.25		76264	7363	0.25						109047	9363	0.75
108813	1901	0.25		76271	7363	0.25						109146	9363	0.75
108819	1901	0.25		76273	7363	0.25						109181	9363	0.75
108831	1901	0.25		76281	7363	0.25						109182	9363	0.75
108838	1901	0.25		76290	7363	0.25						109187	9363	0.75
108848	1901	0.25		77209	7363	0.25						109191	9363	0.75
108849	1901	0.25		87141	7363	0.25						109236	9363	0.75
108856	1901	0.25		87164	7363	0.25						109913	9363	0.75
108910	1901	0.25		87165	7363	0.25						116260	9363	0.75
109276	1901	0.25		87192	7363	0.25						116335	9363	0.75
109326	1901	0.25		87265	7363	0.25						125609	9363	0.75
109328	1901	0.25		87271	7363	0.25						128819	9363	0.75
109329	1901	0.25		87296	7363	0.25						129088	9363	0.75
109382	1901	0.25		87304	7363	0.25						129287	9363	0.75
109471	1901	0.25		87310	7363	0.25						129407	9363	0.75
109579	1901	0.25		87317	7363	0.25						129436	9363	0.75
109582	1901	0.25		87356	7363	0.25						129447	9363	0.75
109595	1901	0.25		87472	7363	0.25						129825	9363	0.75
109596	1901	0.25		87663	7363	0.25						129848	9363	0.75
109847	1901	0.25		87681	7363	0.25						129939	9363	0.75
109854	1901	0.25		87694	7363	0.25						129982	9363	0.75
116284	1901	0.25		87719	7363	0.25						129997	9363	0.75
116312	1901	0.25		87779	7363	0.25						130009	9363	0.75
116326	1901	0.25		87821	7363	0.25						111611	9363	1
116339	1901	0.25		87829	7363	0.25						51794	9363	1
116384	1901	0.25		87831	7363	0.25						53648	9363	1
128760	1901	0.25		87854	7363	0.25						53665	9363	1
129240	1901	0.25		87862	7363	0.25						76396	9363	1
129243	1901	0.25		87867	7363	0.25						82357	9363	1
129576	1901	0.25		87875	7363	0.25						119789	9363	1
129762	1901	0.25		87927	7363	0.25						119800	9363	1
130247	1901	0.25		88070	7363	0.25						37099	9363	1
130281	1901	0.25		88078	7363	0.25						37109	9363	1
130416	1901	0.25		88099	7363	0.25						37499	9363	1
130421	1901	0.25		88100	7363	0.25						48654	9363	1
130462	1901	0.25		88101	7363	0.25						50511	9363	1
130719	1901	0.25		88103	7363	0.25						52158	9363	1
130803	1901	0.25		108967	7363	0.25						53598	9363	1
131044	1901	0.25		109053	7363	0.25						56152	9363	1
131060	1901	0.25		109548	7363	0.25						76298	9363	1
31714	1901	0.38		109549	7363	0.25						79277	9363	1
82568	1901	0.38		109740	7363	0.25						106856	9363	1
31488	1901	0.38		109746	7363	0.25						107332	9363	1
31505	1901	0.38		109747	7363	0.25						107335	9363	1
31658	1901	0.38		116298	7363	0.25						107710	9363	1
82572	1901	0.38		116338	7363	0.25						108318	9363	1
31734	1901	0.38		116347	7363	0.25						108369	9363	1
61694	1901	0.38		116348	7363	0.25						108428	9363	1
61706	1901	0.38		116351	7363	0.25						108447	9363	1
61777	1901	0.38		116379	7363	0.25						111474	9363	1
61791	1901	0.38		125834	7363	0.25						116039	9363	1
61817	1901	0.38		128735	7363	0.25						116137	9363	1
61819	1901	0.38		128799	7363	0.25						119623	9363	1
61822	1901	0.38		128809	7363	0.25						119744	9363	1
61829	1901	0.38		128948	7363	0.25						119746	9363	1
75939	1901	0.38		128981	7363	0.25						119759	9363	1
76196	1901	0.38		129118	7363	0.25						37486	9363	1
76197	1901	0.38		129126	7363	0.25						78597	9363	1
76198	1901	0.38		129163	7363	0.25						107356	9363	1
76242	1901	0.38		129204	7363	0.25						107357	9363	1
76279	1901	0.38		129255	7363	0.25						107384	9363	1
76287	1901	0.38		129495	7363	0.25						111516	9363	1
87100	1901	0.38		129614	7363	0.25						111603	9363	1
87211	1901	0.38		129617	7363	0.25						111606	9363	1
87213	1901	0.38		129820	7363	0.25						111660	9363	1
87216	1901	0.38		129902	7363	0.25						115917	9363	1
87236	1901	0.38		129956	7363	0.25						115999	9363	1
87316	1901	0.38		129987	7363	0.25						116073	9363	1
87318	1901	0.38		130016	7363	0.25						116101	9363	1
87393	1901	0.38		130237	7363	0.25						116110	9363	1
87401	1901	0.38		130292	7363	0.25						119838	9363	1
87464	1901	0.38		130336	7363	0.25						119871	9363	1
87475	1901	0.38		130717	7363	0.25						82596	9363	1
87489	1901	0.38		130770	7363	0.25						37193	9363	1
87728	1901	0.38		130795	7363	0.25						79068	9363	1
87773	1901	0.38		31692	7363	0.38						79070	9363	1
87784	1901	0.38		31691	7363	0.38						79077	9363	1
87945	1901	0.38		31537	7363	0.38						79078	9363	1
87957	1901	0.38		31739	7363	0.38						79290	9363	1
100037	1901	0.38		31668	7363	0.38						79330	9363	1
100038	1901	0.38		31741	7363	0.38						79364	9363	1
100039	1901	0.38		61346	7363	0.38						111504	9363	1
108697	1901	0.38		61664	7363	0.38						111583	9363	1
108794	1901	0.38		61665	7363	0.38						116103	9363	1
108822	1901	0.38		75933	7363	0.38						27251	9363	1
108832	1901	0.38		76140	7363	0.38						119774	9363	1
108835	1901	0.38		76250	7363	0.38						76015	9363	1
108839	1901	0.38		76270	7363	0.38						87956	9363	1
108844	1901	0.38		76272	7363	0.38						87967	9363	1
108852	1901	0.38		76274	7363	0.38						88309	9363	1
108854	1901	0.38		76292	7363	0.38						100055	9363	1
108857	1901	0.38		87203	7363	0.38						100056	9363	1
108860	1901	0.38		87796	7363	0.38						100062	9363	1
108861	1901	0.38		108863	7363	0.38						107915	9363	1
108862	1901	0.38		108872	7363	0.38						107924	9363	1
108869	1901	0.38		108875	7363	0.38						107946	9363	1
108966	1901	0.38		108968	7363	0.38						107954	9363	1
109263	1901	0.38		109049	7363	0.38						107981	9363	1
109264	1901	0.38		109063	7363	0.38						107988	9363	1
109266	1901	0.38		109258	7363	0.38						107989	9363	1
109268	1901	0.38		109553	7363	0.38						108007	9363	1
109271	1901	0.38		109559	7363	0.38						108926	9363	1
109318	1901	0.38		109735	7363	0.38						108983	9363	1
109319	1901	0.38		109736	7363	0.38						109186	9363	1
109321	1901	0.38		109737	7363	0.38						109188	9363	1
109380	1901	0.38		116300	7363	0.38						109384	9363	1
109381	1901	0.38		116319	7363	0.38						109911	9363	1
109472	1901	0.38		116320	7363	0.38						109922	9363	1
109570	1901	0.38		116360	7363	0.38						109939	9363	1
109571	1901	0.38		128855	7363	0.38						116258	9363	1
109580	1901	0.38		128933	7363	0.38						116281	9363	1
109583	1901	0.38		129259	7363	0.38						116329	9363	1
109587	1901	0.38		129850	7363	0.38						116330	9363	1
109592	1901	0.38		129932	7363	0.38						116334	9363	1
109597	1901	0.38		130057	7363	0.38						116337	9363	1
109836	1901	0.38		130263	7363	0.38						116350	9363	1
109855	1901	0.38		130266	7363	0.38						116353	9363	1
116259	1901	0.38		130728	7363	0.38						125514	9363	1
116265	1901	0.38		45047	7363	0.5						125519	9363	1
116269	1901	0.38		45019	7363	0.5						128762	9363	1
116286	1901	0.38		45012	7363	0.5						128768	9363	1
116295	1901	0.38		45015	7363	0.5						128817	9363	1
116305	1901	0.38		45027	7363	0.5						129042	9363	1
116317	1901	0.38		45055	7363	0.5						129059	9363	1
116323	1901	0.38		45059	7363	0.5						129065	9363	1
116349	1901	0.38		45061	7363	0.5						129213	9363	1
116359	1901	0.38		45066	7363	0.5						129223	9363	1
116361	1901	0.38		56126	7363	0.5						129231	9363	1
125571	1901	0.38		63044	7363	0.5						129288	9363	1
128748	1901	0.38		107057	7363	0.5						129290	9363	1
128761	1901	0.38		107712	7363	0.5						129341	9363	1
128765	1901	0.38		108419	7363	0.5						129349	9363	1
128967	1901	0.38		108422	7363	0.5						129412	9363	1
128982	1901	0.38		108429	7363	0.5						129437	9363	1
129185	1901	0.38		37459	7363	0.5						129438	9363	1
129558	1901	0.38		51104	7363	0.5						129444	9363	1
129566	1901	0.38		51669	7363	0.5						129464	9363	1
129666	1901	0.38		51735	7363	0.5						129511	9363	1
129789	1901	0.38		51789	7363	0.5						129593	9363	1
129826	1901	0.38		51806	7363	0.5						129607	9363	1
129948	1901	0.38		53558	7363	0.5						129729	9363	1
129974	1901	0.38		53568	7363	0.5						129845	9363	1
130233	1901	0.38		53571	7363	0.5						129860	9363	1
130261	1901	0.38		53628	7363	0.5						130431	9363	1
130347	1901	0.38		53633	7363	0.5						130479	9363	1
130426	1901	0.38		53669	7363	0.5						130482	9363	1
130637	1901	0.38		56308	7363	0.5						130577	9363	1
130656	1901	0.38		76517	7363	0.5						130704	9363	1
130732	1901	0.38		76518	7363	0.5						130713	9363	1
130772	1901	0.38		106935	7363	0.5						130736	9363	1
130844	1901	0.38		107506	7363	0.5						130737	9363	1
130858	1901	0.38		116442	7363	0.5						130789	9363	1
130871	1901	0.38		31521	7363	0.5						130864	9363	1
130878	1901	0.38		31520	7363	0.5						130900	9363	1
130945	1901	0.38		37183	7363	0.5						130964	9363	1
37329	1901	0.5		37415	7363	0.5						131020	9363	1
48765	1901	0.5		37457	7363	0.5						131037	9363	1
37330	1901	0.5		51108	7363	0.5						131043	9363	1
37383	1901	0.5		54357	7363	0.5						104094	9363	2024-05-01
48631	1901	0.5		86874	7363	0.5						76066	9363	2024-05-01
48636	1901	0.5		106659	7363	0.5						76293	9363	2024-05-01
48641	1901	0.5		116586	7363	0.5						87717	9363	2024-05-01
48768	1901	0.5		116866	7363	0.5						87809	9363	2024-05-01
49203	1901	0.5		116883	7363	0.5						100063	9363	2024-05-01
82582	1901	0.5		119923	7363	0.5						100064	9363	2024-05-01
119775	1901	0.5		86553	7363	0.5						100065	9363	2024-05-01
119880	1901	0.5		86607	7363	0.5						100066	9363	2024-05-01
27449	1901	0.5		31777	7363	0.5						100067	9363	2024-05-01
37106	1901	0.5		78491	7363	0.5						100068	9363	2024-05-01
37370	1901	0.5		78495	7363	0.5						100069	9363	2024-05-01
37456	1901	0.5		88864	7363	0.5						100070	9363	2024-05-01
37562	1901	0.5		88865	7363	0.5						100071	9363	2024-05-01
45044	1901	0.5		61645	7363	0.5						108894	9363	2024-05-01
48515	1901	0.5		61650	7363	0.5						108895	9363	2024-05-01
48632	1901	0.5		61656	7363	0.5						108908	9363	2024-05-01
48633	1901	0.5		61756	7363	0.5						108914	9363	2024-05-01
48646	1901	0.5		75973	7363	0.5						108928	9363	2024-05-01
48662	1901	0.5		76267	7363	0.5						109497	9363	2024-05-01
48728	1901	0.5		87130	7363	0.5						109931	9363	2024-05-01
48761	1901	0.5		87226	7363	0.5						116292	9363	2024-05-01
48910	1901	0.5		87711	7363	0.5						116314	9363	2024-05-01
49183	1901	0.5		87778	7363	0.5						116332	9363	2024-05-01
51741	1901	0.5		88112	7363	0.5						116365	9363	2024-05-01
53592	1901	0.5		108915	7363	0.5						116374	9363	2024-05-01
82238	1901	0.5		108962	7363	0.5						125570	9363	2024-05-01
82575	1901	0.5		108975	7363	0.5						125588	9363	2024-05-01
82576	1901	0.5		109064	7363	0.5						125642	9363	2024-05-01
106807	1901	0.5		109316	7363	0.5						125644	9363	2024-05-01
106853	1901	0.5		109544	7363	0.5						125659	9363	2024-05-01
107750	1901	0.5		109552	7363	0.5						125667	9363	2024-05-01
119673	1901	0.5		109733	7363	0.5						125715	9363	2024-05-01
31605	1901	0.5		116311	7363	0.5						128742	9363	2024-05-01
82579	1901	0.5		116352	7363	0.5						128750	9363	2024-05-01
27299	1901	0.5		128867	7363	0.5						128795	9363	2024-05-01
27347	1901	0.5		128887	7363	0.5						128796	9363	2024-05-01
27460	1901	0.5		129250	7363	0.5						128812	9363	2024-05-01
27475	1901	0.5		129567	7363	0.5						128825	9363	2024-05-01
31466	1901	0.5		129944	7363	0.5						128842	9363	2024-05-01
31474	1901	0.5		130024	7363	0.5						128844	9363	2024-05-01
37034	1901	0.5		130043	7363	0.5						128854	9363	2024-05-01
37075	1901	0.5		130248	7363	0.5						128857	9363	2024-05-01
37328	1901	0.5		130475	7363	0.5						128893	9363	2024-05-01
37345	1901	0.5		130576	7363	0.5						129227	9363	2024-05-01
37388	1901	0.5		130734	7363	0.5						129228	9363	2024-05-01
37395	1901	0.5		31756	7363	0.75						129238	9363	2024-05-01
37467	1901	0.5		61345	7363	0.75						129253	9363	2024-05-01
37470	1901	0.5		31667	7363	0.75						129254	9363	2024-05-01
37485	1901	0.5		31699	7363	0.75						129260	9363	2024-05-01
37489	1901	0.5		87798	7363	0.75						129265	9363	2024-05-01
37572	1901	0.5		109256	7363	0.75						129266	9363	2024-05-01
45031	1901	0.5		109260	7363	0.75						129271	9363	2024-05-01
46869	1901	0.5		109749	7363	0.75						129376	9363	2024-05-01
47769	1901	0.5		129804	7363	0.75						129545	9363	2024-05-01
48348	1901	0.5		129858	7363	0.75						129574	9363	2024-05-01
48443	1901	0.5		129862	7363	0.75						129589	9363	2024-05-01
48453	1901	0.5		130059	7363	0.75						129673	9363	2024-05-01
48480	1901	0.5		51736	7363	1						129688	9363	2024-05-01
48491	1901	0.5		53584	7363	1						129965	9363	2024-05-01
48619	1901	0.5		37487	7363	1						129966	9363	2024-05-01
48630	1901	0.5		61379	7363	1						129996	9363	2024-05-01
48647	1901	0.5		88867	7363	1						129998	9363	2024-05-01
48659	1901	0.5		108590	7363	1						130036	9363	2024-05-01
48700	1901	0.5		134816	7363	1						130044	9363	2024-05-01
48717	1901	0.5		61640	7363	1						130187	9363	2024-05-01
48721	1901	0.5		76127	7363	1						130363	9363	2024-05-01
48725	1901	0.5		107851	7363	1						130364	9363	2024-05-01
48732	1901	0.5		107919	7363	1						130709	9363	2024-05-01
48733	1901	0.5		107920	7363	1						130750	9363	2024-05-01
48734	1901	0.5		107927	7363	1						130753	9363	2024-05-01
48764	1901	0.5		107929	7363	1						130757	9363	2024-05-01
48766	1901	0.5		107931	7363	1						130779	9363	2024-05-01
49172	1901	0.5		107935	7363	1						130790	9363	2024-05-01
49173	1901	0.5		107939	7363	1						130812	9363	2024-05-01
49174	1901	0.5		107942	7363	1						130859	9363	2024-05-01
49187	1901	0.5		107943	7363	1						130866	9363	2024-05-01
49215	1901	0.5		107948	7363	1						130879	9363	2024-05-01
51787	1901	0.5		109257	7363	1						130880	9363	2024-05-01
53473	1901	0.5		129219	7363	1						51807	9363	2
53544	1901	0.5		129381	7363	1						76370	9363	2
53620	1901	0.5		129416	7363	1						37287	9363	2
53632	1901	0.5		129836	7363	1						37302	9363	2
76301	1901	0.5		129856	7363	1						37303	9363	2
78502	1901	0.5		116303	7363	2024-05-01						37503	9363	2
78528	1901	0.5		129306	7363	2024-05-01						76395	9363	2
78531	1901	0.5		129328	7363	2024-05-01						76504	9363	2
78571	1901	0.5		130004	7363	2024-05-01						93427	9363	2
78587	1901	0.5		61653	7363	2						94168	9363	2
78625	1901	0.5		82234	7363	2						111412	9363	2
78626	1901	0.5		129556	7363	2						111568	9363	2
79132	1901	0.5		129086	7363	4						111612	9363	2
82581	1901	0.5		129675	7363	6						116121	9363	2
86737	1901	0.5		130312	7363	6						27257	9363	2
91846	1901	0.5		37536	7363	8						37297	9363	2
106684	1901	0.5		37546	7363	8						37509	9363	2
106855	1901	0.5		88341	7363	8						37532	9363	2
107139	1901	0.5		88354	7363	8						37538	9363	2
107214	1901	0.5		88369	7363	8						37548	9363	2
107216	1901	0.5		88370	7363	8						51726	9363	2
107226	1901	0.5		129672	7363	8						76495	9363	2
107227	1901	0.5		108935	7363	12						76509	9363	2
107286	1901	0.5		107961	7363	16						76510	9363	2
107289	1901	0.5		107995	7363	16						76523	9363	2
107296	1901	0.5		82592	7363	32						76525	9363	2
107593	1901	0.5		109730	7363	125						77404	9363	2
107628	1901	0.5		82561	7363	256						94166	9363	2
107735	1901	0.5		82557	7363	256						107371	9363	2
107736	1901	0.5		31982	12083	0.023						111512	9363	2
108298	1901	0.5		109753	12546	0.047						116402	9363	2
108433	1901	0.5		109551	12546	0.064						119729	9363	2
108491	1901	0.5		109550	12546	0.094						37510	9363	2
108506	1901	0.5		116021	12546	0.125						37524	9363	2
108522	1901	0.5		115877	12546	0.125						37525	9363	2
108523	1901	0.5		111524	12546	0.25						37529	9363	2
108524	1901	0.5		116075	12546	0.25						37531	9363	2
108527	1901	0.5		108388	13844	0.03						37533	9363	2
108532	1901	0.5		108376	13844	0.03						37540	9363	2
108536	1901	0.5		108300	13844	0.06						37543	9363	2
108537	1901	0.5		108446	13844	0.06						37552	9363	2
108538	1901	0.5		119755	13844	0.06						79053	9363	2
108540	1901	0.5		119822	13844	0.06						79074	9363	2
108542	1901	0.5		119874	13844	0.125						79075	9363	2
111610	1901	0.5		108460	13844	0.125						79083	9363	2
116059	1901	0.5		119799	13844	0.125						79085	9363	2
116515	1901	0.5		119802	13844	0.125						79088	9363	2
119647	1901	0.5		119882	13844	0.125						79089	9363	2
119719	1901	0.5		108320	13844	0.125						79096	9363	2
119872	1901	0.5		108396	13844	0.125						79100	9363	2
119891	1901	0.5		108469	13844	0.125						79102	9363	2
119931	1901	0.5		108477	13844	0.125						79105	9363	2
31459	1901	0.5		119629	13844	0.125						79106	9363	2
31473	1901	0.5		119630	13844	0.125						79107	9363	2
31501	1901	0.5		119771	13844	0.125						79108	9363	2
31516	1901	0.5		108308	13844	0.125						79111	9363	2
31867	1901	0.5		108479	13844	0.125						79115	9363	2
27287	1901	0.5		109031	13844	0.125						79116	9363	2
27298	1901	0.5		119786	13844	0.25						79118	9363	2
27301	1901	0.5		119796	13844	0.25						79119	9363	2
27314	1901	0.5		119805	13844	0.25						79120	9363	2
27317	1901	0.5		108307	13844	0.25						79121	9363	2
27324	1901	0.5		119915	13844	1						79129	9363	2
27326	1901	0.5		129555	13844	3						79133	9363	2
27346	1901	0.5		129563	13844	4						79136	9363	2
27349	1901	0.5		83853	14108	0.5						79138	9363	2
27359	1901	0.5		85277	14283	0.125						79141	9363	2
27367	1901	0.5		85304	14304	0.125						79144	9363	2
27368	1901	0.5		89174	14341	0.125						79147	9363	2
27369	1901	0.5		53618	14341	0.25						79148	9363	2
27373	1901	0.5		56181	14346	0.5						79149	9363	2
27374	1901	0.5		89131	14569	8						79151	9363	2
27385	1901	0.5		89192	14596	0.125						79153	9363	2
27389	1901	0.5		109037	14920	0.125						79154	9363	2
27391	1901	0.5		128888	14920	0.19						79156	9363	2
27397	1901	0.5		129083	15679	0.25						79157	9363	2
27410	1901	0.5		116282	15679	0.38						79158	9363	2
27413	1901	0.5		116082	15679	0.5						79165	9363	2
27418	1901	0.5		130520	15807	0.016						79168	9363	2
27420	1901	0.5		130502	15807	0.125						79169	9363	2
27434	1901	0.5		105672	15807	0.19						79170	9363	2
27437	1901	0.5		129153	15807	0.19						79171	9363	2
27438	1901	0.5		130504	15807	0.25						79172	9363	2
27441	1901	0.5		130506	15807	0.25						79175	9363	2
27442	1901	0.5		130444	17836	0.19						79176	9363	2
27444	1901	0.5										79179	9363	2
27452	1901	0.5										79180	9363	2
27456	1901	0.5										79181	9363	2
27462	1901	0.5										79182	9363	2
27464	1901	0.5										79183	9363	2
31495	1901	0.5										79184	9363	2
31508	1901	0.5										79185	9363	2
31611	1901	0.5										79186	9363	2
31652	1901	0.5										79198	9363	2
31775	1901	0.5										79201	9363	2
31904	1901	0.5										79202	9363	2
37023	1901	0.5										79203	9363	2
37024	1901	0.5										79204	9363	2
37030	1901	0.5										79206	9363	2
37031	1901	0.5										79217	9363	2
37035	1901	0.5										79228	9363	2
37038	1901	0.5										79229	9363	2
37046	1901	0.5										79232	9363	2
37047	1901	0.5										79262	9363	2
37048	1901	0.5										79263	9363	2
37052	1901	0.5										79264	9363	2
37053	1901	0.5										79266	9363	2
37056	1901	0.5										79269	9363	2
37059	1901	0.5										79270	9363	2
37060	1901	0.5										79293	9363	2
37061	1901	0.5										79294	9363	2
37076	1901	0.5										79320	9363	2
37078	1901	0.5										79325	9363	2
37080	1901	0.5										79327	9363	2
37082	1901	0.5										79328	9363	2
37085	1901	0.5										79338	9363	2
37086	1901	0.5										79340	9363	2
37087	1901	0.5										79342	9363	2
37088	1901	0.5										79347	9363	2
37091	1901	0.5										79361	9363	2
37119	1901	0.5										79371	9363	2
37120	1901	0.5										79372	9363	2
37126	1901	0.5										116071	9363	2
37148	1901	0.5										119689	9363	2
37157	1901	0.5										119693	9363	2
37166	1901	0.5										27247	9363	2
37184	1901	0.5										76106	9363	2
37244	1901	0.5										88069	9363	2
37314	1901	0.5										88261	9363	2
37315	1901	0.5										88336	9363	2
37323	1901	0.5										88337	9363	2
37325	1901	0.5										88347	9363	2
37331	1901	0.5										88350	9363	2
37333	1901	0.5										88352	9363	2
37334	1901	0.5										88353	9363	2
37337	1901	0.5										88371	9363	2
37338	1901	0.5										100072	9363	2
37339	1901	0.5										100073	9363	2
37342	1901	0.5										100074	9363	2
37343	1901	0.5										100077	9363	2
37348	1901	0.5										107986	9363	2
37350	1901	0.5										107990	9363	2
37354	1901	0.5										107991	9363	2
37355	1901	0.5										107993	9363	2
37360	1901	0.5										107994	9363	2
37362	1901	0.5										108868	9363	2
37363	1901	0.5										125876	9363	2
37364	1901	0.5										128725	9363	2
37365	1901	0.5										128838	9363	2
37367	1901	0.5										128903	9363	2
37375	1901	0.5										128913	9363	2
37376	1901	0.5										129194	9363	2
37380	1901	0.5										129239	9363	2
37381	1901	0.5										129249	9363	2
37382	1901	0.5										129256	9363	2
37385	1901	0.5										129263	9363	2
37386	1901	0.5										129270	9363	2
37387	1901	0.5										129280	9363	2
37391	1901	0.5										129432	9363	2
37400	1901	0.5										129454	9363	2
37421	1901	0.5										129571	9363	2
37424	1901	0.5										129580	9363	2
37437	1901	0.5										129597	9363	2
37439	1901	0.5										129616	9363	2
37441	1901	0.5										129691	9363	2
37445	1901	0.5										129790	9363	2
37446	1901	0.5										129866	9363	2
37447	1901	0.5										129867	9363	2
37449	1901	0.5										129869	9363	2
37450	1901	0.5										129870	9363	2
37454	1901	0.5										129900	9363	2
37455	1901	0.5										129907	9363	2
37461	1901	0.5										129941	9363	2
37463	1901	0.5										130055	9363	2
37474	1901	0.5										130065	9363	2
37477	1901	0.5										130136	9363	2
37484	1901	0.5										130137	9363	2
37488	1901	0.5										130139	9363	2
37496	1901	0.5										130171	9363	2
37554	1901	0.5										130413	9363	2
37556	1901	0.5										130414	9363	2
37558	1901	0.5										130562	9363	2
37559	1901	0.5										130573	9363	2
37560	1901	0.5										130574	9363	2
37571	1901	0.5										130584	9363	2
37576	1901	0.5										130594	9363	2
37577	1901	0.5										130823	9363	2
37587	1901	0.5										130826	9363	2
37588	1901	0.5										130852	9363	2
45041	1901	0.5										130907	9363	2
46882	1901	0.5										130925	9363	2
46937	1901	0.5										131016	9363	2
46938	1901	0.5										129591	9363	3
48454	1901	0.5										129815	9363	3
48685	1901	0.5										129863	9363	3
48689	1901	0.5										129865	9363	3
51681	1901	0.5										130058	9363	3
53567	1901	0.5										130073	9363	3
54302	1901	0.5										130350	9363	3
54338	1901	0.5										130367	9363	3
56276	1901	0.5										37505	9363	4
58866	1901	0.5										56216	9363	4
78499	1901	0.5										76520	9363	4
78501	1901	0.5										107265	9363	4
78521	1901	0.5										116147	9363	4
78522	1901	0.5										37521	9363	4
78523	1901	0.5										79071	9363	4
78526	1901	0.5										79076	9363	4
78527	1901	0.5										79080	9363	4
78533	1901	0.5										79081	9363	4
78552	1901	0.5										79082	9363	4
78554	1901	0.5										79101	9363	4
78563	1901	0.5										79103	9363	4
78565	1901	0.5										79109	9363	4
78566	1901	0.5										79127	9363	4
78567	1901	0.5										79130	9363	4
78568	1901	0.5										79135	9363	4
78572	1901	0.5										79164	9363	4
78579	1901	0.5										79188	9363	4
78589	1901	0.5										79189	9363	4
78590	1901	0.5										79194	9363	4
78591	1901	0.5										79199	9363	4
78607	1901	0.5										79339	9363	4
78613	1901	0.5										79346	9363	4
78622	1901	0.5										111631	9363	4
78623	1901	0.5										37284	9363	4
82252	1901	0.5										79267	9363	4
82267	1901	0.5										88280	9363	4
82286	1901	0.5										88308	9363	4
82298	1901	0.5										88380	9363	4
82301	1901	0.5										100078	9363	4
82303	1901	0.5										108010	9363	4
82315	1901	0.5										108011	9363	4
86622	1901	0.5										109498	9363	4
86684	1901	0.5										109890	9363	4
86739	1901	0.5										128827	9363	4
86786	1901	0.5										128942	9363	4
86816	1901	0.5										129272	9363	4
86909	1901	0.5										129387	9363	4
106798	1901	0.5										131014	9363	4
107409	1901	0.5										129923	9363	6
108493	1901	0.5										27236	9363	8
108494	1901	0.5										27238	9363	8
108495	1901	0.5										27242	9363	8
108497	1901	0.5										27244	9363	8
108505	1901	0.5										27249	9363	8
108510	1901	0.5										27252	9363	8
108512	1901	0.5										27253	9363	8
108513	1901	0.5										27255	9363	8
108517	1901	0.5										27261	9363	8
108518	1901	0.5										37291	9363	8
108519	1901	0.5										37299	9363	8
108521	1901	0.5										37301	9363	8
108526	1901	0.5										37504	9363	8
108534	1901	0.5										37507	9363	8
108541	1901	0.5										37511	9363	8
108547	1901	0.5										37527	9363	8
108551	1901	0.5										37528	9363	8
108561	1901	0.5										37551	9363	8
108576	1901	0.5										119631	9363	8
108578	1901	0.5										27237	9363	8
108580	1901	0.5										115965	9363	8
108585	1901	0.5										37545	9363	8
108592	1901	0.5										79268	9363	8
108594	1901	0.5										79343	9363	8
108596	1901	0.5										79344	9363	8
108598	1901	0.5										79113	9363	8
108599	1901	0.5										79284	9363	8
108600	1901	0.5										88285	9363	8
108601	1901	0.5										88286	9363	8
108602	1901	0.5										88287	9363	8
108606	1901	0.5										88288	9363	8
111567	1901	0.5										88289	9363	8
111642	1901	0.5										88290	9363	8
116400	1901	0.5										88292	9363	8
119677	1901	0.5										88293	9363	8
119748	1901	0.5										88294	9363	8
119868	1901	0.5										88295	9363	8
119887	1901	0.5										88310	9363	8
119911	1901	0.5										88317	9363	8
31462	1901	0.5										88331	9363	8
31494	1901	0.5										88332	9363	8
31634	1901	0.5										88333	9363	8
31784	1901	0.5										88334	9363	8
31818	1901	0.5										88335	9363	8
27259	1901	0.5										88338	9363	8
27264	1901	0.5										88349	9363	8
27265	1901	0.5										88364	9363	8
27293	1901	0.5										88389	9363	8
27309	1901	0.5										88390	9363	8
27323	1901	0.5										88396	9363	8
27325	1901	0.5										108009	9363	8
27340	1901	0.5										129919	9363	8
27342	1901	0.5										82593	9363	12
27345	1901	0.5										130629	9363	12
27352	1901	0.5										27232	9363	16
27387	1901	0.5										27233	9363	16
27388	1901	0.5										27239	9363	16
27406	1901	0.5										27240	9363	16
27421	1901	0.5										27243	9363	16
27423	1901	0.5										27248	9363	16
27433	1901	0.5										27250	9363	16
27448	1901	0.5										27258	9363	16
37022	1901	0.5										27263	9363	16
37032	1901	0.5										37098	9363	16
37043	1901	0.5										37295	9363	16
37055	1901	0.5										37520	9363	16
37064	1901	0.5										79128	9363	16
37065	1901	0.5										111581	9363	16
37070	1901	0.5										27260	9363	16
37081	1901	0.5										54308	9363	16
37156	1901	0.5										79090	9363	16
37181	1901	0.5										79146	9363	16
37322	1901	0.5										79326	9363	16
37324	1901	0.5										79359	9363	16
37332	1901	0.5										111522	9363	16
37335	1901	0.5										88300	9363	16
37336	1901	0.5										88304	9363	16
37346	1901	0.5										88305	9363	16
37351	1901	0.5										88306	9363	16
37384	1901	0.5										88319	9363	16
37389	1901	0.5										88323	9363	16
37426	1901	0.5										88340	9363	16
37452	1901	0.5										88348	9363	16
37458	1901	0.5										107959	9363	16
37561	1901	0.5										109043	9363	24
46849	1901	0.5										116306	9363	24
46931	1901	0.5										129007	9363	24
46935	1901	0.5										100081	9363	32
46961	1901	0.5										100082	9363	32
54287	1901	0.5										130317	9363	32
54289	1901	0.5										128740	9363	48
54290	1901	0.5										130160	9363	48
54291	1901	0.5										131004	9363	64
54297	1901	0.5										51808	9363	256
54321	1901	0.5										82562	9363	256
54336	1901	0.5										61072	9363	256
54339	1901	0.5										76487	9363	256
54341	1901	0.5										76488	9363	256
78488	1901	0.5										100083	9363	256
78493	1901	0.5										100084	9363	256
78525	1901	0.5										100085	9363	256
78529	1901	0.5										108987	9363	256
78535	1901	0.5										125579	9363	256
78537	1901	0.5										125587	9363	256
78538	1901	0.5										125590	9363	256
78544	1901	0.5										125592	9363	256
78595	1901	0.5										125595	9363	256
78609	1901	0.5										125601	9363	256
79337	1901	0.5										125857	9363	256
82299	1901	0.5										47879	11420	0.25
86563	1901	0.5										47758	11420	0.25
86580	1901	0.5										107009	11420	0.25
86654	1901	0.5										107101	11420	0.25
86913	1901	0.5										107102	11420	0.25
108395	1901	0.5										107599	11420	0.25
108484	1901	0.5										107088	11420	0.25
108488	1901	0.5										109190	11420	0.25
108499	1901	0.5										107027	11420	0.5
108508	1901	0.5										107620	11420	0.5
108514	1901	0.5										107621	11420	0.5
108515	1901	0.5										106704	11420	0.5
108516	1901	0.5										87863	11420	0.5
108529	1901	0.5										109183	11420	0.5
108564	1901	0.5										109184	11420	0.75
108565	1901	0.5										37481	11420	1
108567	1901	0.5										37490	11420	1
108581	1901	0.5										109883	11463	0.012
108584	1901	0.5										107797	11463	0.03
119830	1901	0.5										48422	11463	0.125
27455	1901	0.5										107018	11463	0.125
54333	1901	0.5										107645	11463	0.125
78530	1901	0.5										109940	11463	0.19
108489	1901	0.5										128798	11463	0.19
108490	1901	0.5										116499	11463	0.25
108492	1901	0.5										48724	11463	0.25
108560	1901	0.5										107630	11463	0.25
108486	1901	0.5										48656	11463	0.25
108487	1901	0.5										48664	11463	0.25
61669	1901	0.5										48759	11463	0.25
61671	1901	0.5										106706	11463	0.25
61693	1901	0.5										107171	11463	0.25
61751	1901	0.5										107172	11463	0.25
61752	1901	0.5										107180	11463	0.25
61753	1901	0.5										107190	11463	0.25
61765	1901	0.5										107590	11463	0.25
61773	1901	0.5										87834	11463	0.25
61841	1901	0.5										87843	11463	0.25
61852	1901	0.5										87861	11463	0.25
61855	1901	0.5										88076	11463	0.25
61861	1901	0.5										88080	11463	0.25
61867	1901	0.5										75979	11463	0.38
75942	1901	0.5										37478	11463	0.5
75951	1901	0.5										116420	11463	0.5
75962	1901	0.5										86871	11463	0.5
76231	1901	0.5										87625	11463	0.5
76233	1901	0.5										87744	11463	0.5
77210	1901	0.5										109606	11463	0.5
87097	1901	0.5										109607	11463	0.5
87124	1901	0.5										37472	11463	1
87128	1901	0.5										86634	11463	1
87132	1901	0.5										108800	11463	1
87135	1901	0.5										108824	11463	1
87142	1901	0.5										87361	11463	4
87150	1901	0.5										107281	12396	0.5
87180	1901	0.5										109877	12535	0.032
87206	1901	0.5										129022	14101	0.75
87228	1901	0.5										116108	14101	2
87229	1901	0.5										116094	14101	16
87242	1901	0.5										85253	14274	0.75
87251	1901	0.5										53458	14339	2
87258	1901	0.5										56280	14354	0.5
87259	1901	0.5										92754	14771	2
87260	1901	0.5										128767	15573	0.5
87262	1901	0.5										76109	15573	1
87285	1901	0.5										128716	15573	1
87286	1901	0.5										129959	15573	1
87297	1901	0.5										128694	15573	2024-05-01
87298	1901	0.5										82401	15731	0.25
87329	1901	0.5										82402	15731	0.25
87354	1901	0.5										82403	15731	0.25
87467	1901	0.5										107980	16707	1
87468	1901	0.5										109919	16764	0.25
87470	1901	0.5										109929	16764	0.38
87478	1901	0.5
87480	1901	0.5
87483	1901	0.5
87485	1901	0.5
87501	1901	0.5
87520	1901	0.5
87554	1901	0.5
87623	1901	0.5
87726	1901	0.5
87750	1901	0.5
87756	1901	0.5
87787	1901	0.5
87790	1901	0.5
87793	1901	0.5
87846	1901	0.5
87935	1901	0.5
87939	1901	0.5
87953	1901	0.5
87958	1901	0.5
88033	1901	0.5
88036	1901	0.5
88037	1901	0.5
88040	1901	0.5
88060	1901	0.5
88064	1901	0.5
88073	1901	0.5
88083	1901	0.5
88098	1901	0.5
88120	1901	0.5
88121	1901	0.5
88255	1901	0.5
102332	1901	0.5
108656	1901	0.5
108657	1901	0.5
108696	1901	0.5
108698	1901	0.5
108788	1901	0.5
108796	1901	0.5
108802	1901	0.5
108804	1901	0.5
108818	1901	0.5
108825	1901	0.5
108828	1901	0.5
108833	1901	0.5
108834	1901	0.5
108836	1901	0.5
108912	1901	0.5
108913	1901	0.5
108927	1901	0.5
108944	1901	0.5
108954	1901	0.5
108955	1901	0.5
109267	1901	0.5
109270	1901	0.5
109275	1901	0.5
109323	1901	0.5
109325	1901	0.5
109330	1901	0.5
109586	1901	0.5
109590	1901	0.5
109842	1901	0.5
109843	1901	0.5
109849	1901	0.5
109850	1901	0.5
116257	1901	0.5
116274	1901	0.5
116275	1901	0.5
116289	1901	0.5
116296	1901	0.5
116341	1901	0.5
116377	1901	0.5
128736	1901	0.5
128790	1901	0.5
128997	1901	0.5
129000	1901	0.5
129654	1901	0.5
129713	1901	0.5
129875	1901	0.5
129876	1901	0.5
129877	1901	0.5
129878	1901	0.5
129880	1901	0.5
129890	1901	0.5
129906	1901	0.5
129978	1901	0.5
130070	1901	0.5
130191	1901	0.5
130721	1901	0.5
130793	1901	0.5
131028	1901	0.5
32075	1901	0.75
82573	1901	0.75
31628	1901	0.75
31642	1901	0.75
31600	1901	0.75
31660	1901	0.75
31773	1901	0.75
31869	1901	0.75
31485	1901	0.75
31599	1901	0.75
31601	1901	0.75
31877	1901	0.75
31458	1901	0.75
31910	1901	0.75
61764	1901	0.75
61794	1901	0.75
76228	1901	0.75
76232	1901	0.75
76235	1901	0.75
76284	1901	0.75
87104	1901	0.75
87183	1901	0.75
87363	1901	0.75
87364	1901	0.75
87413	1901	0.75
87418	1901	0.75
87463	1901	0.75
87465	1901	0.75
87477	1901	0.75
87482	1901	0.75
87484	1901	0.75
87487	1901	0.75
87495	1901	0.75
87506	1901	0.75
87712	1901	0.75
87921	1901	0.75
87933	1901	0.75
107838	1901	0.75
107839	1901	0.75
107840	1901	0.75
107841	1901	0.75
108694	1901	0.75
108805	1901	0.75
108812	1901	0.75
108830	1901	0.75
108891	1901	0.75
108898	1901	0.75
108924	1901	0.75
108925	1901	0.75
108929	1901	0.75
108934	1901	0.75
108943	1901	0.75
108947	1901	0.75
108952	1901	0.75
108960	1901	0.75
108970	1901	0.75
109265	1901	0.75
109272	1901	0.75
109273	1901	0.75
109581	1901	0.75
109591	1901	0.75
116321	1901	0.75
116331	1901	0.75
116336	1901	0.75
116356	1901	0.75
116383	1901	0.75
129638	1901	0.75
129721	1901	0.75
129748	1901	0.75
129755	1901	0.75
129881	1901	0.75
129894	1901	0.75
130066	1901	0.75
130631	1901	0.75
130708	1901	0.75
130715	1901	0.75
108417	1901	1
27360	1901	1
27426	1901	1
37249	1901	1
27319	1901	1
27404	1901	1
37151	1901	1
37379	1901	1
76429	1901	1
82310	1901	1
106682	1901	1
31503	1901	1
31917	1901	1
82567	1901	1
27415	1901	1
27445	1901	1
27454	1901	1
27457	1901	1
27458	1901	1
37066	1901	1
37267	1901	1
37268	1901	1
37269	1901	1
37272	1901	1
37344	1901	1
37361	1901	1
37401	1901	1
46895	1901	1
46943	1901	1
56175	1901	1
78570	1901	1
78584	1901	1
82237	1901	1
82285	1901	1
82578	1901	1
88866	1901	1
106783	1901	1
106898	1901	1
107266	1901	1
108539	1901	1
119901	1901	1
119918	1901	1
27320	1901	1
27336	1901	1
27356	1901	1
27358	1901	1
27382	1901	1
27390	1901	1
27422	1901	1
27435	1901	1
27443	1901	1
27451	1901	1
27453	1901	1
27461	1901	1
31648	1901	1
37027	1901	1
37028	1901	1
37036	1901	1
37037	1901	1
37042	1901	1
37044	1901	1
37054	1901	1
37063	1901	1
37073	1901	1
37077	1901	1
37092	1901	1
37266	1901	1
37321	1901	1
37358	1901	1
37366	1901	1
37371	1901	1
37372	1901	1
37373	1901	1
37374	1901	1
37378	1901	1
37394	1901	1
37402	1901	1
37433	1901	1
37434	1901	1
37438	1901	1
37444	1901	1
37541	1901	1
37586	1901	1
46927	1901	1
46941	1901	1
46945	1901	1
46950	1901	1
49179	1901	1
50512	1901	1
51101	1901	1
51106	1901	1
51722	1901	1
53548	1901	1
53555	1901	1
54382	1901	1
76521	1901	1
78509	1901	1
78564	1901	1
78569	1901	1
78581	1901	1
82241	1901	1
82243	1901	1
82254	1901	1
82566	1901	1
86647	1901	1
86668	1901	1
86830	1901	1
107831	1901	1
108544	1901	1
108546	1901	1
108548	1901	1
108549	1901	1
108553	1901	1
108556	1901	1
108557	1901	1
108558	1901	1
108563	1901	1
108571	1901	1
108577	1901	1
108579	1901	1
119662	1901	1
119699	1901	1
119721	1901	1
27297	1901	1
27306	1901	1
27310	1901	1
27312	1901	1
27313	1901	1
27315	1901	1
27316	1901	1
27318	1901	1
27328	1901	1
27330	1901	1
27333	1901	1
27341	1901	1
27357	1901	1
27362	1901	1
27365	1901	1
27370	1901	1
27375	1901	1
27379	1901	1
27380	1901	1
27384	1901	1
27386	1901	1
27398	1901	1
27401	1901	1
27414	1901	1
27416	1901	1
27429	1901	1
27430	1901	1
27440	1901	1
27446	1901	1
27469	1901	1
31693	1901	1
37025	1901	1
37040	1901	1
37041	1901	1
37050	1901	1
37057	1901	1
37058	1901	1
37062	1901	1
37069	1901	1
37074	1901	1
37079	1901	1
37160	1901	1
37260	1901	1
37273	1901	1
37311	1901	1
37369	1901	1
37393	1901	1
37440	1901	1
37451	1901	1
37475	1901	1
37570	1901	1
37575	1901	1
37584	1901	1
52155	1901	1
54309	1901	1
54318	1901	1
82293	1901	1
108570	1901	1
108575	1901	1
108582	1901	1
108587	1901	1
119842	1901	1
119914	1901	1
27329	1901	1
37039	1901	1
82258	1901	1
61775	1901	1
75932	1901	1
76229	1901	1
87182	1901	1
87193	1901	1
87249	1901	1
87257	1901	1
87360	1901	1
87365	1901	1
87476	1901	1
87505	1901	1
87754	1901	1
87766	1901	1
107857	1901	1
107859	1901	1
107864	1901	1
107866	1901	1
107867	1901	1
107868	1901	1
107869	1901	1
107870	1901	1
107871	1901	1
107872	1901	1
107873	1901	1
107874	1901	1
107875	1901	1
107876	1901	1
107877	1901	1
107878	1901	1
107880	1901	1
107882	1901	1
107883	1901	1
107884	1901	1
107887	1901	1
107888	1901	1
107891	1901	1
107892	1901	1
107893	1901	1
107899	1901	1
107900	1901	1
107912	1901	1
107913	1901	1
107918	1901	1
107922	1901	1
107923	1901	1
107928	1901	1
107932	1901	1
107933	1901	1
107949	1901	1
107953	1901	1
107997	1901	1
108005	1901	1
108017	1901	1
108018	1901	1
108821	1901	1
108823	1901	1
109322	1901	1
116366	1901	1
125568	1901	1
129216	1901	1
129757	1901	1
129844	1901	1
130802	1901	1
31475	1901	2024-05-01
115869	1901	2024-05-01
31484	1901	2024-05-01
107853	1901	2024-05-01
108816	1901	2024-05-01
108826	1901	2024-05-01
108873	1901	2024-05-01
108917	1901	2024-05-01
108923	1901	2024-05-01
37280	1901	2
37290	1901	2
56199	1901	2
79358	1901	2
37217	1901	2
37253	1901	2
37270	1901	2
37276	1901	2
37285	1901	2
37515	1901	2
50492	1901	2
54273	1901	2
79087	1901	2
37242	1901	2
37443	1901	2
46273	1901	2
54271	1901	2
54275	1901	2
54276	1901	2
54279	1901	2
54284	1901	2
37294	1901	2
37526	1901	2
37530	1901	2
54272	1901	2
54281	1901	2
82229	1901	2
82604	1901	2
82606	1901	2
82611	1901	2
88205	1901	2
88223	1901	2
88244	1901	2
88266	1901	2
88267	1901	2
88277	1901	2
88284	1901	2
88296	1901	2
88357	1901	2
107860	1901	2
107861	1901	2
107934	1901	2
128723	1901	2
129538	1901	2
129832	1901	2
129885	1901	2
131033	1901	2
108897	1901	3
82246	1901	4
79069	1901	4
27381	1901	4
37234	1901	4
37283	1901	4
54280	1901	4
88252	1901	4
88302	1901	4
88362	1901	4
107936	1901	4
107973	1901	4
107974	1901	4
108893	1901	4
129332	1901	4
129506	1901	4
130758	1901	4
31514	1901	6
100079	1901	6
109593	1901	6
125885	1901	6
131005	1901	6
82590	1901	8
37550	1901	8
82253	1901	8
78630	1901	8
54277	1901	8
61811	1901	8
76288	1901	8
82230	1901	8
82231	1901	8
82610	1901	8
87202	1901	8
87232	1901	8
88082	1901	8
88093	1901	8
88109	1901	8
88247	1901	8
88250	1901	8
88291	1901	8
88297	1901	8
88320	1901	8
88322	1901	8
88324	1901	8
88325	1901	8
88326	1901	8
88327	1901	8
88328	1901	8
88329	1901	8
88330	1901	8
88339	1901	8
88342	1901	8
88343	1901	8
88344	1901	8
88345	1901	8
88346	1901	8
88361	1901	8
100080	1901	8
107930	1901	8
107945	1901	8
107957	1901	8
108837	1901	8
116369	1901	8
125794	1901	8
125833	1901	8
125842	1901	8
128876	1901	8
128892	1901	8
128908	1901	8
129537	1901	8
87214	1901	12
125534	1901	12
125751	1901	12
125762	1901	12
125801	1901	12
37542	1901	16
51893	1901	16
27288	1901	16
37277	1901	16
54288	1901	16
54351	1901	16
54363	1901	16
78534	1901	16
82233	1901	16
88248	1901	16
88262	1901	16
88263	1901	16
88264	1901	16
88265	1901	16
88270	1901	16
88307	1901	16
88318	1901	16
88321	1901	16
88351	1901	16
88355	1901	16
88356	1901	16
88360	1901	16
107858	1901	16
107958	1901	16
107960	1901	16
107987	1901	16
108986	1901	16
125734	1901	16
125785	1901	16
56160	1901	32
51680	1901	32
51757	1901	32
51761	1901	32
56178	1901	32
88259	1901	32
82560	1901	256
82559	1901	256
82558	1901	256
107489	1901	256
46272	1901	256
79055	1901	256
79056	1901	256
79057	1901	256
79059	1901	256
108533	9365	0.25
109839	9365	0.38
108528	9365	0.5
108414	9365	0.5
108554	9365	0.5
37067	9365	0.5
78592	9365	0.5
108496	9365	0.5
108502	9365	0.5
108507	9365	0.5
108509	9365	0.5
108535	9365	0.5
108566	9365	0.5
108589	9365	0.5
108593	9365	0.5
108603	9365	0.5
37432	9365	0.5
108498	9365	0.5
108500	9365	0.5
108501	9365	0.5
108503	9365	0.5
108504	9365	0.5
108525	9365	0.5
108568	9365	0.5
108569	9365	0.5
87253	9365	0.5
88077	9365	0.5
88117	9365	0.5
109835	9365	0.5
108473	9365	1
37089	9365	1
82300	9365	1
37071	9365	1
37211	9365	1
37425	9365	1
37436	9365	1
82284	9365	1
82309	9365	1
108572	9365	1
108574	9365	1
108586	9365	1
87290	9365	1
107863	9365	1
107865	9365	1
107879	9365	1
107894	9365	1
107921	9365	1
107952	9365	1
108471	9365	2
119639	9365	2
119640	9365	2
107908	9365	4
108988	9365	8
108973	9365	16
27284	10312	0.25
27355	10312	0.25
82290	10312	0.25
37574	10312	0.25
37579	10312	0.25
82287	10312	0.25
82289	10312	0.25
37585	10312	0.5
37083	10312	0.5
37468	10312	0.5
37583	10312	0.5
82288	10312	0.5
27427	10312	1
27302	10315	0.5
108006	10890	1
78550	10891	0.5
87274	11107	0.5
78578	11427	0.5
88303	11427	8
87722	11992	0.5
37177	12088	0.25
107785	12517	1
78599	12542	0.25
51116	13590	0.5
108531	13592	0.5
108543	13592	1
108545	13592	1
108573	13592	1
107881	13592	1
107889	13592	1
107890	13592	1
108588	13616	0.25
61849	13843	0.38
61857	13843	0.5
61863	13843	0.5
61813	13843	0.75
54331	13845	0.032
54340	13845	0.032
46924	14334	0.5
50479	14336	1
56265	14353	0.064
89124	14562	0.5
108341	14948	16
119927	14948	16
73581	15375	0.25
76146	15575	0.19
129622	17830	0.19
129452	17830	0.25
