# Supplementary material for: Mini-Multilocus Sequence Typing Scheme for the Global Population of Neisseria gonorrhoeae
Source: Int J Mol Sci. 2024 May 26;25(11):5781. doi: 10.3390/ijms25115781 (PMC11171571; doi:10.3390/ijms25115781)
Supplement: Supplementary file 1 [file ijms-25-05781-s001.zip › Table_S3.xlsx]

## Sheet: Лист1
Table S3. Characteristics of N. gonorrhoeae isolates collected in the Russian Federation and analyzed by Sanger sequencing and DNA microarray using mini-MLST scheme.
№	Sample code	Nucleotide polymorphisms obtained with DNA microarrays																		Nucleotide profile miniMLST	MLST genogroup predicted by microarray	MLST by Sanger sequensing
		abcZ		adk		aroE		fumC					gdh				pdhC		pgm
		34	205	565	611	1112	1271	1526	1646	1649	1685	1691	1886	1937	2028	2282	2513	2775	3276
1	14/19/01	C	A	G	G	G	G	G	C	G	C	C	C	C	A	G	A	T	G	CAGGGGGCGCCCCAGATG	G1902	1902
2	14/19/02	C	A	G	G	G	G	G	C	G	C	C	C	C	A	G	A	T	G	CAGGGGGCGCCCCAGATG	G1902	1902
3	14/19/03	C	A	G	G	G	T	C	C	G	T	T	T	T	A	G	G	T	G	CAGGGTCCGTTTTAGGTG	G1594	12537
4	14/19/04	C	A	G	G	G	T	C	C	G	T	T	T	T	A	G	G	T	G	CAGGGTCCGTTTTAGGTG	G1594	12537
5	14/19/05	C	A	G	G	G	T	C	C	G	T	T	T	T	A	G	G	T	G	CAGGGTCCGTTTTAGGTG	G1594	1594
6	14/19/06	T	G	G	G	G	T	C	C	G	T	C	C	C	A	G	A	T	G	TGGGGTCCGTCCCAGATG	G7365	7365
7	14/19/09	C	G	G	G	G	T	C	T	G	T	T	T	T	G	G	G	T	C	CGGGGTCTGTTTTGGGTC	G1892	1892
8	14/19/07	C	A	G	G	G	T	C	T	G	T	T	C	C	A	G	A	T	G	CAGGGTCTGTTCCAGATG	G11177	14009
9	07/19/01	C	G	G	G	G	T	C	C	G	T	T	T	T	G	G	G	T	C	CGGGGTCCGTTTTGGGTC	G1892	1892
10	07/19/02	C	A	G	G	G	T	C	C	G	T	T	T	T	A	G	G	T	G	CAGGGTCCGTTTTAGGTG	G1594	1594
11	07/19/03	C	G	G	G	G	T	C	C	G	T	T	T	T	G	G	G	T	C	CGGGGTCCGTTTTGGGTC	G1892	1892
12	07/19/04	C	G	G	G	G	T	C	C	G	T	T	T	T	G	G	G	T	C	CGGGGTCCGTTTTGGGTC	G1892	1892
13	07/19/05	C	A	G	G	G	T	C	C	G	T	T	T	T	A	G	G	T	G	CAGGGTCCGTTTTAGGTG	G1594	15101
14	07/19/06	C	G	G	G	G	T	C	C	G	C	T	C	C	A	G	A	T	G	CGGGGTCCGCTCCAGATG	G9903	9903
15	07/19/07	C	G	G	G	G	T	C	C	G	C	T	C	C	A	G	A	T	G	CGGGGTCCGCTCCAGATG	G9903	9903
16	07/19/08	C	G	G	G	G	T	C	C	G	T	T	T	T	G	G	G	T	C	CGGGGTCCGTTTTGGGTC	G1892	1892
17	07/19/09	C	G	G	G	G	T	C	T	G	T	T	T	T	G	G	G	T	C	CGGGGTCCGTTTTGGGTC	G1892	1892
18	07/19/10	C	G	G	G	G	T	C	C	G	T	T	T	T	G	G	G	T	C	CGGGGTCCGTTTTGGGTC	G1892	1892
19	07/19/11	C	A	G	G	G	T	C	C	G	T	T	T	T	A	G	G	T	G	CAGGGTCCGTTTTAGGTG	G1594	1594
20	07/19/12	T	G	G	G	G	G	C	C	G	T	C	T	C	G	G	A	T	G	TGGGGGCCGTCTCGGATG	G10314	10314
21	07/19/13	C	G	G	G	G	T	C	C	G	T	T	T	T	G	G	G	T	C	CGGGGTCCGTTTTGGGTC	G1892	1892
22	07/19/15	C	A	G	G	G	T	C	C	G	T	T	T	T	A	G	G	T	G	CAGGGTCCGTTTTAGGTG	G1594	1594
23	07/19/16	C	A	G	G	G	T	C	T	G	T	T	T	T	A	G	G	T	G	CAGGGTCCGTTTTAGGTG	G1594	1594
24	07/19/17	C	G	G	G	G	T	C	T	A	T	T	T	T	G	G	G	T	C	CGGGGTCCGTTTTGGGTC	G1892	1892
25	07/19/18	C	A	G	G	G	T	C	C	G	T	T	T	T	A	G	G	T	G	CAGGGTCCGTTTTAGGTG	G1594	1594
26	07/19/19	C	A	G	G	G	G	C	C	G	T	C	C	C	A	G	A	T	G	CAGGGGCCGTCCCAGATG	G1901	1901
27	07/19/20	C	G	G	G	G	T	C	T	A	T	T	T	C	A	G	A	T	C	CGGGGTCTGTTTCAGATC	G6726	13758
28	07/19/21	C	G	G	G	G	T	C	C	G	T	T	T	T	G	G	G	T	C	CGGGGTCCGTTTTGGGTC	G1892	1892
29	07/19/22	C	A	G	G	G	T	C	T	G	T	T	C	C	A	G	A	T	G	CAGGGTCTGTTCCAGATG	G11177	11177
30	07/19/23	C	G	G	G	G	T	C	C	G	T	T	T	T	G	G	G	T	C	CGGGGTCCGTTTTGGGTC	G1892	1892
31	07/19/24	C	A	G	G	G	T	C	C	G	T	T	T	T	A	G	G	T	G	CAGGGTCCGTTTTAGGTG	G1594	1594
32	07/19/25	C	A	G	G	G	T	C	C	G	T	T	C	C	A	G	A	T	G	CAGGGTCCGTTCCAGATG	G14947	14947
33	07/19/26	C	G	G	G	G	T	C	C	G	T	T	T	T	G	G	G	T	C	CGGGGTCCGTTTTGGGTC	G1892	1892
34	07/19/27	C	A	G	G	G	T	C	T	G	T	T	C	C	A	G	A	T	G	CAGGGTCTGTTCCAGATG	G11177	11177
35	07/19/28	C	G	G	G	G	T	C	T	G	T	T	T	C	A	G	A	T	C	CGGGGTCTGTTTCAGATC	G6726	13758
36	07/19/29	C	A	G	G	G	T	C	T	G	T	T	C	C	A	G	A	T	G	CAGGGTCTGTTCCAGATG	G11177	11177
37	20/19/01	C	A	G	G	G	T	G	C	G	C	C	T	C	A	G	A	T	C	CAGGGTGCGCCTCAGATC	G14008	14008
38	20/19/02	C	G	G	G	G	T	C	C	G	T	T	T	T	G	G	G	T	C	CGGGGTCCGTTTTGGGTC	G1892	1892
39	20/19/03	C	A	G	G	G	T	C	C	G	T	T	T	T	A	G	G	T	G	CAGGGTCCGTTTTAGGTG	G1594	1594
40	20/19/04	C	A	G	G	G	T	C	C	G	T	T	T	T	A	G	G	T	G	CAGGGTCCGTTTTAGGTG	G1594	1594
41	20/19/05	C	A	G	G	G	T	C	T	G	T	T	C	C	A	G	A	T	G	CAGGGTCTGTTCCAGATG	G11177	14009
42	20/19/06	C	A	G	G	G	T	C	T	G	T	T	C	C	A	G	A	T	G	CAGGGTCTGTTCCAGATG	G11177	14009
43	20/19/07	C	G	G	G	G	G	C	C	G	T	C	C	C	A	G	A	T	G	CGGGGGCCGTCCCAGATG	G7371	7371
44	20/19/08	C	A	G	G	G	T	G	C	G	C	C	T	C	A	G	A	T	C	CAGGGTGCGCCTCAGATC	G14008	14008
45	20/19/09	C	A	G	G	G	G	C	C	G	T	C	C	C	A	G	A	T	G	CAGGGGCCGTCCCAGATG	G1901	1901
46	20/19/10	C	A	G	G	G	T	C	T	G	T	T	C	C	A	G	A	T	G	CAGGGTCTGTTCCAGATG	G11177	14009
47	20/19/11	C	G	G	G	G	T	C	C	G	T	T	T	T	G	G	G	T	C	CGGGGTCCGTTTTGGGTC	G1892	1892
48	20/19/12	C	A	G	G	G	T	C	C	G	T	T	T	T	A	G	G	T	G	CAGGGTCCGTTTTAGGTG	G1594	1594
49	20/19/14	C	G	G	G	G	T	C	C	G	T	T	T	T	G	G	G	T	C	CGGGGTCCGTTTTGGGTC	G1892	1892
50	20/19/15	C	A	G	G	G	T	C	C	G	T	T	T	T	A	G	G	T	G	CAGGGTCCGTTTTAGGTG	G1594	1594
51	20/19/16	C	A	G	G	G	G	C	C	G	T	C	C	C	A	G	A	T	G	CAGGGGCCGTCCCAGATG	G1901	1901
52	09/19/01	C	A	G	G	G	G	C	C	G	T	C	C	C	A	G	A	T	G	CAGGGGCCGTCCCAGATG	G1901	1901
53	09/19/02	C	A	G	G	G	G	C	C	G	T	C	C	C	A	G	A	T	G	CAGGGGCCGTCCCAGATG	G1901	1901
54	09/19/03	C	A	G	G	G	G	C	C	G	T	C	C	C	A	G	A	T	G	CAGGGGCCGTCCCAGATG	G1901	1901
55	09/19/04	C	A	G	G	G	G	C	C	G	T	C	C	C	A	G	A	T	G	CAGGGGCCGTCCCAGATG	G1901	1901
56	09/19/05	C	A	G	G	G	G	C	C	G	T	C	C	C	A	G	A	T	G	CAGGGGCCGTCCCAGATG	G1901	1901
57	09/19/06	C	A	G	G	G	G	C	C	G	T	C	C	C	A	G	A	T	G	CAGGGGCCGTCCCAGATG	G1901	1901
58	09/19/07	C	A	G	G	G	T	C	C	G	T	T	T	T	A	G	G	T	G	CAGGGTCCGTTTTAGGTG	G1594	1594
59	09/19/08	C	A	G	G	G	T	C	C	G	T	T	T	T	A	G	G	T	G	CAGGGTCCGTTTTAGGTG	G1594	1594
60	09/19/09	C	A	G	G	G	T	C	C	G	T	T	T	T	A	G	G	T	G	CAGGGTCCGTTTTAGGTG	G1594	1594
61	09/19/10	C	A	G	G	G	T	C	C	G	T	T	T	T	A	G	G	T	G	CAGGGTCCGTTTTAGGTG	G1594	1594
62	09/19/12	C	A	G	G	G	T	C	C	G	T	T	T	T	A	G	G	T	G	CAGGGTCCGTTTTAGGTG	G1594	1594
63	00/19/01	C	A	G	G	G	T	C	C	A	T	T	C	C	A	G	A	T	C	CAGGGTCCATTCCAGATC	G11422	11422
64	00/19/02	T	G	G	G	G	G	G	C	G	C	C	T	C	G	G	A	T	G	TGGGGGGCGCCTCGGATG	G14564	14564
65	19/19/01	C	A	G	G	G	T	C	C	G	T	T	T	T	A	G	G	T	G	CAGGGTCCGTTTTAGGTG	G1594	1594
66	19/19/02	C	A	G	G	G	T	C	C	G	T	T	T	T	A	G	G	T	G	CAGGGTCCGTTTTAGGTG	G1594	1594
67	19/19/03	C	A	G	G	G	G	C	C	G	T	C	C	C	A	G	A	T	G	CAGGGGCCGTCCCAGATG	G1901	1901
68	19/19/05	C	A	G	G	G	T	C	C	G	T	T	T	T	A	G	G	T	G	CAGGGTCCGTTTTAGGTG	G1594	1594
69	19/19/06	C	A	G	G	G	G	C	C	G	T	C	C	C	A	G	A	T	G	CAGGGGCCGTCCCAGATG	G1901	1901
70	19/19/07	C	G	G	G	G	T	C	T	G	T	T	T	C	A	G	A	T	C	CGGGGTCTGTTTCAGATC	G6726	6726
71	19/19/09	C	A	G	G	G	T	C	C	G	T	T	T	T	A	G	G	T	G	CAGGGTCCGTTTTAGGTG	G1594	1594
72	19/19/11	C	A	G	G	G	G	C	C	G	T	C	C	C	A	G	A	T	G	CAGGGGCCGTCCCAGATG	G1901	1901
73	19/19/12	С	G	G	G	G	T	C	T	G	T	T	T	C	A	G	A	T	C	СGGGGTCTGTTTCAGATC	G6726	6726
74	19/19/13	C	A	G	G	G	G	C	C	G	T	C	C	C	A	G	A	T	G	CAGGGGCCGTCCCAGATG	G1901	1901
75	19/19/15	C	G	G	G	G	T	C	C	G	T	T	T	T	G	G	G	T	C	CGGGGTCCGTTTTGGGTC	G1892	1892
76	19/19/16	T	G	G	G	G	G	G	C	G	C	C	T	C	G	G	A	T	G	TGGGGGGCGCCTCGGATG	G14564	14564
77	19/19/17	C	A	G	G	G	T	C	C	G	T	T	T	T	A	G	G	T	G	CAGGGTCCGTTTTAGGTG	G1594	1594
78	19/19/19	C	A	G	G	G	G	C	C	G	T	C	C	C	A	G	A	T	G	CAGGGGCCGTCCCAGATG	G1901	1901
79	19/19/20	C	A	G	G	G	T	C	C	G	T	T	T	T	A	G	G	T	G	CAGGGTCCGTTTTAGGTG	G1594	1594
80	12/19/01	C	A	G	G	G	T	C	C	G	T	T	T	T	A	G	G	T	G	CAGGGTCCGTTTTAGGTG	G1594	1594
81	12/19/02	C	A	G	G	G	T	C	C	G	T	T	T	T	A	G	G	T	G	CAGGGTCCGTTTTAGGTG	G1594	1594
82	12/19/03	C	A	G	G	G	T	C	C	G	T	T	T	T	A	G	G	T	G	CAGGGTCCGTTTTAGGTG	G1594	1594
83	12/19/04	C	A	G	G	G	T	C	C	G	T	T	T	T	A	G	G	T	G	CAGGGTCCGTTTTAGGTG	G1594	1594
84	12/19/05	C	A	G	G	G	T	C	C	G	T	T	T	T	A	G	G	T	G	CAGGGTCCGTTTTAGGTG	G1594	1594
85	12/19/06	C	A	G	G	G	T	C	T	G	T	T	C	C	A	G	A	T	G	CAGGGTCTGTTCCAGATG	G11177	14009
86	12/19/07	C	A	G	G	G	T	C	C	G	T	T	T	T	A	G	G	T	G	CAGGGTCCGTTTTAGGTG	G1594	1594
87	12/19/08	C	A	G	G	G	T	C	T	G	T	T	C	C	A	G	A	T	G	CAGGGTCTGTTCCAGATG	G11177	11177
88	12/19/09	C	A	G	G	G	T	C	C	G	T	T	T	T	A	G	G	T	G	CAGGGTCCGTTTTAGGTG	G1594	1594
89	12/19/10	C	A	G	G	G	T	C	C	G	T	T	T	T	A	G	G	T	G	CAGGGTCCGTTTTAGGTG	G1594	1594
90	12/19/11	C	A	G	G	G	T	C	T	G	T	T	C	C	A	G	A	T	G	CAGGGTCTGTTCCAGATG	G11177	14009
91	12/19/19	C	A	G	G	G	T	C	T	G	T	C	T	C	A	G	A	T	G	CAGGGTCTGTCTCAGATG	G6810	6810
92	12/19/12	C	A	G	G	G	G	C	C	G	T	C	C	C	A	G	A	T	G	CAGGGGCCGTCCCAGATG	G1901	1901
93	12/19/13	C	A	G	G	G	G	C	C	G	T	C	C	C	A	G	A	T	G	CAGGGGCCGTCCCAGATG	G1901	1901
94	12/19/14	C	G	G	G	G	T	C	C	G	T	C	T	T	A	G	A	T	C	CGGGGTCCGTCTTAGATC	G13757	13757
95	12/19/15	C	A	G	G	G	G	C	C	G	T	C	C	C	A	G	A	T	G	CAGGGGCCGTCCCAGATG	G1901	1901
96	12/19/16	C	A	G	G	G	T	C	C	G	T	T	T	T	A	G	G	T	G	CAGGGTCCGTTTTAGGTG	G1594	1594
97	12/19/17	C	A	G	G	G	G	C	C	G	T	C	C	C	A	G	A	T	G	CAGGGGCCGTCCCAGATG	G1901	1901
98	12/19/18	C	A	G	G	G	G	C	C	G	T	C	C	C	A	G	A	T	G	CAGGGGCCGTCCCAGATG	G1901	1901
99	12/19/20	C	G	G	G	G	T	C	C	G	T	C	C	C	A	G	G	T	G	CGGGGTCCGTCCCAGGTG	G1921	1921
100	12/19/21	C	A	G	G	G	T	C	C	G	T	T	T	T	A	G	G	T	G	CAGGGTCCGTTTTAGGTG	G1594	1594
101	12/19/22	C	G	G	G	G	T	C	C	G	T	C	C	C	A	G	G	T	G	CGGGGTCCGTCCCAGGTG	G1921	1921
102	12/19/23	C	A	G	G	G	T	C	T	G	T	T	C	C	A	G	A	T	G	CAGGGTCTGTTCCAGATG	G11177	14009
103	12/19/25	C	G	G	G	G	T	C	C	G	T	C	T	T	A	G	A	T	C	CGGGGTCCGTCTTAGATC	G13757	13757
104	12/19/26	C	A	G	G	G	T	C	C	G	T	T	T	T	A	G	G	T	G	CAGGGTCCGTTTTAGGTG	G1594	1594
105	12/19/27	C	A	G	G	G	T	C	T	G	T	T	C	C	A	G	A	T	G	CAGGGTCTGTTCCAGATG	G11177	11177
106	12/19/29	C	A	G	G	G	T	C	T	G	T	T	C	С	A	G	A	T	G	CAGGGTCTGTTCCAGATG	G11177	11177
107	12/19/31	C	A	G	G	G	T	C	T	G	T	T	C	C	A	G	A	T	G	CAGGGTCTGTTCCAGATG	G11177	11177
