# Supplementary material for: Mini-Multilocus Sequence Typing Scheme for the Global Population of Neisseria gonorrhoeae
Source: Int J Mol Sci. 2024 May 26;25(11):5781. doi: 10.3390/ijms25115781 (PMC11171571; doi:10.3390/ijms25115781)
Supplement: Supplementary file 1 [file ijms-25-05781-s001.zip › Table_S4.xlsx]

## Sheet: Table S4. MIC comparison
Table S4. MIC comparison by main genogroups
Antibiotic	Genogroups comparison	p-value
CRO	1588 - 1594	3.8739e-08
CRO	1588 - 1901	2.80811e-129
CRO	1594 - 1901	3.92237e-194
CRO	1588 - 7363	1.5799e-63
CRO	1594 - 7363	6.23312e-111
CRO	1901 - 7363	4.94336e-16
CRO	1588 - 9363	0.0232916
CRO	1594 - 9363	2.9186e-06
CRO	1901 - 9363	< 2E-256
CRO	7363 - 9363	3.69952e-138
CEF	1588 - 1594	0.038119
CEF	1588 - 1901	6.212e-130
CEF	1594 - 1901	2.0116e-141
CEF	1588 - 7363	9.30923e-71
CEF	1594 - 7363	1.5514e-81
CEF	1901 - 7363	2.08111e-09
CEF	1588 - 9363	0.0354246
CEF	1594 - 9363	6.30162e-05
CEF	1901 - 9363	3.63354e-220
CEF	7363 - 9363	6.15471e-97
AZI	1588 - 1594	1.06841e-05
AZI	1588 - 1901	1.56583e-122
AZI	1594 - 1901	6.2311e-171
AZI	1588 - 7363	1.20713e-21
AZI	1594 - 7363	4.81623e-45
AZI	1901 - 7363	8.9026e-68
AZI	1588 - 9363	3.13893e-182
AZI	1594 - 9363	2.11036e-235
AZI	1901 - 9363	9.32406e-24
AZI	7363 - 9363	1.84448e-129
